# Supplementary material for: Wafer-scale robust graphene electronics under industrial processing conditions
Source: Chem Commun (Camb). 2026 Jul 3;62(57):14225–9. doi: 10.1039/d6cc01037g (PMC13330647; doi:10.1039/d6cc01037g)
Supplement: CC-062-D6CC01037G-s001 [file CC-062-D6CC01037G-s001.xlsx]

## Sheet: Fig.1 Raman spectra BARE
Raman shift	BARE EG409	BARE EG411	BARE EG412	BARE EG413	BARE mean
[cm^{-1}]	counts	counts	counts	counts	counts
-110.824	0.69545	0.12501	0.50491	0.27855	0.40098
-107.83	-0.30453	0.28473	0.65492	-0.08298	0.13803
-104.837	0.13551	-0.35554	0.45497	0.07557	0.07763
-101.845	-0.16439	-0.51579	-1.04498	0.3942	-0.33274
-98.8544	0.61572	0.36294	-0.29561	-0.08707	0.14899
-95.8646	0.87589	0.57503	0.48715	1.31175	0.81245
-92.8758	1.21608	-0.41288	-0.3301	0.11008	0.14579
-89.8881	-0.70369	0.19924	-0.44807	0.38842	-0.14103
-86.9014	0.29659	-0.72201	0.30064	0.18672	0.01549
-83.9157	0.07689	0.27675	-0.15061	-0.45488	-0.06296
-80.9311	0.05721	-0.32457	-0.30183	0.26348	-0.07643
-77.9475	-0.3424	0.75412	-0.85302	0.06194	-0.09484
-74.9649	-0.102	0.07284	0.49581	0.86045	0.33177
-71.9834	-0.02155	-0.08843	0.09467	0.25906	0.06094
-69.0029	-1.06107	0.7503	-0.05644	-0.46227	-0.20737
-66.0234	0.2994	-0.49094	-0.05764	-0.34358	-0.14819
-63.045	0.25987	-0.45351	-0.11034	-0.03093	-0.08373
-60.0675	-0.4656	0.18323	-0.51302	0.24216	-0.13831
-57.0911	0.04412	0.21998	-0.07045	-0.72454	-0.13272
-54.1158	0.03519	-0.02324	1.37218	0.10148	0.3714
-51.1414	-0.2128	-0.38647	-0.68516	0.00809	-0.31909
-48.1681	0.21885	0.7703	0.50701	0.273	0.44229
-45.1959	0.2038	0.2871	1.04667	0.81861	0.58904
-42.2246	-0.05054	-0.9961	-0.51358	0.44444	-0.27895
-39.2544	1.0157	1.44074	0.57609	1.63083	1.16584
-36.2852	-0.63751	0.43759	-0.68457	-0.26228	-0.28669
-33.317	-0.33015	0.39446	0.35487	-0.11499	0.07605
-30.3499	0.09735	0.35135	-0.95563	0.11272	-0.09855
-27.3837	0.24515	-0.05174	-0.01603	-0.21919	-0.01045
-24.4186	-0.6467	0.8052	0.12367	0.08926	0.09286
-21.4546	-0.81822	0.34215	0.41343	-0.4821	-0.13619
-18.4915	-0.38943	0.05912	-1.04682	0.30668	-0.26761
-15.5295	0.07965	0.17611	-0.41221	0.09496	-0.01537
-12.5685	-0.49102	0.05313	0.42253	-0.43646	-0.11295
-9.60848	-0.14144	-0.22984	-0.19259	-0.04758	-0.15286
-6.64952	0.64839	0.32721	-1.10761	0.26159	0.0324
-3.69158	3.26502	0.84429	1.67751	1.21106	1.74947
-0.73466	3.01532	1.12806	2.32948	2.20076	2.16841
2.22124	2.76562	1.93182	1.9815	1.69038	2.09233
5.17612	0.48932	0.03561	2.3836	0.10007	0.75215
8.12999	-1.08003	0.4327	0.31918	0.33011	0.000491093
11.0828	0.27078	-0.0102	-0.09577	0.04027	0.05127
14.0346	-0.61823	-0.21312	-0.56065	-0.56934	-0.49034
16.9855	-0.46709	0.10394	-0.32538	-0.65873	-0.33682
19.9352	-0.59577	-0.53897	-1.34001	-0.54793	-0.75567
22.884	0.19567	-0.78187	-0.75449	-0.37689	-0.42939
25.8318	-0.13273	-0.46475	-0.96885	-0.16581	-0.43304
28.7785	-0.621	0.29239	-0.98326	-0.29451	-0.40159
31.7242	-0.94912	-0.11178	0.0023	-0.27908	-0.33442
34.6689	-0.31711	-0.07599	-0.74015	-1.03129	-0.54113
37.6126	-0.60497	-1.00023	-0.98248	-0.12147	-0.67729
40.5553	-1.01449	-0.32444	0.29856	-1.45415	-0.62363
43.4969	-0.30386	-0.00863	-0.97023	-0.16152	-0.36106
46.4376	0.72685	-0.49281	0.30944	-0.27313	0.06759
49.3772	0.19405	0.36305	0.03928	-0.48738	0.02725
52.3158	-0.21856	0.17894	-0.48073	-0.40992	-0.23257
55.2534	-0.71099	0.21484	-1.05057	-0.76674	-0.57837
58.19	-0.84323	-0.30923	-0.37026	-1.0399	-0.64066
61.1256	-0.13541	-0.27329	-0.8898	-0.03013	-0.33216
64.0602	-1.22763	-0.03733	-0.60918	-0.57803	-0.61304
66.9937	0.04033	-0.44133	0.27159	0.07592	-0.01337
69.9263	1.48848	1.51469	3.05251	1.87154	1.9818
72.8578	0.25675	0.63074	2.18358	0.10826	0.79483
75.7884	0.6852	1.4268	2.11477	0.8063	1.25826
78.7179	1.23283	1.46288	3.79612	0.30593	1.69944
81.6464	0.94064	1.77898	3.3276	0.80297	1.71255
84.5739	0.96864	0.61511	4.03422	-0.12258	1.37385
87.5004	0.61683	0.33125	4.49095	-0.54875	1.22257
90.4259	1.78514	1.76742	5.37285	0.08556	2.25274
93.3503	1.01363	2.00363	3.90486	0.58261	1.87618
96.2738	1.14234	3.15983	5.33704	1.28397	2.7308
99.1963	0.75109	1.59607	5.41927	0.99102	2.18936
102.118	0.54005	0.59234	4.25166	0.34249	1.43163
105.038	1.08917	1.86862	5.23419	1.19105	2.34576
107.958	1.3584	0.66492	4.61683	1.16205	1.95055
110.876	1.74779	1.02125	5.49957	0.49491	2.19088
113.794	0.17731	0.45759	5.48245	-0.01083	1.52663
116.71	1.40697	1.73395	3.21544	0.48487	1.71031
119.625	1.75674	1.13034	2.59854	1.02177	1.62685
122.54	1.06667	0.56676	3.73177	-0.56027	1.20123
125.453	0.73669	1.60319	4.36509	0.33745	1.7606
128.366	1.12686	1.23965	4.14854	-0.40384	1.5278
131.277	0.93714	1.4761	5.03209	1.17574	2.15527
134.188	0.98754	1.3926	5.06574	0.51613	1.9905
137.097	2.21804	0.74911	5.89953	-0.22277	2.16098
140.005	0.68866	0.94565	3.58339	0.599	1.45417
142.913	1.11938	0.3022	4.31737	-0.33862	1.35008
145.819	0.91022	0.77878	5.00144	0.88431	1.89369
148.725	1.90116	0.97537	5.83563	0.34776	2.26498
151.629	1.13221	1.01199	4.61989	0.2117	1.74395
154.533	1.12337	0.16863	5.12929	0.79609	1.80434
157.435	1.75461	0.72528	5.01377	1.14092	2.15864
160.336	1.50597	1.72194	6.27335	1.64614	2.78685
163.237	1.03741	1.15863	5.808	0.11174	2.02895
166.136	0.84895	0.59536	5.19278	0.6577	1.8237
169.035	1.44059	1.4721	4.77765	-0.31599	1.84359
171.932	0.27232	0.72885	5.71259	0.02891	1.68567
174.829	2.30414	0.30564	5.74763	0.33406	2.17287
177.724	1.77605	0.88242	5.33278	0.11962	2.02772
180.619	1.40804	0.57918	5.66802	0.38552	2.01019
183.512	1.04012	0.73592	4.95333	0.2518	1.74529
186.405	1.95229	1.61267	4.78873	0.43841	2.19802
189.296	0.74455	0.92945	4.72423	1.34531	1.93588
192.187	2.25689	0.96624	3.55981	1.4925	2.06886
195.076	2.30931	1.52306	5.0955	2.51996	2.86196
197.965	0.88181	1.03989	4.38122	1.1877	1.87265
200.852	1.51439	0.91674	5.26707	1.4557	2.28847
203.739	2.54705	1.57362	4.07801	0.52396	2.18066
206.624	1.05978	0.47051	6.139	1.47246	2.28544
209.509	2.1726	1.2674	5.52508	1.5012	2.61657
212.392	2.00549	1.78435	8.11124	1.45016	3.33781
215.275	2.35844	2.18129	6.04748	1.59935	3.04664
218.156	1.43149	1.89826	6.63382	2.62875	3.14808
221.037	3.6246	2.21525	7.8202	3.05836	4.1796
223.917	3.49778	3.29224	9.6567	4.24817	5.17372
226.795	4.89103	2.60927	10.9933	4.7782	5.81794
229.673	5.68435	3.40632	12.7299	5.94839	6.94223
232.55	5.87776	3.24338	12.0166	5.39877	6.63412
235.425	5.31122	3.20046	13.8534	4.56931	6.73359
238.3	5.82474	3.29756	13.8402	6.20003	7.29064
241.174	6.47836	3.43467	15.2772	6.51093	7.92529
244.046	6.57202	4.79182	16.0142	7.102	8.62
246.918	6.44575	4.42895	15.9513	6.7732	8.3998
249.789	7.35954	3.42614	14.3218	6.32459	7.85801
252.659	7.0734	4.46332	14.7423	6.31613	8.14879
255.527	6.42733	4.06054	15.063	7.26779	8.20465
258.395	7.06131	3.69777	15.6003	8.09963	8.61476
261.262	7.33536	4.61503	14.4877	7.89159	8.58243
264.128	7.92945	4.61229	14.9253	7.64371	8.77768
266.993	8.64362	4.92957	17.0629	8.83597	9.868
269.857	8.55783	6.24688	16.3505	9.30835	10.1159
272.72	7.39209	5.6042	16.9382	9.46086	9.84884
275.582	9.58644	4.80154	18.226	10.2535	10.7169
278.442	8.66082	6.07888	18.7138	9.6863	10.785
281.302	9.57528	6.15626	17.5518	10.5592	10.9606
284.161	8.8098	5.79366	17.2398	10.7922	10.6588
287.019	9.00435	6.11107	19.5278	10.5053	11.2871
289.876	10.059	7.38851	20.8159	10.9386	12.3005
292.733	11.1136	6.02595	20.7041	12.772	12.6539
295.588	12.3084	7.82341	22.2423	13.6855	14.0149
298.442	13.9832	8.28089	25.8056	14.4791	15.6372
301.295	15.4181	9.53839	28.419	16.6728	17.5121
304.147	15.293	6.98925	28.7324	18.0266	17.2603
306.998	13.5279	8.34012	27.6959	16.7805	16.5861
309.848	11.9629	6.211	24.8345	14.0546	14.2657
312.698	12.238	6.88857	21.7231	11.5287	13.0946
315.546	10.3531	6.80616	19.8117	10.723	11.9235
318.393	8.9883	5.20376	16.7005	10.2373	10.2825
321.24	9.50352	5.32139	16.9393	9.47176	10.309
324.085	7.8188	5.35904	17.5781	9.26633	10.0056
326.929	9.25414	4.43669	17.7171	8.94097	10.0872
329.773	9.20952	4.83436	16.556	8.29573	9.7239
332.615	7.16495	4.63204	15.595	9.01058	9.10065
335.457	8.84043	4.90977	14.0841	7.44549	8.81995
338.297	8.43597	3.78748	14.4733	7.56052	8.5643
341.137	7.27153	4.34523	15.4125	6.35566	8.34623
343.975	6.74716	3.823	14.1517	6.39086	7.77819
346.813	7.78284	3.74078	14.6911	8.70617	8.73021
349.649	6.93859	4.65857	14.1304	6.38156	8.02728
352.485	6.29436	3.89638	13.0699	6.45705	7.42941
355.32	6.77019	3.8942	13.2593	6.29261	7.55408
358.153	7.04606	3.87206	14.2989	6.72827	7.98632
360.986	6.04198	4.40991	13.9885	6.36403	7.7011
363.818	6.11796	3.2078	13.8781	7.43984	7.66093
366.649	5.63397	4.24568	12.9178	6.51575	7.32831
369.479	5.71003	3.68361	11.7076	4.27176	6.34324
372.308	6.34615	3.60154	12.8974	5.74784	7.14822
375.136	6.0223	3.55949	12.5871	6.584	7.18822
377.963	4.6185	3.83744	13.1269	5.66026	6.81078
380.789	5.05474	3.75542	12.7667	5.77657	6.83836
383.614	5.81103	4.11341	13.0566	5.89298	7.2185
386.438	4.20738	3.27144	14.5965	4.56947	6.6612
389.261	5.16377	3.34947	13.9865	4.88603	6.84645
392.083	5.84018	3.78751	15.1266	5.88269	7.65924
394.904	5.35663	4.38557	16.2417	4.7194	7.67582
397.724	5.27313	3.14365	16.3569	5.7562	7.63246
400.544	5.82967	5.38175	16.8971	6.03309	8.53539
403.362	5.02627	3.05987	13.5373	4.55003	6.54336
406.179	4.1429	3.658	13.5776	5.06706	6.61139
408.996	4.65958	3.01613	11.518	5.02416	6.05445
411.811	5.25629	2.8943	11.2584	4.50135	5.97758
414.626	4.83306	3.25249	11.3488	3.25861	5.67325
417.439	4.56986	3.31067	10.2893	5.53592	5.92644
420.252	4.40671	3.12888	11.4299	4.45333	5.8547
423.064	4.4436	2.60711	10.7705	4.73082	5.638
425.874	5.12054	3.20535	11.4611	4.04836	5.95885
428.684	5.5175	3.28361	10.5519	5.40598	6.18974
431.493	5.87451	4.04188	11.2926	6.64366	6.96316
434.301	5.95158	3.76018	11.2584	4.96144	6.4829
437.108	6.10867	3.5185	11.0742	4.75929	6.36517
439.913	5.50582	3.39679	10.2652	3.59719	5.69124
442.718	5.063	3.59511	9.25607	2.95518	5.21734
445.522	4.06021	2.19343	10.0971	2.63321	4.74598
448.325	2.49749	2.27178	8.38811	3.99134	4.28718
451.128	2.61478	2.15014	9.12921	2.94954	4.21092
453.929	2.69213	1.22852	7.07034	1.78779	3.1947
456.729	1.94952	3.86692	7.06152	4.10611	4.24602
459.528	2.70695	2.94534	6.65273	1.46452	3.44238
462.326	1.92441	1.54375	6.569	1.22299	2.81504
465.124	2.24193	2.14219	6.63531	0.78154	2.95024
467.92	3.19945	1.78064	6.22669	2.02013	3.30673
470.716	2.03704	1.17912	6.96811	2.09881	3.07077
473.51	3.03468	2.41762	7.35953	1.89755	3.67734
476.304	3.15232	1.97613	9.20106	2.53636	4.21647
479.096	4.55004	2.93464	8.74258	3.65526	4.97063
481.888	4.98778	2.97319	10.7842	4.77418	5.87983
484.679	5.50555	4.53174	11.4258	5.17321	6.65908
487.469	7.22338	4.85032	11.6675	7.2323	7.74337
490.257	7.70125	4.6889	14.1592	7.05144	8.40019
493.045	7.17915	5.28749	15.8509	6.81066	8.78207
495.832	8.21708	5.16611	14.0428	8.80994	9.05897
498.618	10.975	5.64475	17.2846	11.3293	11.3084
501.403	11.9731	8.2834	21.8265	13.7687	13.9629
504.188	17.1311	10.322	27.9184	21.0882	19.115
506.971	26.5692	14.1607	37.1104	28.9677	26.702
509.753	40.0073	24.2394	55.2524	45.6474	41.2866
512.534	79.0456	45.7981	98.7445	94.3671	79.4888
515.315	229.644	129.717	238.937	278.407	219.176
518.094	236.792	135.756	320.327	280.007	243.22
520.873	243.94	141.794	401.716	281.607	267.264
523.65	251.089	147.833	483.106	283.207	291.308
526.427	258.237	153.872	564.495	284.807	315.353
529.202	87.1554	50.6707	191.948	94.9667	106.185
531.977	44.4737	24.7895	87.8401	47.4067	51.1275
534.751	28.9922	16.6284	53.4825	29.807	32.2275
537.524	18.5907	10.9072	36.1249	22.3272	21.9875
540.296	14.3492	8.74608	29.1674	16.0476	17.0776
543.067	12.3078	7.66497	22.5599	12.728	13.8152
545.837	9.18642	6.02388	18.4025	10.6885	11.0753
548.606	7.62507	4.74278	15.8451	7.72904	8.98549
551.374	7.22377	4.54172	14.4877	6.60967	8.21572
554.141	5.94248	3.82065	13.3304	5.13037	7.05597
556.908	4.58125	2.89962	10.5231	5.25111	5.81377
559.673	4.58005	3.45859	10.9659	3.89195	5.72412
562.437	4.01889	2.41758	8.30865	3.57283	4.57949
565.201	4.05777	2.65658	8.85149	2.77379	4.58491
567.963	4.77665	1.1756	6.04439	2.13482	3.53286
570.725	2.37561	1.89463	6.6373	0.93591	2.96086
573.486	1.21458	1.25368	6.78025	0.45707	2.4264
576.246	1.73359	1.57275	5.22324	0.73831	2.31697
579.005	2.57263	2.49183	5.21628	1.0196	2.82508
581.762	2.03172	0.89092	5.20934	0.66096	2.19824
584.519	1.49084	1.27003	4.75244	0.30239	1.95393
587.276	1.04999	0.60916	4.39559	0.5439	1.64966
590.031	0.92919	0.8083	4.63876	-0.05453	1.58043
592.785	1.76839	0.96745	4.932	0.02711	1.92374
595.538	2.00767	1.68663	5.57524	0.94882	2.55459
598.291	1.40696	1.1258	5.61854	1.23062	2.34548
601.042	3.18629	2.32501	7.36189	1.95248	3.70642
603.793	2.12567	1.40422	7.45523	2.11438	3.27487
606.542	2.68507	2.40347	8.49866	1.27637	3.71589
609.291	2.92451	1.9227	10.7421	2.67845	4.56694
612.039	3.32399	2.44197	13.8106	2.64056	5.55428
614.785	3.36351	3.13458	16.8291	3.40277	6.6825
617.531	5.80305	4.34722	13.9477	6.28506	7.59575
620.276	4.00263	2.35985	11.8163	3.4474	5.40654
623.02	4.12226	2.67917	10.7099	3.20983	5.18029
625.763	3.40191	2.67851	9.25354	3.45232	4.69657
628.506	2.0416	1.99786	8.19727	2.25489	3.62291
631.247	2.96133	2.07724	9.141	1.65753	3.95928
633.987	2.76111	2.55661	7.88478	1.46024	3.66568
636.727	1.88089	1.59601	9.82859	1.74304	3.76213
639.465	2.02074	1.91543	9.52246	2.3859	3.96113
642.203	2.96059	2.23486	10.5163	1.18885	4.22515
644.94	2.52051	1.7943	8.96024	1.27186	3.63673
647.675	2.00045	2.19375	8.6542	1.8349	3.67082
650.41	1.88043	2.15322	7.34814	2.518	3.47495
653.144	2.60043	1.63271	6.79219	1.08119	3.02663
655.877	2.12049	2.23222	7.73625	2.60444	3.67335
658.609	5.40056	2.77174	9.88035	4.22779	5.57011
661.34	2.68069	1.39128	7.12448	2.97119	3.54191
664.071	3.08085	2.19082	9.61864	2.9347	4.45625
666.8	3.02104	1.31037	8.61283	2.17827	3.78063
669.528	3.52126	1.94996	8.00709	2.50192	3.99506
672.256	2.60152	2.06955	7.65137	2.50566	3.70702
674.983	2.6418	2.06916	6.99565	2.62948	3.58402
677.708	3.28215	1.86877	6.58999	2.91338	3.66357
680.433	2.76252	2.30841	6.83435	1.59737	3.37566
683.157	2.04291	1.66806	7.85376	1.84143	3.35154
685.88	3.04337	1.14773	4.92321	1.3656	2.61998
688.602	2.80384	1.42742	6.46768	1.76983	3.11719
691.323	1.56436	1.78712	5.51219	1.29416	2.53945
694.043	1.12489	1.58682	5.45673	1.17856	2.33675
696.763	2.00547	1.18655	5.7513	0.98307	2.4816
699.481	1.3261	0.44629	5.09591	0.18766	1.76399
702.199	0.16675	1.06603	4.89055	-0.28766	1.45892
704.915	1.68744	1.82581	5.08524	0.7571	2.3389
707.631	0.76817	0.94561	4.82995	0.32195	1.71642
710.346	0.60893	0.2454	4.87468	-0.35309	1.34398
713.06	1.36973	0.70521	4.41946	-0.06804	1.60659
715.773	0.69056	1.02505	3.21426	-0.54289	1.09675
718.485	1.05143	0.62489	3.85911	-0.89768	1.15944
721.196	0.81234	0.50476	4.65398	-0.33234	1.40968
723.906	0.97328	0.58463	3.99889	-0.42688	1.28248
726.615	0.69426	1.26451	2.89384	0.35789	1.30263
729.324	0.01528	0.62443	3.98882	-1.07723	0.88782
732.031	1.01633	0.66434	3.08382	-0.63576	1.03218
734.738	0.41742	-0.25573	2.57887	0.48577	0.80658
737.444	0.97853	0.58423	3.57392	0.00738	1.28602
740.148	0.4597	1.30419	2.96904	0.56905	1.32549
742.852	1.1409	0.98417	4.51418	0.45079	1.77251
745.555	-0.05786	0.34417	4.05934	-0.2674	1.01956
748.258	0.74341	0.32416	3.75454	-1.10552	0.92915
750.959	0.8647	0.3042	3.59977	0.21644	1.24628
753.659	0.46607	1.32424	2.99504	-0.52153	1.06595
756.359	1.30744	1.18429	3.34033	-0.01945	1.45315
759.057	1.98886	0.82434	5.48567	0.54272	2.2104
761.755	0.23031	1.10443	4.83103	0.44497	1.65268
764.451	1.5518	1.74453	6.42642	0.38726	2.5275
767.147	0.87333	1.22465	7.22184	0.90965	2.55737
769.842	1.43489	0.70477	8.16729	0.6321	2.73476
772.536	1.6365	0.78492	10.7128	0.59463	3.43221
775.229	1.63814	2.06507	12.0583	0.99722	4.18969
777.922	1.75981	1.78523	12.2539	0.91989	4.17971
780.613	2.44153	1.26542	11.0494	0.90266	3.91476
783.303	1.72328	1.22563	6.54505	0.88548	2.59486
785.993	1.96509	1.26585	5.59069	0.92837	2.4375
788.682	0.36691	1.94609	6.63638	1.17134	2.53018
791.369	1.96877	1.18633	5.03206	1.6144	2.45039
794.056	2.49068	0.9866	6.2278	1.37752	2.77065
796.742	1.93263	1.66688	6.02356	1.30073	2.73095
799.427	2.17462	1.70713	6.01936	1.22401	2.78128
802.111	3.53663	2.42737	5.71522	0.74737	3.10665
804.795	2.29869	2.26762	6.66106	1.75081	3.24454
807.477	2.18079	2.50788	5.60695	2.11434	3.10249
810.159	2.78291	1.60817	7.20288	2.31792	3.47797
812.839	3.62508	3.06846	5.99884	2.48161	3.7935
815.519	3.78731	1.30876	6.49481	3.10537	3.67406
818.198	2.54956	1.42908	6.34083	3.0092	3.33217
820.876	3.87185	2.22941	7.28687	2.25313	3.91031
823.553	2.47418	1.78977	5.58294	3.05714	3.22601
826.229	3.35656	1.49014	6.92906	2.70123	3.61925
828.904	3.15896	2.05052	7.2752	3.0254	3.87752
831.579	3.24141	2.2709	5.97136	2.46967	3.48834
834.252	1.8439	2.19132	7.11756	2.91403	3.5167
836.925	2.68643	1.59175	6.66376	1.87846	3.2051
839.597	2.489	2.95219	6.63502	2.68299	3.6898
842.268	2.01161	1.47264	6.30632	1.96759	2.93954
844.938	2.13426	2.03313	5.75264	1.73231	2.91308
847.607	2.93696	2.15362	7.59897	2.37709	3.76666
850.275	2.57969	1.6741	5.24536	1.54198	2.76028
852.942	2.10245	2.47462	5.94176	1.90696	3.10645
855.609	1.66527	1.03517	6.18819	1.91203	2.70016
858.274	2.84147	1.9957	6.18464	1.5972	3.15475
860.939	1.7777	2.04959	7.43115	1.84246	3.27523
863.603	2.43397	2.34351	6.02767	2.36782	3.29324
866.266	2.75693	3.23743	6.37423	1.23329	3.40047
868.928	1.83996	2.35804	6.27079	2.13884	3.15191
871.589	3.28301	1.75866	6.01741	2.46449	3.38089
874.249	4.84612	3.05263	7.71408	2.75026	4.59077
876.909	4.80928	3.50661	8.11071	4.55613	5.24568
879.567	2.89246	1.16061	6.25743	1.3221	2.90815
882.225	3.45569	2.12128	7.00415	3.52817	4.02732
884.882	2.89897	2.36199	6.5009	2.57436	3.58406
887.538	3.02228	2.9227	7.99771	3.02066	4.24084
890.193	3.42565	3.08343	6.69451	2.86707	4.01766
892.847	3.26906	2.40417	6.09138	2.55359	3.57955
895.5	3.31251	2.04492	6.18824	2.80023	3.58648
898.152	3.876	2.00569	4.63513	2.44699	3.24095
900.804	3.11954	2.20648	6.88207	2.65387	3.71549
903.455	5.84313	2.98728	9.47905	4.14088	5.61258
906.104	3.24675	1.52807	7.72602	2.38796	3.7222
908.753	2.81042	1.92893	6.22303	2.87521	3.4594
911.401	3.89415	1.68977	8.1201	3.20258	4.22665
914.048	3.97792	3.69064	9.21717	3.33009	5.05396
916.695	4.02171	3.05151	7.61427	4.45772	4.7863
919.34	4.90558	2.49239	8.5114	2.8255	4.68372
921.985	4.70947	2.41331	8.75857	4.27341	5.03869
924.628	4.87342	3.09424	9.25576	5.32145	5.63622
927.271	6.39742	4.53516	10.303	7.20965	7.1113
929.913	10.4814	6.33612	14.2002	10.578	10.3989
932.554	13.2455	7.13709	20.6475	13.8665	13.7242
935.194	18.9697	10.2181	27.3448	18.9551	18.8719
937.834	22.4539	14.2991	34.2921	24.4839	23.8822
940.472	26.0581	16.5001	38.8395	29.6929	27.7727
943.11	27.1424	17.3811	42.8369	31.782	29.7856
945.746	29.7867	18.5822	44.4343	33.0314	31.4586
948.382	27.7911	17.5432	42.7318	32.2808	30.0867
951.017	27.8355	17.1043	40.8792	29.6104	28.8574
953.651	28.08	17.0253	43.0767	29.7803	29.4906
956.285	26.7245	17.1465	42.0742	30.5103	29.1139
958.917	27.3691	16.7076	42.6218	32.4806	29.7948
961.549	28.6537	18.1888	43.7194	31.931	30.6232
964.179	29.4984	17.1499	43.767	32.8616	30.8193
966.809	29.3832	17.0911	42.0147	32.6725	30.2903
969.438	29.1479	17.6322	43.5123	30.9635	30.314
972.066	29.8328	18.8334	45.41	32.4949	31.6428
974.693	28.7177	17.7946	43.6078	33.7464	30.9666
977.32	31.6426	18.9959	47.3305	34.4782	33.1118
979.945	29.4076	17.9971	44.5033	31.0502	30.7396
982.57	29.5727	18.8384	46.8011	33.0225	32.0587
985.193	30.2178	18.5197	47.299	32.3151	32.0879
987.816	27.0629	16.4009	43.2469	28.688	28.8497
990.438	23.1481	13.5623	36.9447	24.5412	24.5491
993.06	19.8734	12.0436	30.5926	20.7947	20.8261
995.68	14.6387	9.12492	25.2906	16.2085	16.3157
998.299	13.6841	7.60628	20.4386	12.4225	13.5379
1000.92	9.72959	7.40765	15.9366	11.077	11.0377
1003.54	9.29509	5.72904	15.9346	9.17174	10.0326
1006.15	8.34065	6.69043	13.4327	9.30693	9.44267
1008.77	7.46627	3.65184	13.2308	7.40257	7.93786
1011.38	6.15195	3.81329	12.5789	7.53869	7.5207
1014	6.31768	3.97474	11.527	6.87526	7.17368
1016.61	6.28348	2.6962	9.62521	6.37241	6.24432
1019.22	6.04935	3.41767	10.6234	5.75011	6.46013
1021.84	5.09526	4.13915	7.92161	5.48845	5.66112
1024.45	3.88794	2.54067	8.36988	3.98747	4.69649
1027.06	4.44065	2.3422	5.51815	3.44725	3.93706
1029.67	3.8734	1.88373	6.21647	2.74791	3.68038
1032.27	2.43957	2.02529	5.8648	1.80952	3.0348
1034.88	1.72582	1.90687	4.51318	1.7121	2.46449
1037.49	1.89211	0.50846	3.91157	1.77596	2.02203
1040.09	0.77848	0.47007	3.25998	0.64124	1.28744
1042.7	0.68493	-0.20831	1.05843	0.90836	0.61085
1045.3	0.81132	0.03332	1.6819	-0.42209	0.52611
1047.91	-0.32224	0.39498	0.8054	-0.46907	0.10227
1050.51	0.28428	0.55665	0.55393	-0.79002	0.15121
1053.11	-0.02913	-0.64166	1.40248	0.57858	0.32757
1055.71	0.69752	0.28004	0.95108	0.75057	0.6698
1058.31	-0.13577	-0.23825	0.69968	-0.28468	0.01025
1060.91	0.03103	0.48349	1.59831	0.04485	0.53942
1063.51	-0.2421	-0.31477	0.54698	-0.90701	-0.22922
1066.11	0.08483	0.287	0.79566	0.15622	0.33093
1068.7	1.25185	0.16878	0.49437	0.10507	0.50502
1071.3	-0.38132	-0.10942	0.59313	0.39001	0.1231
1073.89	0.46558	0.9324	1.3919	0.43505	0.80623
1076.49	-0.24744	0.17423	-0.0093	0.16019	0.01942
1079.08	0.03962	-0.50393	2.23952	-0.3946	0.34515
1081.67	-0.31326	0.05794	-0.01163	-1.02925	-0.32405
1084.26	0.85394	0.93983	0.38726	0.01604	0.54927
1086.85	-0.05877	0.30172	0.88616	-0.73856	0.09764
1089.44	1.0286	-0.05637	1.08509	-0.05306	0.50106
1092.03	-0.44396	0.54556	1.43332	-0.56746	0.24186
1094.62	0.12355	0.42751	2.20659	0.23826	0.74898
1097.21	-0.62884	-0.17053	1.5299	1.12396	0.46362
1099.79	0.01732	0.79144	1.42821	0.24976	0.62168
1102.38	0.22277	0.09344	0.67657	-0.02431	0.24212
1104.96	0.02829	-0.16455	0.72494	0.30171	0.2226
1107.55	-0.16612	-0.20289	1.39836	-0.45213	0.1443
1110.13	0.51823	-0.04122	1.79678	-0.04586	0.55698
1112.71	0.28265	0.16006	1.49525	0.08051	0.50462
1115.3	0.16711	-0.79864	1.31874	-0.11301	0.14355
1117.88	-0.24835	-0.75733	1.86726	1.07364	0.4838
1120.46	-0.50377	0.204	1.41579	0.22038	0.3341
1123.03	0.42089	0.60536	1.68937	-0.09276	0.65571
1125.61	0.06559	0.00671	1.81298	0.67426	0.63989
1128.19	0.27039	0.56803	1.16161	-0.27864	0.43035
1130.77	-0.28477	-0.79066	2.26026	0.32847	0.37833
1133.34	0.60013	0.36991	1.05894	0.69572	0.68118
1135.92	-0.1149	-0.1495	0.75765	-0.37689	0.02909
1138.49	0.67014	0.33111	0.75641	0.51064	0.56708
1141.06	0.17526	1.01174	2.03019	1.11829	1.08387
1143.63	0.30043	-0.54762	1.25398	-0.27389	0.18322
1146.21	0.22567	1.01304	-0.34718	0.73408	0.4064
1148.78	0.39097	0.41371	1.35167	0.38219	0.63464
1151.35	-0.12365	0.13366	0.40055	0.71047	0.28026
1153.91	0.0801	-0.5864	0.29945	-0.48116	-0.172
1156.48	-0.59628	-0.30644	1.0734	0.52727	0.17449
1159.05	0.96729	-0.70648	1.74736	0.21582	0.556
1161.62	0.65091	-0.50648	1.39635	0.54458	0.52134
1164.18	0.65456	0.01354	0.99538	0.67349	0.58424
1166.75	-0.10172	0.13354	1.39443	-0.2774	0.28721
1169.31	0.38204	0.63351	2.39351	0.77189	1.04524
1171.87	0.14587	0.01349	3.09261	-0.21863	0.75833
1174.44	0.62904	0.69299	1.54174	0.59098	0.86369
1177	-0.12789	0.65251	4.04091	-0.03931	1.13156
1179.56	0.55525	0.41206	4.6401	0.41063	1.50451
1182.12	-0.36155	0.47163	5.61431	0.66079	1.59629
1184.68	-0.03836	0.37114	4.63855	1.23116	1.55062
1187.23	1.16341	0.53064	5.03783	0.60178	1.83341
1189.79	-0.8748	0.49015	4.93713	-0.10734	1.11129
1192.35	0.00704	0.10969	2.43646	0.66379	0.80425
1194.9	1.88711	1.44923	4.43581	1.13461	2.22669
1197.46	0.00711	1.20878	2.3352	-0.07443	0.86916
1200.01	-0.51284	-0.71164	1.93461	-0.22311	0.12175
1202.57	-0.23276	0.00798	1.28405	0.30853	0.34195
1205.12	0.28736	0.72759	2.7335	-0.47951	0.81724
1207.67	-0.23251	-0.63279	0.383	-0.14719	-0.15737
1210.22	-0.0324	-0.95314	0.08252	0.0255	-0.21938
1212.77	-0.79228	0.0065	0.28207	0.47861	-0.00628
1215.32	0.00705	0.80609	2.28165	-0.46785	0.65673
1217.87	0.5264	0.3657	0.13126	0.40574	0.35727
1220.41	0.4458	0.76533	0.98087	-0.12045	0.51789
1222.96	-0.39476	-0.19502	1.63055	-0.4273	0.15337
1225.51	0.16474	-0.39561	1.68023	0.34508	0.44861
1228.05	-0.23575	0.14329	0.77994	-0.32188	0.0914
1230.6	-0.59619	-0.23812	1.62968	-0.47183	0.08089
1233.14	0.88342	0.000482	2.02944	-0.18466	0.68217
1235.68	0.44304	0.81242	1.82925	-0.90663	0.54452
1238.22	0.44261	0.84436	1.02907	0.49142	0.70187
1240.76	-0.35778	0.31631	0.82893	0.04954	0.20925
1243.3	0.56187	-0.56508	0.52879	-0.53229	-0.00168
1245.84	0.28155	-0.08647	0.97871	-0.63406	0.13493
1248.38	-0.31872	0.11215	1.37865	-0.05604	0.27901
1250.92	0.40106	0.3508	1.47861	0.56205	0.69813
1253.46	-0.07914	0.78946	1.3786	-0.5598	0.38228
1255.99	0.16009	-0.37187	1.7786	-0.21026	0.33914
1258.53	-0.08065	0.7868	1.42866	0.13948	0.56857
1261.06	-0.28138	0.44551	1.47874	1.00949	0.66309
1263.59	-0.16212	0.06422	1.67883	0.75974	0.58517
1266.13	0.39625	0.30287	2.02895	0.47018	0.79956
1268.66	0.19465	0.30156	2.47911	1.62087	1.14905
1271.19	0.7531	0.46027	2.62929	1.01175	1.2136
1273.72	-0.60842	0.85897	1.72951	0.32284	0.57572
1276.25	1.31011	-0.14229	3.27974	-0.00588	1.11042
1278.78	0.10868	0.41646	1.83001	0.66557	0.75518
1281.31	1.88731	1.41523	3.1303	2.31725	2.18752
1283.83	0.70596	-0.10599	2.78062	1.20904	1.1474
1286.36	0.42468	1.17282	2.63096	0.80101	1.25737
1288.89	0.26335	0.89163	3.88134	0.83314	1.46736
1291.41	0.422	0.05045	2.83171	0.62545	0.9824
1293.93	0.10071	0.5693	3.43202	0.1779	1.06998
1296.46	0.33946	1.12817	4.63235	0.2905	1.59762
1298.98	0.25824	0.36705	4.2327	0.92324	1.44531
1301.5	0.49708	0.76594	4.48307	0.63612	1.59555
1304.02	-0.14417	0.16484	4.18348	0.34914	1.13832
1306.54	-0.22538	0.40377	6.73391	2.22229	2.28365
1309.06	0.53345	0.96271	6.03438	-0.10442	1.85653
1311.58	0.09232	0.60145	3.98488	0.92901	1.40191
1314.1	-0.06877	1.00007	2.38539	1.60253	1.2298
1316.61	0.81018	0.2387	3.23595	0.8762	1.29026
1319.13	0.04917	0.83733	3.28652	0.71	1.22075
1321.64	0.9282	0.91601	3.13714	0.98389	1.49131
1324.16	-0.31273	0.75469	2.48776	1.45792	1.09691
1326.67	0.61973	0.51338	2.2384	-0.10795	0.81589
1329.18	0.55222	0.39205	2.78909	-0.15368	0.89492
1331.69	0.92474	0.31071	3.2898	0.68067	1.30148
1334.21	0.72398	0.82938	1.89055	1.39514	1.20976
1336.72	0.44326	0.34785	3.74132	1.30971	1.46053
1339.22	1.08258	0.74632	3.39212	1.10435	1.58134
1341.73	1.00194	0.48481	2.74294	1.77909	1.5022
1344.24	1.20134	1.54332	5.54381	1.49392	2.4456
1346.75	0.72079	1.18185	3.84467	1.24887	1.74905
1349.25	1.48027	1.1804	3.6956	0.4839	1.71004
1351.76	0.75979	1.25896	5.64652	0.91904	2.14608
1354.26	0.83935	1.49746	6.14749	1.75427	2.55964
1356.77	1.51896	1.41596	7.84848	-0.37038	2.60325
1359.27	1.59863	2.05449	10.3495	1.06501	3.7669
1361.77	0.79831	2.05302	12.4505	1.90042	4.30057
1364.27	1.11802	0.69158	13.8766	1.65594	4.33554
1366.78	-0.1222	1.41016	14.0028	0.77153	4.01556
1369.28	0.9176	0.68874	9.70388	1.32723	3.15936
1371.77	0.61746	1.28735	5.15504	0.56301	1.90571
1374.27	-0.08266	0.88596	4.65623	0.83888	1.5746
1376.77	0.07574	0.16459	3.95744	-0.44515	0.93816
1379.27	0.39418	0.72323	4.40869	0.4309	1.48925
1381.76	0.63265	0.92192	3.70995	0.42705	1.42289
1384.26	-0.04883	0.40059	3.36127	0.62327	1.08407
1386.75	1.34972	1.51929	4.31259	1.93959	2.2803
1389.25	1.00831	1.198	4.16395	1.13599	1.87656
1391.74	0.18693	0.55673	2.46533	0.13247	0.83536
1394.23	0.08559	0.79545	2.04175	0.16904	0.77296
1396.72	0.22427	0.07422	2.11819	-0.3143	0.5256
1399.21	-0.05698	1.27301	2.86967	0.72243	1.20203
1401.7	-0.25821	-0.72821	2.37116	-0.00076294	0.34599
1404.19	0.50059	-0.14941	1.77268	0.03615	0.54
1406.68	-0.18056	0.10941	2.04924	-0.10688	0.4678
1409.16	-0.22169	0.34824	1.37583	0.75017	0.56314
1411.65	0.13723	-0.4529	3.47743	0.7073	0.96727
1414.14	0.49619	-0.49404	3.27908	0.38448	0.91643
1416.62	0.85516	0.58483	3.75575	-0.11826	1.26937
1419.11	1.1342	0.26373	3.13244	-0.26092	1.06736
1421.59	0.11326	0.42265	2.68417	0.1765	0.84915
1424.07	-0.34764	1.34158	3.13593	0.974	1.27597
1426.55	0.73149	1.66051	4.0377	1.79158	2.05532
1429.03	0.77065	-0.06053	3.38953	0.16922	1.06722
1431.51	-0.27014	-0.18202	2.79136	0.20695	0.63654
1433.99	0.0891	0.3365	1.79323	-0.27526	0.48589
1436.47	0.16838	0.37504	2.89512	0.20261	0.91029
1438.95	-0.5923	0.3736	2.34704	0.000544	0.53222
1441.43	-0.79295	0.13218	3.199	0.67858	0.8042
1443.9	1.12644	0.57076	1.65098	0.61669	0.99122
1446.38	0.24585	0.44936	1.553	-0.56516	0.42076
1448.85	0.20532	0.60798	1.95503	0.67309	0.86035
1451.33	0.32481	-0.03339	0.9071	0.51141	0.42748
1453.8	0.22434	0.58527	2.35919	0.34979	0.87965
1456.27	-0.0761	0.24395	2.11133	0.54817	0.70684
1458.74	0.64338	0.76263	2.31348	0.42665	1.03653
1461.22	0.2829	-0.23866	2.96566	0.38517	0.84877
1463.69	0.32245	0.68006	2.46787	-0.13623	0.83354
1466.15	0.52174	0.47878	1.82011	0.78246	0.90077
1468.62	0.16106	1.15754	3.02239	0.8612	1.30055
1471.09	0.16041	0.5963	2.52469	0.34003	0.90536
1473.56	0.0798	0.95509	2.62701	0.07892	0.93521
1476.02	-0.16078	0.27388	1.82936	-0.74213	0.30008
1478.49	-0.96132	0.87269	2.53175	0.29689	0.685
1480.95	-0.20183	0.19152	2.83415	0.29601	0.77996
1483.42	-0.08229	0.39036	2.53661	0.77518	0.90497
1485.88	-0.56272	0.06923	1.58909	0.09443	0.29751
1488.34	0.03688	0.06811	2.2916	0.69374	0.77258
1490.8	0.83653	1.90699	4.39411	0.53313	1.91769
1493.26	0.59619	-0.3741	4.19669	0.61258	1.25784
1495.72	0.71582	1.10483	5.69926	0.73084	2.06269
1498.18	0.59548	-0.01623	5.3019	0.96917	1.71258
1500.64	0.99519	1.38271	7.20452	1.48754	2.76749
1503.1	0.63492	0.86169	7.50721	0.96598	2.49245
1505.56	-0.0453	1.50068	9.45991	0.8045	2.92995
1508.01	-0.16549	0.49968	7.71266	1.04311	2.27249
1510.47	1.83436	2.93869	8.71543	1.81515	3.82591
1512.92	1.43425	3.23766	8.41821	2.46725	3.88934
1515.38	-0.40585	0.49662	4.37101	0.47939	1.23529
1517.83	0.05411	0.65562	3.92365	-0.12169	1.12792
1520.28	0.23408	-0.30536	3.32632	1.11732	1.09309
1522.73	0.19411	1.73366	3.77904	1.35639	1.7658
1525.18	-0.16582	0.5327	4.43178	0.43553	1.30855
1527.63	0.23429	1.05175	3.83454	1.19476	1.57884
1530.08	0.0744	0.69084	5.43734	0.51407	1.67916
1532.53	-0.60554	1.08991	4.74017	1.15344	1.5945
1534.98	0.23459	1.12902	5.74302	2.2729	2.34488
1537.43	0.71476	0.32814	4.5459	1.43244	1.75531
1539.87	1.43495	3.24728	6.64882	3.55205	3.72078
1542.32	0.15518	1.40644	5.85176	0.55173	1.99128
1544.76	0.63544	1.44559	5.70473	1.79149	2.39431
1547.21	0.59573	0.56478	4.35774	0.47132	1.49739
1549.65	0.75609	0.96397	6.16075	0.43123	2.07801
1552.09	-0.48355	0.60319	4.16381	0.91124	1.29867
1554.53	1.67687	2.04241	6.31692	0.95129	2.74687
1556.97	1.7173	1.28165	4.47002	1.67142	2.2851
1559.41	0.55778	1.44091	4.82318	1.87164	2.17338
1561.85	1.5183	1.40018	5.57637	2.03193	2.6317
1564.29	1.99886	2.23947	6.77956	2.6323	3.41255
1566.73	2.07944	3.23879	7.68282	3.83273	4.20845
1569.17	4.28007	4.55811	9.33608	3.31325	5.37187
1571.6	4.96072	4.47744	10.7394	4.55385	6.18285
1574.04	4.72142	7.11679	10.7927	6.71452	7.33637
1576.47	7.16215	7.07616	10.8461	7.71526	8.19991
1578.91	9.80294	9.95553	9.49946	8.99608	9.5635
1581.34	11.6037	12.6749	10.3029	12.157	11.6846
1583.77	16.4446	15.7543	13.9563	14.6779	15.2083
1586.2	18.3253	15.1938	15.8598	14.759	16.0345
1588.63	18.3261	17.7932	17.6634	15.3201	17.2757
1591.07	14.2068	15.3527	19.6169	12.3213	15.3744
1593.49	10.6875	12.4322	19.8705	9.5626	13.1382
1595.92	6.52836	7.35164	17.1241	5.48396	9.12201
1598.35	4.00921	5.51113	14.8777	3.60539	7.00087
1600.78	3.25009	4.23066	12.2814	2.76691	5.63226
1603.2	2.01102	3.23018	10.2351	2.4485	4.4812
1605.63	1.41197	2.30973	7.23882	2.07019	3.25768
1608.06	2.09297	1.6293	6.04259	1.85192	2.90419
1610.48	2.17401	1.82889	4.44638	0.73375	2.29576
1612.9	2.57506	1.82847	5.8502	0.93566	2.79735
1615.33	1.05617	1.10809	4.45406	1.57765	2.04899
1617.75	1.69733	1.7877	3.55795	0.69972	1.93567
1620.17	0.21849	1.58735	5.01186	0.38188	1.7999
1622.59	1.33971	1.707	3.21581	0.34411	1.65166
1625.01	2.26096	2.38663	3.6698	1.22642	2.38595
1627.43	1.06224	0.58624	3.7238	0.96884	1.58528
1629.85	0.26357	0.18588	3.97784	0.93132	1.33965
1632.26	-0.13507	0.14551	3.68193	0.43388	1.03156
1634.68	-0.17367	0.66516	4.43603	0.59653	1.38101
1637.1	-0.09224	1.02484	3.54017	0.43926	1.22801
1639.51	0.90925	-0.05547	3.84435	1.20208	1.47505
1641.93	0.73076	0.94424	6.99855	1.12499	2.44963
1644.34	0.2723	1.62395	7.40278	0.36798	2.41675
1646.75	0.23389	2.10365	10.907	1.25108	3.62392
1649.16	-0.56449	0.66337	11.5613	0.93424	3.14861
1651.58	-0.48282	1.02309	9.86566	1.41744	2.95584
1653.99	0.03889	1.14282	7.62005	0.82073	2.40562
1656.4	-0.03938	-0.53743	4.72443	-0.73591	0.85293
1658.81	-0.27764	0.04901	2.62885	-0.41245	0.49694
1661.21	1.08415	1.07546	2.35833	0.39111	1.22726
1663.62	0.12567	0.06192	2.73781	0.43476	0.84004
1666.03	-0.11278	0.46172	2.69233	-0.08148	0.73995
1668.43	0.16881	0.54155	2.64689	1.36237	1.1799
1670.84	-0.07068	-0.57859	1.65148	-0.5172	0.12125
1673.25	0.12974	0.92126	0.95611	0.04328	0.5126
1675.65	-0.54989	0.22112	0.93577	0.20377	0.20269
1678.05	0.33054	0.221	-0.28455	0.12427	0.09782
1680.45	0.811	-0.29908	1.52017	0.28483	0.57923
1682.86	0.0915	0.58083	0.02493	1.60545	0.57568
1685.26	-0.10798	0.10076	0.57971	0.00615	0.14466
1687.66	0.73256	0.90071	1.18455	0.04684	0.71616
1690.06	-0.5076	0.42067	1.28939	-0.35244	0.2125
1692.46	-0.00772	0.06064	0.19429	-0.03165	0.05389
1694.85	0.13219	-1.05936	0.8492	0.20715	0.0323
1697.25	-0.02787	0.18064	1.00415	-0.47399	0.17073
1699.65	-0.06787	-0.93934	0.95916	-0.11503	-0.04077
1702.04	-0.22784	0.26064	-0.38582	0.32369	-0.00733
1704.44	0.01222	-0.17939	-0.33076	-0.4775	-0.24386
1706.83	-0.34767	0.02061	0.22433	-0.07861	-0.04533
1709.23	0.97246	1.14062	1.82945	0.28034	1.05572
1711.62	1.43264	2.08063	1.95962	1.47939	1.73807
1714.01	0.45286	-0.17932	0.8398	-0.08151	0.25796
1716.4	0.6531	1.02073	0.19503	-0.36232	0.37664
1718.8	0.85339	0.02081	-0.69969	-0.92309	-0.18715
1721.19	0.45371	-0.05911	0.95559	0.3162	0.4166
1723.57	0.45409	0.38099	0.51093	0.11557	0.3654
1725.96	-0.54552	-0.2989	0.6663	0.63502	0.11422
1728.35	0.33484	-0.01876	0.1217	0.03453	0.11808
1730.74	-0.26475	0.22138	1.10214	-0.20586	0.21323
1733.12	0.09554	0.10154	1.18261	0.59372	0.49335
1735.51	0.17587	1.82171	1.53811	1.31338	1.21227
1737.89	-0.38384	0.98192	-0.00635	0.61312	0.30121
1740.28	0.81645	1.06207	0.54923	0.67293	0.77517
1742.66	0.09678	-0.37778	0.35484	0.47283	0.13667
1745.05	0.41717	0.02238	-1.03951	-0.16722	-0.1918
1747.43	0.97758	-0.57796	0.76617	0.83241	0.49955
1749.81	0.49803	-0.25829	0.5719	0.15212	0.24094
1752.19	-0.26147	-0.29861	0.42766	0.39187	0.06486
1754.57	0.57905	-0.5189	-0.91655	0.7116	-0.0362
1756.95	-0.42042	0.30081	0.68927	-1.0086	-0.10973
1759.33	-0.09991	0.50054	-0.20486	0.99129	0.29676
1761.7	0.26067	-0.45976	0.30103	0.15124	0.06329
1764.08	0.06119	-0.34014	0.90698	-0.00876	0.15482
1766.46	0.84843	0.05862	0.61295	-0.04875	0.36781
1768.83	-0.24438	0.29738	0.41895	-0.451	0.00524
1771.21	0.06282	0.45617	0.12501	-0.41315	0.05771
1773.58	0.3434	0.77498	0.03108	0.90481	0.51357
1775.95	-0.01596	0.7338	0.73719	-0.25713	0.29947
1778.33	0.82469	0.37249	0.24337	-0.13898	0.32539
1780.7	0.44541	-0.0688	1.34957	0.17927	0.47636
1783.07	0.30615	-0.55008	-0.8442	1.61761	0.13237
1785.44	-0.25373	0.16864	-0.19086	0.65607	0.09503
1787.81	0.20643	0.02731	-0.18758	0.81459	0.21519
1790.18	-0.57336	0.12594	0.51549	0.49323	0.14032
1792.55	-1.13317	-0.19542	-0.38142	0.65186	-0.26454
1794.91	-0.973	-0.17679	-0.42826	-0.54941	-0.53187
1797.28	0.26723	-0.15814	0.12491	0.88938	0.28084
1799.65	-0.17252	0.08052	-0.32191	0.08829	-0.0814
1802.01	-0.05223	0.15919	0.23133	0.28727	0.15639
1804.38	0.84009	0.8374	-0.71607	0.24633	0.30194
1806.74	-1.34758	0.4356	0.68659	-0.19453	-0.10498
1809.1	-0.13518	0.35383	0.63928	0.60466	0.36565
1811.47	1.10393	0.15209	-0.008	0.24394	0.37299
1813.83	-0.25698	-0.04965	-0.10528	-0.4367	-0.21215
1816.19	-0.3182	0.34863	-0.40248	0.22274	-0.03733
1818.55	-0.17939	1.22693	0.05033	-0.03774	0.26503
1820.91	-0.38055	-0.01476	-0.39681	0.04189	-0.18756
1823.27	0.73836	0.06357	0.25319	0.66053	0.42891
1825.63	0.29729	0.14191	-0.67176	-0.72076	-0.23833
1827.98	1.65626	0.78026	0.75329	-0.48197	0.67696
1830.34	-0.30471	0.3386	-0.64662	-0.00321	-0.15398
1832.7	0.05435	-0.46308	-0.14651	-0.12437	-0.1699
1835.05	0.49343	0.33525	0.10364	0.59454	0.38172
1837.41	-0.18754	0.61359	0.82882	1.11354	0.5921
1839.76	0.77143	0.81195	0.45401	-0.32744	0.42749
1842.11	-0.94956	0.05034	-0.39577	-0.53019	-0.4563
1844.47	0.28948	0.32872	0.10448	0.06715	0.19746
1846.82	1.16858	0.08713	0.50475	0.42456	0.54626
1849.17	1.08773	0.40556	0.50507	1.78206	0.9451
1851.52	0.8869	-0.15599	1.6054	0.17964	0.62899
1853.87	0.80612	-0.91753	1.00576	0.09732	0.24792
1856.22	0.08537	1.20094	-0.14386	-0.26492	0.21938
1858.57	0.04467	0.51942	0.95657	0.89293	0.6034
1860.91	0.80401	0.71793	0.55667	0.81086	0.72237
1863.26	1.1634	0.07645	0.35679	-0.15111	0.36138
1865.61	0.92282	0.83498	0.00694	0.28698	0.51293
1867.95	0.88228	-0.00647	-0.14289	0.28516	0.25452
1870.3	-0.67822	0.19209	0.85732	0.56343	0.23366
1872.64	0.40133	0.67068	0.35738	1.32177	0.68779
1874.98	1.28091	0.40929	0.65737	0.24022	0.64695
1877.33	1.28054	0.90789	0.95736	0.63873	0.94613
1879.67	0.28021	1.02653	0.65705	-0.36269	0.40028
1882.01	-0.20007	-0.21484	0.55679	-0.44428	-0.0756
1884.35	0.23966	0.34383	-0.64344	-0.60579	-0.16644
1886.69	0.03946	0.30251	1.05634	0.11278	0.37777
1889.03	0.43928	0.7212	0.50613	0.27144	0.48451
1891.37	0.67916	0.0199	0.50599	0.23016	0.3588
1893.7	0.15907	-0.18137	-0.54415	0.22897	-0.08437
1896.04	1.67903	0.33738	0.83074	0.90786	0.93875
1898.38	-0.12158	0.25613	-0.19434	0.54683	0.12176
1900.71	0.95783	-0.4251	0.30561	-0.25413	0.14605
1903.05	-0.72271	0.13369	0.30557	0.185	-0.02461
1905.38	0.15678	-0.02753	1.00557	0.5842	0.42975
1907.72	0.11632	0.3312	1.9056	-0.33652	0.50415
1910.05	-0.12414	0.00995	0.45567	0.54285	0.22108
1912.38	-0.08461	0.24871	0.35574	-0.05773	0.11553
1914.71	0.15495	0.90749	0.90585	0.46177	0.60752
1917.04	0.55306	-0.19373	0.55598	-0.33863	0.14417
1919.37	0.55121	-0.67493	0.40614	0.10104	0.09587
1921.7	0.14941	1.1239	0.25634	0.38077	0.4776
1924.03	-0.73236	0.00275	-0.24345	-0.07939	-0.26311
1926.36	0.86596	0.2016	-0.14321	-0.3795	0.13621
1928.68	-0.21774	0.40046	0.95706	-0.41953	0.18006
1931.01	0.81848	-1.40064	0.25736	-0.53947	-0.21607
1933.34	0.41477	0.39825	0.85769	0.26065	0.48284
1935.66	0.93111	0.31718	-0.89196	0.53934	0.22392
1937.99	0.92747	0.1961	-0.59159	0.11796	0.16249
1940.31	0.36391	0.75505	0.25881	0.57665	0.48861
1942.63	0.12038	0.034	0.85925	0.17542	0.29726
1944.95	0.15692	0.59299	0.6597	0.21425	0.40596
1947.28	-0.40652	0.99197	-0.18984	0.09316	0.12219
1949.6	0.1501	-0.60902	-0.88957	0.07202	-0.31911
1951.92	0.18677	0.35001	0.26074	0.33086	0.28209
1954.24	-0.21651	0.34904	-0.23894	0.80913	0.17568
1956.56	0.90025	0.2681	-0.33858	0.16749	0.24931
1958.87	0.29705	1.06716	0.53679	-0.75409	0.28673
1961.19	-0.10609	0.42626	0.66219	-0.43702	0.13633
1963.51	-0.10919	-0.97465	1.21262	-0.23987	-0.02777
1965.82	1.04777	0.18447	0.41308	0.99735	0.66066
1968.14	0.20475	0.18359	0.66357	0.27464	0.33164
1970.45	1.32178	0.62274	0.16406	-0.08798	0.50515
1972.77	2.11885	1.3419	1.36462	0.96948	1.44871
1975.08	0.63599	0.70107	1.31518	0.187	0.70981
1977.39	0.87316	1.14027	0.76577	-0.0954	0.67095
1979.7	1.07038	0.33947	-0.23361	0.22228	0.34963
1982.02	0.90763	0.69869	-0.03297	0.02003	0.39834
1984.33	0.18494	0.69793	0.36766	-0.62213	0.1571
1986.64	0.06228	0.37717	0.06823	0.49578	0.25087
1988.95	0.97966	0.41644	0.41881	0.77375	0.64717
1991.25	-0.30291	0.21572	0.81942	0.33181	0.26601
1993.56	-0.46545	0.05502	0.72006	1.00993	0.32989
1995.87	-0.34803	-0.72572	-0.97929	0.52813	-0.38122
1998.17	0.36943	-0.86644	0.62142	0.72642	0.21271
2000.48	-0.39306	-0.14717	0.82214	-0.57524	-0.07333
2002.79	0.20449	-0.86789	0.02289	0.88317	0.06066
2005.09	0.36207	-0.02859	0.67365	-0.11834	0.2222
2007.39	0.2797	0.33072	-0.67555	-0.07977	-0.03622
2009.7	-0.40262	0.68998	-0.82473	0.27862	-0.06469
2012	0.7551	0.96924	1.42613	0.05703	0.80187
2014.3	1.35286	0.04853	0.22702	-0.04453	0.39597
2016.6	0.27065	0.12782	-0.27208	0.83398	0.24009
2018.9	0.02849	0.24713	0.82886	-0.40749	0.17425
2021.2	0.34637	0.32646	1.22983	0.43112	0.58345
2023.5	0.94429	0.64581	0.28081	0.26977	0.53517
2025.8	0.28225	1.00517	0.03184	-0.09166	0.3069
2028.09	0.22024	0.24454	0.38287	-0.53303	0.07865
2030.39	0.25828	0.48393	-0.61605	0.38497	0.12778
2032.69	0.21636	1.12333	0.33504	0.66304	0.58444
2034.98	0.09448	0.20275	0.98616	0.34119	0.40615
2037.28	0.65265	0.24219	0.03731	0.17941	0.27789
2039.57	0.77085	0.76163	1.41349	0.81766	0.94091
2041.87	-0.55092	-0.47891	0.88971	-0.02409	-0.04105
2044.16	0.60737	0.52056	0.34095	0.89423	0.59078
2046.45	0.00569	0.84007	0.14219	0.25263	0.31014
2048.74	0.40405	-0.60043	0.19349	0.33109	0.08205
2051.03	0.84244	0.1591	-0.10521	-0.23039	0.16649
2053.32	-0.03911	0.63864	0.49615	0.32822	0.35597
2055.61	0.55936	-0.16181	-0.55249	-0.71312	-0.21701
2057.9	0.31788	0.03776	0.69892	0.04563	0.27505
2060.19	0.03642	-0.14266	-0.59967	0.82445	0.02964
2062.47	0.63502	0.63693	0.90178	-0.31668	0.46426
2064.76	-0.08733	-0.16346	-0.44674	0.52135	-0.04405
2067.05	0.11035	-0.08383	0.65477	0.35937	0.26017
2069.33	0.38808	-0.96419	0.7563	0.63748	0.20442
2071.62	-0.09414	0.31522	0.75787	0.79567	0.44365
2073.9	1.18368	0.43464	-0.04056	0.39392	0.49292
2076.18	0.34154	-0.20591	-0.48894	-0.40775	-0.19026
2078.47	2.59944	1.71354	1.1127	2.07066	1.87409
2080.75	0.65737	1.03301	0.51436	0.58912	0.69847
2083.03	0.41536	-0.00751	0.16608	-0.29235	0.07039
2085.31	-0.74661	0.152	0.4178	-0.17386	-0.08767
2087.59	0.25147	0.79152	0.41954	-0.21533	0.3118
2089.87	0.32957	0.67104	0.27132	-0.29676	0.24379
2092.15	0.28772	0.83059	0.07314	0.26191	0.36334
2094.43	1.34592	0.35015	0.12498	0.22062	0.51042
2096.7	1.20415	0.62974	0.87667	0.25944	0.7425
2098.98	-0.83757	-0.29069	0.12837	0.29831	-0.1754
2101.25	0.52074	0.06892	0.0801	-0.22275	0.11175
2103.53	0.59909	0.52854	0.13186	0.69626	0.48894
2105.8	1.51749	1.82819	2.18364	1.33534	1.71617
2108.08	0.67592	-0.05216	0.03545	0.0145	0.16843
2110.35	-0.8457	0.54749	0.43728	-0.06627	0.0182
2112.62	-0.0873	-0.13283	0.33914	-0.10698	0.00301
2114.9	-0.60888	-0.41313	-0.10897	-0.06761	-0.29965
2117.17	1.0696	-0.21343	-0.20705	0.65183	0.32524
2119.44	0.24813	-0.13369	-0.10509	-0.58868	-0.14483
2121.71	0.70669	1.50605	0.39687	0.6109	0.80513
2123.98	0.50528	-0.2142	-0.30112	-0.18945	-0.04987
2126.24	0.34391	0.58558	1.50091	0.45026	0.72017
2128.51	1.7626	1.98532	2.22798	1.05007	1.75649
2130.78	0.86132	0.06506	0.60504	-0.59009	0.23533
2133.05	0.46007	1.0248	-0.09284	0.30983	0.42547
2135.31	0.73887	0.82456	-0.14069	0.12982	0.38814
2137.58	0.71772	1.82431	2.26147	1.30989	1.52835
2139.84	0.33656	1.1441	0.51367	-0.06998	0.48109
2142.11	0.05549	-0.13611	0.34089	0.05021	0.07762
2144.37	0.41444	0.50369	0.16816	0.21048	0.32419
2146.63	0.53342	0.5435	1.12044	0.23083	0.60705
2148.89	0.29246	0.50333	0.02273	-0.54877	0.06744
2151.15	0.09153	0.74318	1.67507	0.25171	0.69037
2153.41	0.33064	-0.45695	-1.42256	0.15195	-0.34923
2155.67	-0.19024	0.34276	-1.07017	-0.86777	-0.44635
2157.93	-0.1911	-0.05753	0.08226	-0.54749	-0.17846
2160.19	-0.83192	-0.6178	0.28469	0.13287	-0.25804
2162.45	0.44727	0.34192	0.2372	0.29324	0.32991
2164.71	-0.35351	0.26168	0.73969	-0.38639	0.06537
2166.96	0.20575	0.26144	0.34222	0.49406	0.32587
2169.22	-0.11493	1.58122	-0.10522	-0.10546	0.3139
2171.47	0.32439	-0.53901	-0.35261	-0.62494	-0.29804
2173.73	-0.47623	1.02041	-0.44999	-0.10522	-0.00276
2175.98	-0.1193	0.05983	0.30266	0.01411	0.06433
2178.24	-0.16234	0.65928	-0.14468	0.0535	0.10144
2180.49	-1.24533	1.45874	-0.59197	0.21297	-0.0414
2182.74	0.43172	0.89817	0.22743	0.45253	0.50247
2184.99	0.62881	0.3776	1.29687	0.07186	0.59379
2187.24	0.70595	0.41702	-0.13368	-0.06875	0.23013
2189.49	-0.21689	0.21647	-0.13185	0.21072	0.01961
2191.74	0.2403	0.25593	0.62	-0.34974	0.19162
2193.99	0.57751	0.1754	0.72187	-0.55011	0.23117
2196.24	0.45479	0.2149	-0.72621	0.20959	0.03827
2198.49	0.2921	-0.42561	-0.3744	0.36937	-0.03463
2200.73	0.36946	0.37392	-0.37258	0.04922	0.10501
2202.98	0.56686	0.13345	-0.42073	-0.5109	-0.05783
2205.22	0.68429	0.61301	0.53115	0.40901	0.55936
2207.47	0.40178	0.45258	-0.31694	0.889	0.3566
2209.71	0.0793	0.33216	-0.21568	0.76906	0.24121
2211.96	-0.68314	0.37175	-0.46439	0.3692	-0.10164
2214.2	0.19448	-0.10864	0.88695	0.60941	0.39555
2216.44	1.31212	1.05099	0.13831	0.64969	0.78778
2218.68	2.28981	1.33063	1.96471	1.45009	1.75881
2220.92	0.26755	-0.10972	1.59112	0.33051	0.51986
2223.16	1.46532	0.22997	-0.05743	0.41101	0.51222
2225.4	0.38314	0.56965	0.74406	0.6515	0.58709
2227.64	1.10099	0.28936	0.29556	0.61208	0.5745
2229.88	0.45887	0.92908	-0.05289	0.49272	0.45694
2232.12	0.33668	-0.11119	-0.05148	-0.02656	0.03686
2234.35	-0.06548	-0.75143	-6.8625e-05	-0.22577	-0.26069
2236.59	0.29243	0.36833	-0.69874	0.57513	0.13429
2238.83	-0.02964	-0.3119	-0.19746	0.89607	0.08927
2241.06	-0.35168	0.1879	-0.59616	0.49711	-0.06571
2243.3	0.56629	0.0077	0.50518	0.85821	0.48435
2245.53	-0.15636	0.04752	0.40655	0.49939	0.19927
2247.76	-0.11896	0.20737	0.80795	-0.29935	0.14925
2249.99	0.6185	0.20722	-0.24061	0.14201	0.18178
2252.23	0.55599	0.08709	0.26084	0.30342	0.30184
2254.46	0.17352	-0.15303	0.91235	0.06488	0.24943
2256.69	0.1511	-0.07316	0.71377	0.58638	0.34452
2258.92	0.60873	-0.11332	-0.23562	-0.69203	-0.10806
2261.15	0.30638	0.28653	-0.13497	0.38813	0.21152
2263.37	-0.01592	0.12641	0.26573	0.30759	0.17095
2265.6	0.90183	0.56628	0.31643	0.18709	0.49291
2267.83	0.17963	1.22612	1.06711	0.58667	0.76488
2270.06	0.09741	0.16588	0.11758	0.38629	0.19179
2272.28	0.59514	0.12565	0.4181	0.10586	0.31119
2274.51	0.13292	0.72545	-0.33137	0.38547	0.22812
2276.73	0.09074	0.40524	0.71921	-1.33486	-0.02992
2278.96	0.72859	0.80507	-0.5302	0.02488	0.25709
2281.18	0.20651	-0.19568	0.17038	-0.41978	-0.05964
2283.4	-0.71555	-0.27641	-0.07906	-0.74433	-0.45384
2285.62	0.68243	0.04288	0.92149	0.57121	0.5545
2287.85	0.60048	-0.35782	-0.62789	0.75354	0.09208
2290.07	0.03823	-0.39946	-0.12725	1.81593	0.33186
2292.29	0.51603	-0.68107	0.42341	1.31842	0.3942
2294.51	-0.52611	0.47731	0.5241	0.19435	0.16741
2296.73	-0.32827	0.19572	-0.02516	-0.32963	-0.12184
2298.94	0.14957	0.23408	0.00059125	1.58648	0.49268
2301.16	0.64747	0.49245	0.62639	0.22267	0.49725
2303.38	-0.13459	-0.08915	-0.67279	0.45893	-0.1094
2305.59	0.82338	0.28924	0.07807	0.39522	0.39648
2307.81	0.66139	-1.2524	0.32893	0.5116	0.06238
2310.03	0.21947	0.14597	-0.42014	1.08807	0.25834
2312.24	-0.34242	-0.13573	0.3808	0.24463	0.03682
2314.45	0.73574	0.6626	0.33178	0.36127	0.52285
2316.67	0.53392	-0.22001	0.28279	-0.16232	0.10859
2318.88	0.85217	0.77737	-0.86617	1.31419	0.51939
2321.09	0.09045	-0.06519	0.4849	-0.68924	-0.04477
2323.3	2.44879	1.87224	2.536	1.66741	2.13111
2325.51	1.36714	0.68969	1.43713	0.50416	0.99953
2327.72	1.28555	0.56718	0.18828	0.10101	0.5355
2329.93	-0.596	0.24466	0.33949	0.41791	0.10152
2332.14	-0.63751	-0.19783	-0.25928	0.33486	-0.18994
2334.35	0.56102	0.7197	1.14193	1.05181	0.86862
2336.56	0.03961	0.39725	-0.10691	-1.03123	-0.17532
2338.76	-0.60178	0.83481	0.24428	1.32581	0.45078
2340.97	0.95689	-0.4876	0.39551	0.64294	0.37693
2343.17	-0.08442	-0.29001	0.19678	0.76015	0.14562
2345.38	0.31432	0.18762	0.79807	0.63744	0.48436
2347.58	0.27311	0.46524	-0.35063	0.3148	0.17563
2349.79	0.35193	0.62289	0.15073	-0.92775	0.04945
2351.99	0.38776	-0.34013	-0.29849	0.46978	0.05473
2354.19	0.66365	0.23688	-0.39767	-0.73262	-0.05744
2356.39	0.47963	0.09393	-0.39681	-0.21493	-0.00955
2358.6	-0.22435	-0.10904	-0.39619	1.02209	0.07313
2360.8	-0.06825	0.04803	0.7526	-0.30081	0.10789
2363	0.24794	0.84512	1.05119	0.05637	0.55015
2365.19	-0.43581	0.52221	-0.40017	-0.40634	-0.18003
2367.39	0.80048	1.47933	0.94849	-0.22896	0.74984
2369.59	-0.92386	0.83647	0.14529	-0.61163	-0.13843
2371.79	-0.04813	-0.44637	0.09216	-0.15425	-0.13915
2373.99	0.54765	0.6708	0.73882	0.16319	0.53012
2376.18	-0.05648	0.74799	0.28548	0.04071	0.25443
2378.38	-0.10064	1.06521	-0.86781	-0.32167	-0.05623
2380.57	0.37523	0.22242	0.4789	-0.08398	0.24814
2382.77	0.45115	-0.22033	-0.17434	-0.28619	-0.05743
2384.96	0.92715	0.77693	0.82243	-0.44843	0.51952
2387.15	0.25853	0.57421	-0.73292	0.75805	0.21447
2389.34	-0.36998	0.9715	0.61175	0.57017	0.44586
2391.54	-0.17834	0.40883	0.20644	0.26729	0.17605
2393.73	0.49344	-0.07384	-0.14883	0.16738	0.10954
2395.92	-0.0347	-0.35648	-0.55407	-1.13048	-0.51893
2398.11	-0.80273	0.68087	-0.45927	-0.46895	-0.26252
2400.3	-0.13065	-0.24173	0.58555	-0.24598	-0.0082
2402.49	-0.73875	0.61568	0.63041	0.85748	0.34121
2404.67	-0.50671	0.5531	0.97531	-0.03807	0.24591
2406.86	-0.27458	0.91053	0.77023	-0.01284	0.34834
2409.05	-0.54234	0.06798	0.2652	-0.98695	-0.29903
2411.23	-0.45002	0.58544	-0.23981	0.59952	0.12378
2413.42	0.70242	0.06295	-0.09479	0.26653	0.23428
2415.6	0.05496	-0.13955	0.10029	0.37403	0.09743
2417.79	-0.11241	-0.02202	-0.10462	0.88196	0.16073
2419.97	0.80026	0.29553	0.44049	0.3503	0.47165
2422.15	0.95077	1.37309	0.43565	0.85608	0.9039
2424.34	1.22141	1.97066	0.73083	-0.23765	0.92131
2426.52	1.69217	1.08826	0.67605	1.06907	1.13139
2428.7	0.96303	1.28586	1.57131	0.13621	0.9891
2430.88	0.31402	2.16348	0.9166	1.52374	1.22946
2433.06	0.54509	2.24113	0.26191	1.83166	1.21995
2435.24	1.49628	1.27879	1.45725	0.9799	1.30306
2437.42	1.24759	1.03647	1.00263	1.2885	1.1438
2439.6	1.39899	2.95418	2.24804	1.75739	2.08965
2441.77	2.39048	2.79188	1.59348	2.34657	2.2806
2443.95	3.38209	2.6296	2.33896	2.61604	2.74167
2446.13	2.49379	3.32735	0.88445	2.66582	2.34285
2448.3	3.40558	2.46511	2.38	2.23577	2.62162
2450.48	3.27746	2.34288	1.37556	1.70602	2.17548
2452.65	5.82945	5.62068	3.19616	4.81651	4.8657
2454.83	3.46152	4.2985	1.31679	2.64724	2.93101
2457	2.69368	3.69632	2.61246	2.99813	3.00015
2459.17	2.08593	3.45416	3.25815	2.74927	2.88687
2461.34	3.51823	3.49204	1.30386	1.1406	2.36368
2463.51	2.63049	3.92991	2.74963	1.89215	2.80055
2465.68	2.06274	3.20781	1.54539	2.04386	2.21495
2467.85	2.05511	3.84572	2.39122	1.95577	2.56195
2470.02	1.72755	2.64363	2.53708	1.10786	2.00403
2472.19	1.24006	1.96159	1.18295	1.50011	1.47118
2474.36	1.67268	3.19954	1.57885	1.93255	2.0959
2476.53	1.90537	2.83752	1.27479	1.24512	1.8157
2478.7	1.81814	2.0755	3.12075	1.43788	2.11307
2480.86	1.85098	3.43352	2.01678	1.03078	2.08301
2483.03	1.80391	2.43153	1.81279	0.58385	1.65802
2485.19	1.27693	1.54957	1.65885	0.13705	1.1556
2487.36	1.33001	1.14762	1.90494	1.0504	1.35824
2489.52	0.68317	1.30567	1.45107	1.1239	1.14095
2491.68	0.25638	1.10378	0.4472	0.75753	0.64122
2493.85	0.96961	1.76187	1.69339	0.95126	1.34403
2496.01	1.24292	1.65999	0.63961	1.94504	1.37189
2498.17	1.51632	1.33813	1.73585	0.85895	1.36231
2500.33	-0.25024	-0.10374	0.88212	0.77287	0.32525
2502.49	0.98328	1.45444	0.72843	1.00694	1.04327
2504.65	1.13688	1.33261	0.72476	-0.07888	0.77884
2506.81	0.53054	1.4508	0.67111	0.27543	0.73197
2508.97	1.04428	1.20901	0.91751	0.62986	0.95017
2511.13	0.59807	1.44724	0.26392	-0.1356	0.54341
2513.28	0.67194	0.64548	0.86036	0.21911	0.59922
2515.44	0.46588	1.72374	0.25684	-0.26614	0.54508
2517.6	1.13986	1.52202	0.95335	-0.43124	0.796
2519.75	1.05393	1.20032	0.8499	0.00374	0.77697
2521.91	0.24804	0.79863	0.69646	0.19886	0.4855
2524.06	0.80223	1.47694	1.59306	0.11409	0.99658
2526.21	-0.76352	0.91528	0.73969	0.78935	0.4202
2528.37	0.67078	1.79364	-0.51366	0.54472	0.62387
2530.52	0.46516	1.432	-0.16698	0.14019	0.46759
2532.67	0.45958	1.35039	1.57974	-0.7843	0.65135
2534.82	-0.30592	1.34879	0.77647	0.4113	0.55766
2536.97	2.40863	2.54722	3.62326	1.28705	2.46654
2539.12	-0.19677	1.02564	0.27006	0.32284	0.35544
2541.27	0.9179	0.3841	0.54188	-0.72124	0.28066
2543.42	0.47263	1.62255	0.31375	0.27429	0.67081
2545.57	1.26739	0.30104	1.26063	-0.27007	0.63974
2547.72	0.90223	0.85953	1.10755	-0.33436	0.63374
2549.86	-0.46287	0.99804	0.6545	-0.13853	0.26278
2552.01	0.93209	1.41656	0.25147	-0.10272	0.62435
2554.16	0.3671	1.6551	0.49848	-0.08683	0.60846
2556.3	0.56214	1.65366	-0.05448	-0.11088	0.51261
2558.45	0.19725	1.21223	0.79257	-0.51483	0.42181
2560.59	0.51243	1.41081	0.63967	-0.32139	0.56038
2562.73	0.18764	1.32944	-0.01321	-0.00782	0.37401
2564.88	0.86292	1.04804	0.50895	-0.53416	0.47144
2567.02	-0.02175	0.80668	0.0811	-0.54036	0.08142
2569.16	-0.26729	0.80533	1.57831	0.29354	0.60247
2571.3	0.64724	0.964	0.72554	-0.35244	0.49608
2573.44	-0.27817	1.20266	0.07281	-0.11963	0.21942
2575.58	0.35647	0.52136	0.12011	0.83329	0.45781
2577.72	0.27117	2.08008	-0.5326	0.38636	0.55125
2579.86	0.66593	1.47879	0.86475	-0.02045	0.74726
2582	0.50075	1.47753	0.61214	0.53286	0.78082
2584.13	0.65563	2.1163	0.90954	0.66631	1.08695
2586.27	0.85057	1.39506	1.30696	-0.0001526	0.88811
2588.41	0.60556	0.35385	0.20442	0.67352	0.45934
2590.54	0.84059	1.91264	1.05192	0.26732	1.01812
2592.68	2.03569	1.43147	1.84942	1.14122	1.61445
2594.81	1.03085	2.23029	0.44697	0.81525	1.13084
2596.95	0.62605	0.70915	-0.05557	0.88936	0.54225
2599.08	0.82129	2.748	0.29177	0.96362	1.20617
2601.21	2.09661	2.66688	2.23913	1.35797	2.09015
2603.34	1.13198	2.58578	1.18652	0.0324	1.23417
2605.47	1.84739	3.00469	1.98395	1.50697	2.08575
2607.61	1.84286	2.5436	1.1814	0.94162	1.62737
2609.74	2.67837	3.44255	0.32889	1.57638	2.00655
2611.87	1.91396	2.4215	2.07638	0.79795	1.80245
2613.99	3.30958	3.38046	1.62391	0.77957	2.27338
2616.12	1.82524	3.85943	2.22147	2.64127	2.63685
2618.25	2.70096	3.93845	1.71907	2.37642	2.68372
2620.38	3.13674	4.33745	2.41667	2.51166	3.10063
2622.5	4.41256	5.9365	1.36433	2.54701	3.5651
2624.63	5.08843	5.77552	4.01201	2.06244	4.2346
2626.76	5.12434	6.25458	3.45972	3.45796	4.57415
2628.88	6.2803	6.53365	3.05744	3.53359	4.85125
2631.01	7.15632	8.17273	3.40519	2.96929	5.42588
2633.13	8.11239	9.05185	3.65299	5.52508	6.58558
2635.25	8.30848	9.29098	4.75079	6.40096	7.1878
2637.37	9.94464	12.2701	5.59863	5.83694	8.41258
2639.5	10.9009	13.9293	7.44652	7.47298	9.9374
2641.62	13.4171	15.4884	5.79441	9.54906	11.0622
2643.74	16.2534	16.8876	7.79233	11.0652	12.9996
2645.86	18.3697	19.6068	8.94029	11.7815	14.6746
2647.98	21.2462	23.886	10.4883	14.7379	17.5896
2650.1	25.3226	25.2052	9.53629	16.0943	19.0396
2652.22	29.359	29.6044	14.3343	19.4108	23.1772
2654.33	32.2756	35.4037	15.3324	23.7274	26.6848
2656.45	37.3121	39.083	16.5304	27.8441	30.1924
2658.57	44.3887	44.8422	20.1286	32.0408	35.3501
2660.68	48.9054	50.4015	22.5768	37.6377	39.8803
2662.8	56.0221	53.6008	25.1249	40.9946	43.9356
2664.91	63.8588	60.6402	29.7231	47.0316	50.3134
2667.03	72.3356	64.8395	32.1713	52.6287	55.4938
2669.14	76.4125	69.3188	35.7696	59.0658	60.1417
2671.26	84.1693	74.5182	40.2179	62.7031	65.4021
2673.37	86.9662	76.5576	43.9162	67.3404	68.6951
2675.48	87.0833	80.837	46.3645	68.1777	70.6156
2677.59	86.6802	79.9964	48.9129	69.0152	71.1512
2679.7	83.6772	78.5958	53.3613	69.4927	71.2818
2681.81	78.8344	75.5553	52.0097	67.6903	68.5224
2683.92	75.6315	74.5947	56.6581	68.488	68.8431
2686.03	66.5887	68.5942	50.5566	60.2458	61.4963
2688.14	60.7459	63.8737	50.9552	54.6836	57.5646
2690.25	54.3431	56.0732	48.8537	49.1215	52.0979
2692.35	47.7804	50.2727	44.5522	41.6394	46.0612
2694.46	38.9378	45.2723	41.5508	36.9175	40.6696
2696.57	34.3351	38.8318	37.3494	31.8356	35.588
2698.67	31.0126	35.9914	32.598	27.6738	31.8189
2700.78	25.8101	32.1509	28.9967	23.552	27.6274
2702.88	21.1675	26.0705	25.0954	19.9504	23.071
2704.99	19.0451	22.5501	25.3941	18.5488	21.3845
2707.09	16.1626	20.7897	19.9929	16.6273	18.3931
2709.19	13.8403	16.3494	17.2416	12.1458	14.8943
2711.29	11.9579	14.469	15.5404	10.9444	13.2279
2713.4	10.2356	13.3087	13.7393	9.38309	11.6667
2715.5	9.11338	11.1884	11.4881	7.58184	9.84293
2717.6	8.79116	9.62803	9.287	7.46067	8.79171
2719.7	7.86898	8.98775	9.83593	6.89957	8.39805
2721.8	5.78686	7.50747	8.28487	5.77852	6.83943
2723.9	4.42475	8.22721	6.53382	5.25756	6.11083
2725.99	4.5027	6.78696	6.28279	4.61668	5.54728
2728.09	4.66066	5.78672	6.58182	4.45584	5.37126
2730.19	4.53868	5.14649	4.93086	3.77507	4.59778
2732.28	2.93674	5.5063	4.77994	3.53438	4.18934
2734.38	4.09484	4.34611	4.57903	3.49375	4.12843
2736.47	3.73296	3.98593	4.42816	2.0132	3.54006
2738.57	3.29113	3.86577	4.52732	3.3727	3.76423
2740.66	2.64934	4.3056	2.57649	2.89228	3.10593
2742.76	2.4076	3.70549	3.42569	2.25194	2.94768
2744.85	2.84587	3.02537	3.77495	1.21165	2.71446
2746.94	1.2842	2.52527	3.62418	1.73143	2.29127
2749.03	2.36257	3.22517	1.77346	2.01129	2.34312
2751.13	2.24097	4.1051	2.72279	0.49121	2.39002
2753.22	2.23939	2.34504	2.42212	1.2512	2.06444
2755.31	0.67781	2.14499	1.6715	1.53125	1.50639
2757.4	2.31623	2.90496	2.12089	1.21139	2.13837
2759.48	4.51472	5.34494	4.02031	3.27158	4.28789
2761.57	0.63322	2.58494	2.56975	0.97183	1.68993
2763.66	3.75179	4.54494	1.96923	1.57216	2.95953
2765.75	0.87035	2.06495	0.49373	-0.06743	0.8404
2767.83	0.54896	2.18497	1.71825	1.01303	1.3663
2769.92	0.78757	1.90501	1.31781	0.93356	1.23599
2772.01	1.10622	2.24506	2.01738	0.85418	1.55571
2774.09	1.26491	1.86514	0.74201	1.41484	1.32172
2776.17	0.02363	1.54521	1.96664	-0.20442	0.83277
2778.26	-0.45762	2.0253	0.86629	0.49638	0.73259
2780.34	0.22113	1.50541	1.46599	-0.48272	0.67745
2782.42	1.21992	1.10553	0.71569	0.25822	0.82484
2784.51	0.41874	2.04569	1.51543	-0.44077	0.88477
2786.59	0.89761	1.30583	1.6652	0.50031	1.09224
2788.67	0.45651	2.12601	-0.08501	0.86146	0.83975
2790.75	1.57547	1.26619	0.46482	0.58269	0.97229
2792.83	0.13444	1.74639	1.16467	0.18399	0.80737
2794.91	-0.46655	2.1066	1.81454	0.54534	0.99998
2796.99	0.5325	0.86683	1.31445	0.70679	0.85514
2799.06	-0.34841	2.62707	1.56439	0.58829	1.10783
2801.14	1.41071	2.66733	2.21434	2.10986	2.10056
2803.22	0.56987	1.1076	0.46432	0.1115	0.56332
2805.3	0.32907	1.18788	1.36433	0.91322	0.94862
2807.37	0.36829	1.3882	1.01437	0.67501	0.86147
2809.45	-0.35242	0.42851	1.56442	0.11688	0.43935
2811.52	0.36687	2.10885	1.7645	0.71881	1.23976
2813.6	0.48622	1.90917	0.01463	-0.23919	0.54271
2815.67	0.76559	1.00955	2.31476	0.30289	1.0982
2817.74	-0.15499	1.98991	0.46494	0.08505	0.59623
2819.81	-0.67554	1.5503	2.16514	-0.23275	0.70179
2821.89	0.96395	1.63071	2.16535	0.32956	1.27239
2823.96	0.72347	1.83113	1.4156	0.81193	1.19553
2826.03	0.28303	-0.00844	0.71588	0.85437	0.46121
2828.1	1.72263	1.472	0.96619	-0.1431	1.00443
2830.17	0.40225	1.19247	1.56651	0.21948	0.84518
2832.24	-0.51808	1.75294	1.91688	-0.77783	0.59348
2834.31	-0.19837	0.99344	1.21726	-0.01506	0.49932
2836.37	0.56137	1.75394	2.36767	-0.01226	1.16768
2838.44	-0.03885	1.31445	0.5181	0.15054	0.48606
2840.51	0.72095	1.71498	1.91856	-0.44657	0.97698
2842.57	1.40081	2.43554	2.86907	1.31639	2.00545
2844.64	0.7207	2.3561	1.41958	-0.36057	1.03395
2846.7	0.20061	1.15668	0.52012	-0.03909	0.45958
2848.77	1.00057	2.35728	1.1207	0.16243	1.16024
2850.83	0.76055	0.99789	0.4713	0.08398	0.57843
2852.9	0.92058	1.79851	1.52192	0.0255	1.06663
2854.96	0.36065	1.15915	0.82255	-0.1929	0.53736
2857.02	0.20076	0.31981	1.17324	0.00877	0.42564
2859.08	0.60088	1.64047	0.74894	-0.42949	0.6402
2861.14	-0.67894	1.56115	1.27468	0.37229	0.63229
2863.21	0.08125	1.36185	0.67545	0.69336	0.70298
2865.27	-0.07849	1.80256	0.67622	-1.06547	0.33371
2867.32	-0.15822	1.88329	0.57703	0.61575	0.72946
2869.38	-0.29789	1.76403	1.97787	0.45706	0.97527
2871.44	0.34246	1.80479	1.82874	0.69845	1.16861
2873.5	-0.15716	1.26556	1.02963	0.13991	0.56949
2875.56	0.04326	1.84634	0.95555	0.98143	0.95665
2877.61	0.32372	0.84714	1.98151	0.50299	0.91384
2879.67	-0.31577	0.96796	0.83247	1.06396	0.63716
2881.73	0.08475	1.76878	0.88348	0.06503	0.70051
2883.78	0.24532	1.04963	0.48451	-0.29386	0.3714
2885.84	1.04594	2.0905	1.13558	-0.13265	1.03484
2887.89	0.48658	1.09137	1.83664	-0.75137	0.66581
2889.94	-0.11275	0.41226	0.98776	-0.45002	0.20931
2892	0.48796	1.57316	1.63889	-0.62859	0.76785
2894.05	0.28872	1.37409	1.61505	0.03291	0.82769
2896.1	0.5295	1.61501	1.79124	0.31447	1.06256
2898.15	0.05032	0.65597	1.39246	0.79613	0.72372
2900.2	-0.22881	0.73694	0.24371	-0.18214	0.14242
2902.25	0.73207	1.61791	1.34498	0.55966	1.06366
2904.3	-0.10698	1.8989	1.49628	0.16154	0.86243
2906.35	0.41368	1.53991	1.64761	-0.15649	0.86118
2908.4	0.85436	0.66093	1.04895	-0.27446	0.57245
2910.45	0.21508	2.26198	2.00034	-0.23237	1.06126
2912.49	0.29581	1.46305	1.95174	0.28982	1.0001
2914.54	-0.26347	0.5841	1.30319	0.01208	0.40897
2916.59	1.05729	2.38519	1.40464	0.93443	1.44539
2918.63	0.17808	1.18629	1.30614	0.93686	0.90184
2920.68	0.41891	2.46741	1.28265	0.81936	1.24708
2922.72	-0.22023	2.14854	1.95918	0.74194	1.15736
2924.77	0.72068	0.98967	1.36076	0.98462	1.01393
2926.81	-0.01839	1.83084	1.11236	0.38737	0.82804
2928.85	-0.41741	1.55201	1.16398	-0.32982	0.49219
2930.89	-0.1364	0.7932	1.86565	0.59304	0.77887
2932.94	-0.27535	1.43441	1.66731	0.19589	0.75557
2934.98	0.74574	1.67564	0.81901	0.29883	0.88481
2937.02	1.34687	2.19687	1.02076	0.84183	1.35158
2939.06	-0.29197	1.79811	1.37251	1.08494	0.9909
2941.1	0.82922	1.63938	2.12431	-0.11188	1.12026
2943.14	1.07046	2.04067	1.67613	0.57139	1.33966
2945.18	0.21167	1.32196	2.52797	0.89373	1.23883
2947.21	-0.3671	2.40328	2.87985	0.29609	1.30303
2949.25	0.07413	0.88461	0.93174	-0.50148	0.34725
2951.29	0.15539	1.44595	2.03367	0.02102	0.91401
2953.32	0.11669	1.2473	1.63562	0.30358	0.8258
2955.36	0.31804	1.64869	1.08761	0.86619	0.98013
2957.4	0.83942	1.61007	1.23963	-0.13118	0.88948
2959.43	-0.31918	0.81148	1.19166	-0.24846	0.35887
2961.46	-0.67778	1.61288	1.84372	0.51404	0.82322
2963.5	0.80308	1.61433	1.9958	-0.04335	1.09246
2965.53	0.08399	1.77578	1.19794	0.27934	0.83426
2967.56	0.08492	1.57725	1.00008	-0.43788	0.55609
2969.6	1.32519	0.85872	1.52726	0.005	0.92904
2971.63	-0.03453	1.86022	1.05447	0.84797	0.93203
2973.66	-0.13419	0.90174	2.4067	1.05104	1.05632
2975.69	0.28618	0.70327	0.85896	0.6942	0.63565
2977.72	0.4466	0.9448	1.46124	0.29744	0.78752
2979.75	-0.23296	1.62637	1.51355	0.0006986	0.72691
2981.78	-0.87247	1.02793	0.91589	0.54404	0.40385
2983.8	0.40806	1.54952	2.81828	-0.09249	1.17084
2985.83	0.40863	1.11114	1.37068	0.51107	0.85038
2987.86	0.24921	2.61942	1.4231	0.35474	1.16162
2989.89	-0.51016	0.72773	0.97555	0.79851	0.49791
2991.91	-0.30957	1.75605	0.17805	0.04242	0.41674
2993.94	-0.30894	1.11771	1.88056	0.5664	0.81393
2995.96	0.09125	0.5994	1.5331	0.73053	0.73857
2997.99	1.01148	0.4211	1.78568	0.17477	0.84826
3000.01	-0.62824	0.68282	3.06327	0.33912	0.86424
3002.03	0.09207	1.28455	2.7409	0.3436	1.11528
3004.06	0.69243	0.72629	1.74354	0.22821	0.84762
3006.08	0.81281	-0.03195	3.04623	0.23297	1.01501
3008.1	-0.14697	1.62984	0.69894	0.03784	0.55491
3010.12	0.73268	0.57163	1.40168	-0.15737	0.63716
3012.14	-0.02765	0.85345	1.95445	-0.99246	0.44695
3014.16	-0.34798	1.49527	1.15725	0.01265	0.5793
3016.18	0.41174	0.9371	1.71007	0.09781	0.78918
3018.2	0.0515	1.89897	1.26292	0.14316	0.83914
3020.22	0.17129	2.70085	3.51581	1.14868	1.88416
3022.24	0.21113	2.02274	0.56871	-0.00563	0.69924
3024.25	-0.14909	0.94465	1.22166	0.28023	0.57436
3026.27	1.85046	2.12657	1.87462	1.78635	1.9095
3028.29	0.69005	0.86851	-0.07238	0.25245	0.43466
3030.3	-1.03036	0.67046	0.50564	0.37885	0.13115
3032.32	-0.0307	0.91245	1.55869	-0.05452	0.59648
3034.33	-0.11103	0.99443	0.78678	0.3924	0.51565
3036.35	-0.19131	0.95643	1.3899	0.41962	0.64366
3038.36	0.76844	1.27845	0.49303	0.64716	0.79677
3040.37	-0.37176	1.36048	0.7962	-0.26493	0.38
3042.39	0.56806	1.00254	1.1994	-0.21657	0.63836
3044.4	-0.51206	1.20461	1.15263	-0.80771	0.25937
3046.41	-0.59218	0.80669	1.5059	0.20178	0.48055
3048.42	-0.87225	1.36881	0.25918	-0.58793	0.04195
3050.43	0.28773	1.01092	0.26248	0.26342	0.45614
3052.44	-0.23225	1.13305	0.86584	-0.53834	0.30708
3054.45	0.1278	0.2952	1.21922	-0.22217	0.35501
3056.46	-0.79213	1.45738	2.62262	0.53406	0.95548
3058.47	-0.51198	1.27957	1.90106	0.36385	0.75813
3060.48	-0.23184	1.10176	1.17951	0.19365	0.56077
3062.48	-0.11165	0.58397	1.708	-0.5964	0.39598
3064.49	0.16859	1.22622	1.28652	-0.35964	0.58042
3066.5	0.68884	1.38846	1.24008	0.79725	1.02866
3068.5	-1.43085	0.99075	0.94366	0.35423	0.21445
3070.51	0.2095	1.51302	1.84727	-0.32869	0.81027
3072.51	0.28986	1.47532	1.20091	0.38853	0.83866
3074.52	-0.78973	2.11764	1.40457	0.10588	0.70959
3076.52	0.37073	0.47997	0.90829	0.78332	0.63558
3078.52	-0.22878	1.28234	1.51201	0.39423	0.73995
3080.52	-0.26826	0.6047	1.51577	0.64524	0.62436
3082.53	0.6123	1.68709	0.36956	0.61634	0.82132
3084.53	-0.0671	1.04949	1.57337	0.25424	0.7025
3086.53	0.89353	0.94525	1.02724	0.05225	0.72957
3088.53	1.63422	1.64102	2.30611	1.69039	1.81794
3090.53	0.05491	1.4568	0.68503	0.96859	0.79133
3092.53	-0.70487	0.93928	1.43897	0.20692	0.47007
3094.53	-0.18463	0.90177	-0.10705	0.16534	0.19386
3096.53	-0.22435	1.10427	0.94694	0.04388	0.46769
3098.52	-0.28402	1.16679	0.95098	-0.15749	0.41907
3100.52	-0.24367	1.54933	-0.14495	-0.37874	0.19549
3102.52	-0.24329	0.3519	1.60912	-0.71991	0.24946
3104.51	0.73714	0.79448	2.16325	-0.40206	0.8232
3106.51	-0.02241	1.27707	0.71706	1.03586	0.7519
3108.5	0.7381	0.63968	0.67092	-0.20609	0.46065
3110.5	0.61863	2.0023	2.5748	-0.10795	1.27194
3112.49	0.00587	0.72494	0.82873	0.31028	0.46745
3114.49	1.41315	2.40761	1.73266	0.78862	1.58551
3116.48	1.1004	1.41029	0.83665	0.18704	0.88359
3118.47	-0.05904	2.413	1.94064	1.10558	1.35004
3120.46	0.42155	1.69572	0.79467	0.66419	0.89403
3122.45	0.06218	1.01843	2.09874	0.10291	0.82057
3124.45	-0.21716	1.66119	0.45284	-0.61827	0.31965
3126.44	0.38355	1.10397	0.90696	0.90063	0.82378
3128.43	-0.01572	0.54675	1.91113	0.69964	0.78545
3130.41	0.26506	1.70956	1.6153	0.13875	0.93217
3132.4	-0.05414	2.31237	0.51952	0.97793	0.93892
3134.39	0.78671	0.99521	0.72379	1.17723	0.92073
3136.38	0.90759	0.55807	1.77806	0.49662	0.93509
3138.37	0.3885	0.80096	1.73235	0.37491	0.82418
3140.35	0.22947	1.68386	1.01171	0.25327	0.79458
3142.34	0.47046	1.16677	1.04108	1.21171	0.97251
3144.33	0.23147	0.96969	1.09549	0.17023	0.61672
3146.31	0.75253	1.29264	0.54992	0.68885	0.82099
3148.29	-0.64635	1.57562	1.8044	0.60755	0.8353
3150.28	-0.04523	1.97861	1.0089	0.5663	0.87714
3152.26	1.07596	1.50161	1.16343	-0.27484	0.86654
3154.25	-0.52283	1.66464	0.86799	0.4241	0.60847
3156.23	0.07841	1.02768	2.82259	0.16308	1.02294
3158.21	-0.2003	1.91074	0.27721	-0.15784	0.45745
3160.19	0.04101	1.35381	0.93188	0.32133	0.66201
3162.17	-0.03764	1.15692	2.53656	-0.83943	0.7041
3164.15	0.04376	0.94004	1.6413	0.63987	0.81624
3166.13	0.08489	0.28316	1.29604	1.23929	0.72585
3168.11	-0.03394	1.96632	1.22585	0.03877	0.79925
3170.09	0.28725	1.80949	0.40565	0.8783	0.84517
3172.07	0.24849	0.93269	1.56049	0.83794	0.8949
3174.05	2.16976	1.6559	1.71539	0.67764	1.55467
3176.02	0.49108	2.45913	0.77031	0.07742	0.94948
3178	-0.18759	2.42237	0.5586	0.31728	0.77767
3179.98	-0.0662	2.14564	0.79691	1.03722	0.97839
3181.95	0.93523	1.62894	1.18525	-0.00276	0.93666
3183.93	0.6967	1.51225	1.0903	0.55734	0.96415
3185.9	0.65818	1.77558	0.89537	0.79751	1.03166
3187.88	-0.10026	1.99891	0.60049	-0.36225	0.53422
3189.85	-0.25868	0.88229	0.55563	0.23807	0.35433
3191.82	0.62293	1.76567	1.06083	0.67848	1.03198
3193.8	0.26419	1.72907	0.51605	-0.24103	0.56707
3195.77	0.62544	2.61249	1.12129	0.15953	1.12969
3197.74	-0.73342	2.09594	1.52656	-0.03984	0.71231
3199.71	0.02774	1.45941	1.23187	0.88088	0.89998
3201.68	1.06893	1.90289	0.18722	1.00169	1.04018
3203.65	-0.12985	1.8264	1.4926	0.16254	0.83792
3205.62	-0.68857	2.26991	1.64802	0.56351	0.94822
3207.59	0.23275	2.19347	1.40346	0.0045	0.95854
3209.56	-0.44591	1.39703	0.75894	1.12549	0.70889
3211.53	0.43547	2.24061	2.76447	0.08655	1.38177
3213.49	0.51679	2.00421	0.52	-1.11229	0.48218
3215.46	0.79816	1.36784	1.37559	1.24893	1.19763
3217.43	0.61957	2.13149	1.33121	0.85023	1.23312
3219.39	0.481	2.37516	1.08688	1.0916	1.25866
3221.36	0.62247	2.05884	1.29256	0.25307	1.05673
3223.32	0.38398	2.78254	1.64828	0.45463	1.31736
3225.29	0.60553	2.42627	0.95405	1.93625	1.48052
3227.25	1.28712	2.31002	2.15984	1.89797	1.91374
3229.22	2.20875	3.51379	1.81564	1.97976	2.37949
3231.18	1.85042	4.83758	2.47151	3.02164	3.04529
3233.14	4.09212	5.28139	2.97742	2.46362	3.70364
3235.1	3.37386	5.60523	2.58335	3.94567	3.87703
3237.06	4.33564	5.20906	2.73932	4.94781	4.30796
3239.03	5.85746	6.97293	3.64531	5.83004	5.57644
3240.99	8.05932	8.49683	4.70135	6.43235	6.92246
3242.95	6.74119	7.62077	5.30744	7.75475	6.85604
3244.9	7.58314	8.06469	5.38854	5.51725	6.6384
3246.86	7.78511	7.66865	4.76969	6.39982	6.65582
3248.82	8.14711	7.47264	5.77587	6.20251	6.89953
3250.78	8.18918	7.23663	4.78207	5.40528	6.40329
3252.74	5.43125	6.48065	3.78834	5.24813	5.23709
3254.69	3.99339	6.14471	6.49463	4.65111	5.32096
3256.65	2.95555	4.48876	5.10096	3.77417	4.07986
3258.61	2.99775	4.45286	4.75732	3.81732	4.00631
3260.56	1.80001	3.49697	3.06372	2.18057	2.63532
3262.52	2.56229	2.94111	3.72014	1.90392	2.78187
3264.47	0.76462	2.80527	2.22662	1.78739	1.89597
3266.42	1.28699	3.02944	0.73314	1.11096	1.54013
3268.38	0.44939	2.15365	1.4897	0.67462	1.19184
3270.33	1.01184	0.95787	1.59627	0.4384	1.0011
3272.28	0.71433	2.1621	0.15289	1.6023	1.15791
3274.23	0.13685	2.24639	1.85956	1.4863	1.43227
3276.18	-0.30059	2.49067	1.06625	0.89044	1.03669
3278.14	0.14202	1.25499	-0.67701	0.73467	0.36367
3280.09	-0.03532	2.25933	0.97977	0.29904	0.8757
3282.03	0.78736	1.94369	1.23657	-0.29647	0.91779
3283.98	0.4701	2.50806	1.04343	0.06815	1.02243
3285.93	1.97288	2.05248	2.40032	0.87294	1.82466
3287.88	0.95569	1.83691	1.80724	0.35781	1.23941
3289.83	0.03855	1.48136	1.06419	0.44285	0.75674
3291.78	1.00146	2.44584	0.87122	0.64803	1.24164
3293.72	0.8444	2.25033	0.77824	0.29339	1.04159
3295.67	0.32737	2.53487	0.83534	1.17508	1.21816
3297.61	0.25039	0.81941	1.49245	0.21684	0.69477
3299.56	0.45348	1.14398	0.44961	0.33866	0.59643
3301.5	-1.58341	0.42858	0.90681	0.94056	0.17313
3303.45	0.37974	0.55319	1.06405	-0.03753	0.48986
3305.39	-0.05707	1.15784	1.57133	0.02444	0.67413
3307.33	-0.73382	1.08251	0.72865	-0.29353	0.19595
3309.28	0.38947	1.24721	0.13601	-0.3715	0.3503
3311.22	0.35279	1.33192	1.06841	0.51047	0.8159
3313.16	0.55617	2.45666	0.70084	0.35252	1.01655
3315.1	-0.2004	1.90144	1.45833	0.67463	0.9585
3317.04	-0.27695	1.94623	0.46585	0.15681	0.57299
3318.98	0.56657	1.31105	0.72341	-0.72093	0.47003
3320.92	1.33013	2.75589	1.33102	0.60142	1.50461
3322.86	0.29372	1.32076	0.53866	-0.79617	0.33924
3324.8	-0.14263	1.92565	0.24635	-0.03388	0.49887
3326.74	0.14106	2.21057	1.15407	0.00848	0.87855
3328.68	1.10474	2.33551	0.16183	1.3309	1.23325
3330.61	0.18842	1.02049	-0.13035	0.21341	0.32299
3332.55	0.79214	1.46549	1.7775	0.896	1.23278
3334.48	2.8559	2.93051	2.48541	2.63867	2.72763
3336.42	0.6797	1.13556	0.24333	-0.45859	0.4
3338.36	-0.95643	1.44064	1.00132	-0.05578	0.35744
3340.29	0.60748	1.72574	0.95934	0.94713	1.05992
3342.22	0.15144	1.17087	0.56741	-0.5699	0.32995
3344.16	0.57543	1.21603	0.62551	-0.72683	0.42254
3346.09	1.21949	1.98121	1.08366	-0.2037	1.02016
3348.02	0.46359	1.46642	1.04186	-0.74048	0.55785
3349.96	-0.13226	1.39165	0.7501	0.12281	0.53308
3351.89	1.19193	1.15692	-0.49161	-0.4338	0.35586
3353.82	0.15619	0.52222	0.01672	0.12966	0.2062
3355.75	-0.47953	1.28754	0.1001	0.69319	0.40033
3357.68	0.00443	1.41289	-0.3665	0.21516	0.31649
3359.61	0.32844	1.85824	1.04197	-0.04281	0.79646
3361.54	-0.30751	1.22366	0.20047	-0.24072	0.21897
3363.47	1.69645	2.06909	1.55902	1.02145	1.5865
3365.39	-0.09954	1.43455	1.31763	0.30352	0.73904
3367.32	-1.17549	1.20004	1.02627	-0.61433	0.10912
3369.25	0.06863	2.80556	0.55996	0.46789	0.97551
3371.18	0.7928	2.53111	-0.15631	-0.16982	0.74944
3373.1	-0.003	1.49669	1.50247	-0.32825	0.66697
3375.03	0.60119	1.86229	0.36129	0.19338	0.75454
3376.95	-0.11459	0.76793	-0.12982	0.8351	0.33965
3378.88	0.84969	1.71358	0.12908	0.15691	0.71231
3380.8	0.37399	1.75928	0.98806	0.03879	0.79003
3382.72	-0.34165	0.285	-0.60292	0.08077	-0.1447
3384.65	0.28231	0.73076	1.15613	0.14285	0.57801
3386.57	-0.69371	1.77654	-0.08475	0.58499	0.39577
3388.49	-0.08965	0.90236	1.37441	0.36722	0.63858
3390.41	0.51443	1.7082	0.68363	0.96954	0.96895
3392.34	-0.08143	1.55408	1.54288	0.13195	0.78687
3394.26	1.56276	2.07999	-0.59782	0.17445	0.80485
3396.18	-0.07299	1.80593	-0.03847	-0.46296	0.30788
3398.1	-0.22871	1.61189	1.07094	0.13972	0.64846
3400.02	0.73563	1.09789	0.73039	0.30248	0.7166
3401.93	1.22003	2.22393	1.7399	0.70526	1.47228
3403.85	0.02448	2.15	0.49945	-0.69191	0.49551
3405.77	0.06897	1.0361	0.05905	0.27103	0.35879
3407.69	0.27267	1.60223	1.46872	1.31408	1.16442
3409.6	0.67641	1.2484	1.07842	0.79721	0.95011
3411.52	-0.0798	1.29459	1.63818	-0.07956	0.69335
3413.44	1.24403	1.74082	0.798	0.72374	1.12665
3415.35	0.68791	1.9871	1.40784	-0.71293	0.84248
3417.27	1.25184	1.11339	0.96776	0.13051	0.86587
3419.18	-0.34444	0.87971	0.77773	0.41133	0.43108
3421.09	0.61933	2.56609	0.83776	-0.8678	0.78885
3423.01	1.26315	1.29249	1.14783	-0.14683	0.88916
3424.92	-0.29299	1.13892	1.75795	-0.02582	0.64452
3426.83	1.27092	3.22539	2.16814	0.53529	1.79993
3428.74	0.39487	1.55189	1.32837	-0.38356	0.72289
3430.66	0.47888	2.11843	1.21367	1.4176	1.30714
3432.57	-0.83708	1.68501	0.399	-1.06116	0.04644
3434.48	-0.11298	1.69162	0.40938	0.50015	0.62204
3436.39	1.05117	1.45826	1.41986	0.30151	1.0577
3438.3	0.13535	1.66492	0.03036	-0.77705	0.26339
3440.21	0.61959	1.89165	0.59093	0.32446	0.85666
3442.11	1.22387	2.31838	1.95155	0.22606	1.42996
3444.02	0.62822	1.96516	1.41225	0.86771	1.21833
3445.93	-0.6474	0.89196	0.92297	0.22943	0.34924
3447.84	-0.80297	1.13882	1.38375	0.59122	0.57771
3449.74	0.44152	1.3057	1.01962	-0.0069	0.68998
3451.65	0.92606	1.91263	1.25552	0.59504	1.17231
3453.55	0.33063	1.71961	1.41651	-0.36296	0.77595
3455.46	0.73528	2.4066	0.57753	0.23913	0.98963
3457.36	0.93997	1.01366	1.48862	0.60128	1.01088
3459.27	0.42471	1.46073	0.69977	-0.2765	0.57718
3461.17	0.66949	1.54785	0.71098	-0.03419	0.72353
3463.07	2.03433	3.23503	2.59725	1.1082	2.2437
3464.98	-0.20078	1.64224	1.63358	0.45064	0.88142
3466.88	-0.47582	1.84948	1.19498	0.29316	0.71545
3468.78	0.20918	1.73677	0.80643	0.81575	0.89203
3470.68	-0.20575	0.98409	1.76795	-0.46155	0.52119
3472.58	-0.02065	2.01146	2.07953	0.30118	1.09288
3474.48	0.22452	2.07887	1.89118	0.02401	1.05465
3476.38	0.98974	1.88633	1.40289	0.98691	1.31647
3478.28	0.99501	2.09382	0.96466	-0.29011	0.94085
3480.18	0.32034	1.90138	1.3765	0.15295	0.93779
3482.08	1.44574	1.78896	0.03841	0.03608	0.8273
3483.98	1.67121	3.19659	3.70038	1.83931	2.60187
3485.87	0.01668	2.44427	1.81241	0.9626	1.30899
3487.77	0.50225	1.49198	1.02452	0.20598	0.80618
3489.67	0.46787	1.05976	1.93668	-0.31056	0.78844
3491.56	1.91356	2.42758	1.59893	1.57298	1.87826
3493.46	-0.04072	1.15543	1.34459	0.89659	0.83897
3495.35	1.5251	1.36334	0.8903	0.34029	1.02975
3497.25	0.45095	2.01129	1.13606	-0.81592	0.6956
3499.14	1.09687	1.21929	0.79857	0.46795	0.89567
3501.03	0.22286	3.06734	0.41117	0.19191	0.97332
3502.93	0.66893	1.95544	1.57383	0.07595	1.06854
3504.82	0.03502	1.68358	1.98656	0.24007	0.98631
3506.71	-0.03879	2.3718	1.89936	0.56429	1.19916
3508.6	0.08745	1.74005	1.71224	0.32859	0.96708
3510.49	2.45374	3.30835	1.8002	2.37299	2.48382
3512.38	0.58013	1.59669	1.43822	-0.14253	0.86813
3514.27	0.66656	2.40508	1.15131	0.46205	1.17125
3516.16	0.31306	2.73354	1.2645	0.34672	1.16446
3518.05	-0.04037	2.18204	2.25276	-0.44851	0.98648
3519.94	1.44628	3.13063	2.8911	1.87634	2.33609
3521.83	0.373	1.67923	1.40451	0.68129	1.03451
3523.72	0.25977	1.8879	0.618	-0.35366	0.603
3525.6	0.58662	2.29663	1.98156	1.17149	1.50908
3527.49	0.51354	1.66541	1.59519	-0.98327	0.69772
3529.38	-0.19946	3.07426	0.75893	0.30209	0.98395
3531.26	0.24763	1.60316	1.37274	0.02753	0.81277
3533.15	0.59477	1.69212	1.88663	0.1131	1.07166
3535.03	0.78199	1.90112	1.30062	0.11875	1.02562
3536.92	0.74929	2.0702	1.71467	-0.11548	1.10467
3538.8	0.35667	2.27933	1.12882	-0.06965	0.92379
3540.68	1.20412	1.56854	1.69306	0.1363	1.1505
3542.57	2.85168	3.73781	2.10741	2.02237	2.67982
3544.45	1.05928	1.70712	0.77177	0.4285	0.99167
3546.33	1.18699	2.3565	2.08628	1.33481	1.74114
3548.21	0.99476	2.20594	2.20086	0.4812	1.47069
3550.09	1.00263	2.97548	0.66554	0.04772	1.17284
3551.97	0.49058	2.46504	2.03032	0.41437	1.35008
3553.85	0.97863	2.3547	1.19517	0.44115	1.24241
3555.73	1.14674	2.60441	0.91014	0.38803	1.26233
3557.61	-0.12503	2.7342	1.94187	0.23505	1.19652
3559.49	0.88327	2.02404	0.92368	0.60221	1.1083
3561.37	0.89167	2.47396	1.95556	0.38951	1.42768
3563.25	0.18016	1.64397	2.27089	0.81691	1.22798
3565.12	0.94875	1.65404	1.53634	0.5044	1.16088
3567	0.43744	3.10417	1.25187	0.25204	1.26138
3568.88	1.00623	2.0744	1.91752	0.6798	1.41949
3570.75	0.2551	1.08469	0.78326	0.04684	0.54247
3572.63	1.10407	1.97506	1.59912	0.29401	1.24306
3574.5	1.35313	2.98552	1.71507	0.26129	1.57875
3576.38	0.02232	1.99604	1.08113	-0.21129	0.72205
3578.25	0.01159	1.68666	2.4473	0.55627	1.17546
3580.12	-0.33901	2.73735	1.66358	0.08397	1.03647
3582	2.17717	3.82813	3.12998	1.01183	2.53678
3583.87	0.25346	2.27898	0.99646	-0.02024	0.87717
3585.74	0.40984	2.12994	1.46309	0.74788	1.18769
3587.61	1.41969	2.18097	1.17982	-0.72385	1.01416
3589.48	0.50965	1.6721	1.84667	0.32457	1.08824
3591.35	1.35974	1.88331	1.06364	-0.46685	0.95996
3593.22	0.80995	1.97462	0.78072	0.10188	0.91679
3595.09	0.4203	1.58602	1.14794	-0.04922	0.77626
3596.96	0.35077	1.77753	2.26527	0.19985	1.14835
3598.83	0.52138	2.04911	2.58273	-0.6711	1.12053
3600.7	0.37213	1.7808	1.35033	-0.02228	0.87025
3602.57	0.74301	2.4326	1.56805	0.86671	1.40259
3604.43	-0.16597	2.0045	1.73589	0.35584	0.98256
3606.3	0.48522	2.49652	3.40389	0.20507	1.64768
3608.17	2.65652	2.06863	2.72201	0.53445	1.9954
3610.03	1.428	2.32085	1.44026	-0.13596	1.26329
3611.9	0.23962	2.37319	1.40867	0.07378	1.02382
3613.76	1.05144	3.22564	2.37723	0.88371	1.88451
3615.63	1.74341	2.51821	0.84591	0.25384	1.34034
3617.49	-0.08448	2.29089	2.21475	0.42418	1.21133
3619.36	1.20785	2.38371	2.68372	0.17474	1.6125
3621.22	0.98033	2.73665	2.05288	0.52546	1.57383
3623.08	1.19302	1.52969	1.97219	-0.06358	1.15783
3624.94	0.12589	2.0629	2.74165	0.9076	1.45951
3626.81	0.29897	2.07623	1.71123	0.35901	1.11136
3628.67	1.47224	2.80969	2.43079	-0.06932	1.66085
3630.53	0.20574	2.0233	1.55054	0.62234	1.10048
3632.39	0.81942	1.75705	2.02045	0.27425	1.21779
3634.25	0.51338	2.33093	1.59052	-0.19358	1.06031
3636.11	0.56757	1.86499	1.21079	-0.18112	0.86556
3637.96	-0.01804	2.19919	1.33125	-0.32839	0.796
3639.82	0.07664	1.81355	3.25189	-0.05533	1.27169
3641.68	0.8916	1.86809	2.57271	0.21798	1.38759
3643.54	0.22678	2.76278	2.44374	0.23165	1.41624
3645.4	1.32229	1.57763	0.91496	0.00565	0.95513
3647.25	1.25812	1.6326	2.66143	1.78001	1.83304
3649.11	0.5942	2.24775	1.70802	-0.40522	1.03619
3650.96	0.57067	2.14309	1.07989	1.04994	1.2109
3652.82	0.94745	2.15865	1.10197	0.30553	1.1284
3654.67	0.60461	2.81438	1.12416	0.36157	1.22618
3656.53	1.32219	2.83034	1.94659	1.61811	1.92931
3658.38	2.40011	3.84651	2.86927	2.59519	2.92777
3660.23	0.09849	3.2629	2.29218	0.17282	1.4566
3662.09	1.35735	2.99952	1.61536	0.9111	1.72083
3663.94	0.77669	2.85639	1.18881	0.89005	1.42798
3665.79	2.47656	4.15349	4.21254	1.86985	3.17811
3667.64	1.65702	1.85087	1.58655	1.0103	1.52618
3669.49	0.87808	2.64855	1.76085	-0.00821	1.31982
3671.34	1.13984	2.16644	0.58545	0.05438	0.98653
3673.19	0.08232	1.74466	2.21041	0.35825	1.09891
3675.04	0.66562	2.40318	2.78567	0.04389	1.47459
3676.89	0.72988	1.78197	0.9613	0.93103	1.10105
3678.74	0.51517	2.24105	1.83729	0.52106	1.27864
3680.59	0.94172	1.24056	1.36368	0.47533	1.00532
3682.44	2.24974	1.60034	1.99049	0.566	1.60164
3684.28	0.11967	1.82055	1.9174	0.18186	1.00987
3686.13	0.79173	2.22123	1.69461	1.49886	1.55161
3687.98	0.34517	2.10223	1.0723	-0.09671	0.85575
3689.82	-0.14598	2.36374	1.00053	-0.07056	0.78693
3691.67	0.0844	2.14576	1.52931	-0.02265	0.93421
3693.51	0.63652	1.24832	2.05872	-0.41313	0.88261
3695.36	-0.04927	1.03143	1.13881	-0.58116	0.38495
3697.2	0.58748	2.73517	0.86967	0.09375	1.07152
3699.04	0.06738	1.99957	1.95139	-0.62748	0.84772
3700.89	0.35144	1.62468	0.73411	0.37685	0.77177
3702.73	0.36134	1.09059	1.868	0.11049	0.85761
3704.57	0.22066	2.15737	1.97838	0.51347	1.21747
3706.41	1.13914	2.94513	2.41557	0.77979	1.81991
3708.25	-0.12553	1.81396	1.07963	0.25472	0.7557
3710.1	0.49794	0.40403	1.81953	0.54448	0.81649
3711.94	0.33304	0.59551	0.66322	-0.71525	0.21913
3713.78	1.21851	1.14864	1.664	1.82194	1.46327
3715.61	1.37724	1.54375	1.70649	1.33726	1.49118
3717.45	1.7185	0.78129	0.51019	0.40475	0.85369
3719.29	0.69305	0.5191	0.02753	0.14338	0.34576
3721.13	0.54789	0.21724	0.74395	1.04274	0.63795
3722.97	0.92309	-0.36429	0.31034	1.02292	0.47302
3724.8	-0.34137	0.33398	0.02685	-0.2767	-0.06431
3726.64	-0.8462	0.87232	-0.20652	0.06442	-0.029
3728.48	-0.91074	-0.16947	-0.18975	0.68653	-0.14586
3730.31	-0.45507	-0.65214	-1.67289	0.22946	-0.63766
3732.15	-1.11904	-1.19549	-1.20588	-1.26673	-1.19678
3733.98	-1.94413	-1.25896	-0.83921	-2.00214	-1.51111
3735.82	-1.04932	-1.44305	-1.07339	-2.4962	-1.51549

## Sheet: Fig. 1 Raman spectra HMDS
Raman shift	HMDS EG409	HMDS EG411	HMDS EG412	HMDS EG413	HMDS mean
[cm^{-1}]	counts	counts	counts	counts	counts
-110.824	0.04757	-0.00514	0.23384	0.13986	0.10403
-107.83	0.60492	-0.40566	0.07282	-0.74551	-0.11836
-104.837	-0.11765	0.14384	-0.4482	0.6889	0.06672
-101.845	-0.04253	0.19337	0.6308	-0.95655	-0.04373
-98.8544	0.11266	-0.50709	0.56984	0.35809	0.13338
-95.8646	1.18795	0.91674	1.02888	0.71116	0.96118
-92.8758	-0.4967	0.04057	-0.09213	0.02435	-0.13098
-89.8881	0.45873	0.03944	0.22687	-0.6223	0.02569
-86.9014	0.65427	-0.26172	0.0659	-0.58884	-0.0326
-83.9157	-0.23025	0.48714	-0.49505	0.52478	0.07166
-80.9311	0.88532	-0.51405	0.34398	-0.12147	0.14844
-77.9475	-0.15904	0.13471	-0.29702	0.19241	-0.03223
-74.9649	0.15668	1.03348	-0.418	0.22634	0.24962
-71.9834	-0.08752	-0.21771	-0.17896	0.86025	0.09402
-69.0029	0.14813	0.08108	0.34009	0.49431	0.2659
-66.0234	-0.09634	-0.77011	0.17919	-0.55152	-0.3097
-63.045	-0.66136	-0.62318	0.53706	-0.71992	-0.36685
-60.0675	0.28713	-0.47651	0.01495	0.11191	-0.01563
-57.0911	0.06664	0.4702	-0.36712	-0.416	-0.06157
-54.1158	-0.1166	0.01695	0.57081	0.37061	0.21044
-51.1414	-0.09602	0.5137	0.32777	0.07779	0.20581
-48.1681	0.74469	1.16047	-0.05526	0.14522	0.49878
-45.1959	-0.09211	1.10726	0.16082	0.37278	0.38719
-42.2246	-0.54728	0.60409	0.11599	0.04054	0.05334
-39.2544	0.57878	1.30095	0.6912	1.66845	1.05984
-36.2852	-0.33516	-0.55219	0.54642	-1.06331	-0.35106
-33.317	-0.88794	0.29472	-0.17832	0.08525	-0.17157
-30.3499	-0.68014	-0.10838	-0.46304	-0.68585	-0.48435
-27.3837	-0.55205	-0.66143	0.29228	-0.1368	-0.2645
-24.4186	0.21652	0.93554	0.12761	1.25194	0.6329
-21.4546	-0.67461	-0.09248	-0.27704	0.0007746	-0.26084
-18.4915	0.43449	0.17954	0.51823	0.42991	0.39054
-15.5295	-0.87099	-0.32343	-0.6873	-0.98925	-0.71774
-12.5685	0.34085	-0.77638	-0.57281	0.51241	-0.12398
-9.60848	-0.12534	-0.2793	0.1017	0.33488	0.00798
-6.64952	0.24997	0.11779	-0.02375	-0.32196	0.00551
-3.69158	0.5865	0.61492	0.77084	0.90184	0.71852
-0.73466	1.17415	1.71207	1.27211	1.69961	1.46449
2.22124	2.16246	2.30923	1.37342	1.21772	1.76571
5.17612	0.73162	0.55643	0.51475	0.37618	0.54474
8.12999	-0.01857	-0.89647	-0.13057	0.24153	-0.20102
11.0828	0.20181	-0.34939	0.78415	-0.2726	0.09099
14.0346	-0.13788	-0.30254	-0.0811	-0.54642	-0.26699
16.9855	-0.35705	-0.25571	0.45367	-0.19982	-0.08972
19.9352	-0.29571	0.44114	1.08848	-1.17283	0.01527
22.884	0.00616	-0.21198	-0.43668	-0.62548	-0.317
25.8318	-0.25184	-1.11508	-0.08181	0.16203	-0.32168
28.7785	-0.02955	-0.16869	-0.56693	-0.69049	-0.36392
31.7242	-0.96307	-0.22289	0.22797	0.01277	-0.23631
34.6689	-0.78152	-0.3276	-0.25707	-0.54872	-0.47873
37.6126	-0.40898	-0.93227	0.21789	-0.28934	-0.35318
40.5553	-0.96466	0.11308	0.2129	-0.22798	-0.21667
43.4969	-0.93845	0.40845	0.06792	-0.58653	-0.26215
46.4376	-0.59318	-0.14624	0.00297	-0.56745	-0.32597
49.3772	-1.12481	-0.00176	0.31805	-0.37171	-0.29506
52.3158	-0.92373	-0.55723	-0.68684	-1.74313	-0.97773
55.2534	-1.37544	-0.2127	-0.67171	-1.24609	-0.87649
58.19	-1.62233	-0.94312	0.50344	-1.14376	-0.80144
61.1256	-0.50564	-0.02352	-0.34137	-2.09756	-0.74202
64.0602	-0.74611	0.32111	-0.30616	-0.32851	-0.26492
66.9937	-0.82471	0.41579	0.08908	-0.91724	-0.30927
69.9263	0.33643	2.4605	1.88433	2.13491	1.70404
72.8578	0.73916	1.15521	0.87962	0.34879	0.78069
75.7884	1.98298	1.39981	0.07493	0.44365	0.97534
78.7179	2.44079	0.29444	1.31023	0.66137	1.17671
81.6464	1.58765	0.88908	1.44545	1.27598	1.29954
84.5739	1.8061	0.58378	1.10071	0.13474	0.90633
87.5004	2.10003	1.0285	0.816	0.32131	1.06646
90.4259	1.96474	1.17323	1.57129	0.67193	1.3453
93.3503	0.59559	2.91801	1.36663	0.03587	1.22902
96.2738	3.23122	5.01283	3.42199	1.30691	3.24324
99.1963	1.78893	1.40765	1.87738	0.77183	1.46145
102.118	0.86976	0.80254	1.43277	0.02967	0.78368
105.038	2.17274	1.64741	1.86816	-0.06043	1.40697
107.958	1.99743	0.59235	1.90352	-0.42317	1.01753
110.876	1.64372	2.3373	2.37889	0.65902	1.75473
113.794	1.8515	0.93228	1.09429	-0.45523	0.85571
116.71	1.38027	1.02728	1.44971	-0.14648	0.9277
119.625	2.03027	1.77233	0.56516	-0.51573	0.96301
122.54	1.44125	0.26739	1.52064	-0.34335	0.72148
125.453	1.81315	0.96249	1.19613	0.27517	1.06173
128.366	0.46588	0.98261	1.11168	-0.13754	0.60566
131.277	2.0794	0.75276	2.42722	-0.58058	1.1697
134.188	2.53363	0.74793	1.06279	0.8236	1.29199
137.097	2.18849	0.44315	1.33839	-0.58676	0.84582
140.005	2.32391	0.53838	1.33403	0.21174	1.10201
142.913	2.41992	0.93363	1.56967	-0.18458	1.18466
145.819	2.11649	0.67892	1.28534	-0.05741	1.00584
148.725	2.65358	0.47423	2.38104	-0.56822	1.23516
151.629	2.79118	0.86956	1.35676	-0.67691	1.08515
154.533	2.56924	2.21494	1.79251	-0.02385	1.63821
157.435	2.70777	1.11032	1.50827	0.27041	1.39919
160.336	2.52671	2.00576	2.53075	1.36608	2.10732
163.237	1.86608	0.55119	0.75324	0.90293	1.01836
166.136	1.76583	1.89666	1.93575	0.88093	1.61979
169.035	2.84603	0.94216	1.77161	0.69965	1.56486
171.932	3.40644	0.63768	1.5275	1.21838	1.6975
174.829	1.66727	1.78324	2.28342	-0.2199	1.37851
177.724	2.96843	1.27881	1.85937	-0.57242	1.38355
180.619	1.58992	1.32442	2.15533	-0.97474	1.02373
183.512	1.9317	0.17004	1.4313	-0.30019	0.80821
186.405	2.07378	1.71569	1.82732	0.18452	1.45033
189.296	2.01615	1.76138	1.58335	-0.84557	1.12883
192.187	2.31879	1.15707	1.7394	-1.19274	1.00563
195.076	3.94171	3.0528	2.8155	1.02227	2.70807
197.965	1.48491	1.09855	1.93158	0.71893	1.30849
200.852	1.94832	1.84433	2.12773	0.33692	1.56433
203.739	2.692	1.39013	2.04387	0.99603	1.78051
206.624	2.47591	1.58596	1.84671	1.21608	1.78117
209.509	3.02004	1.08182	1.44957	0.71699	1.5671
212.392	3.08441	0.35258	2.67246	0.41864	1.63202
215.275	3.70898	1.32336	4.4287	0.40098	2.4655
218.156	4.37377	2.31914	2.90496	0.78339	2.59531
221.037	3.55877	2.01497	3.66124	1.0864	2.58035
223.917	5.18398	1.41081	4.71755	2.34998	3.41558
226.795	6.20938	2.55668	5.05388	2.01399	3.95848
229.673	7.39496	3.60257	4.89024	2.35848	4.56156
232.55	7.06075	3.69847	6.56661	4.06341	5.34731
235.425	8.20669	2.84442	5.84301	3.44878	5.08572
238.3	6.91284	2.89038	6.99943	3.23453	5.0093
241.174	8.97913	3.38636	6.15588	4.50066	5.75551
244.046	8.20561	4.58237	6.63235	5.46721	6.22188
246.918	9.79225	2.07841	6.62884	5.35396	5.96337
249.789	8.13908	3.72447	6.22534	4.34111	5.6075
252.659	7.52604	3.92054	7.10187	4.12853	5.66925
255.527	8.47317	3.61665	7.25834	3.83627	5.79611
258.395	8.58045	3.61276	7.89481	3.06426	5.78807
261.262	8.7279	3.45892	7.77128	4.37253	6.08266
264.128	8.91546	5.2551	7.16777	4.72104	6.51484
266.993	10.0632	4.3513	7.3643	5.22981	6.75216
269.857	10.4511	4.19752	8.36085	6.29879	7.32705
272.72	9.11905	3.69376	8.55743	5.08802	6.61457
275.582	9.7072	5.04003	10.154	6.19746	7.77467
278.442	10.0955	5.7363	8.59063	4.86711	7.32238
281.302	10.8839	4.88262	9.30726	5.37697	7.61268
284.161	11.2324	5.72895	8.66394	4.76702	7.59809
287.019	11.1411	5.42531	9.94059	5.63724	8.03606
289.876	13.0099	5.97169	11.4173	5.98768	9.09664
292.733	13.3188	6.56809	11.694	6.65829	9.5598
295.588	14.4279	7.31451	11.6907	8.20908	10.4106
298.442	15.297	7.31096	13.0475	10.2	11.4639
301.295	17.313	7.90741	14.5643	8.91118	12.174
304.147	17.0491	9.40391	15.1611	10.4624	13.0191
306.998	16.9052	7.25041	14.9179	8.69387	11.9419
309.848	12.5348	6.19695	12.8348	7.08546	9.66302
312.698	11.9246	5.19351	11.7917	7.1172	9.00673
315.546	11.5944	5.44008	10.7886	5.24911	8.26804
318.393	9.74435	5.18669	8.86548	4.30113	7.02441
321.24	10.5744	6.13331	10.4224	4.57331	7.92586
324.085	10.0846	4.92993	9.25937	4.32562	7.14987
326.929	8.95485	3.87661	8.49636	3.15807	6.12147
329.773	9.02522	5.27329	8.81335	3.99067	6.77563
332.615	8.1757	4.12001	8.25036	4.70336	6.31236
335.457	8.28626	4.11674	7.68739	3.21622	5.82665
338.297	8.47695	3.01346	7.42446	4.12916	5.76101
341.137	8.58771	3.36025	7.08154	4.00223	5.75793
343.975	9.0986	3.29037	8.67864	4.21546	6.32077
346.813	8.60956	3.62053	6.79577	3.30877	5.58366
349.649	8.5206	3.50068	6.71291	3.72222	5.6141
352.485	7.87175	3.74754	7.07007	4.17576	5.71628
355.32	7.183	3.84441	7.02726	5.28942	5.83602
358.153	7.81432	3.24131	6.14447	4.24321	5.36083
360.986	6.30575	4.43823	7.66167	3.2371	5.41069
363.818	7.35727	3.28517	6.17894	3.59109	5.10312
366.649	6.66885	2.88212	6.77619	4.5452	5.21809
369.479	7.76056	3.1791	7.01348	4.0994	5.51313
372.308	7.89233	4.4261	6.45081	4.0537	5.70573
375.136	7.64418	3.37312	6.24813	4.00812	5.31839
377.963	7.91613	3.12016	6.28547	4.76262	5.5211
380.789	7.94816	2.81722	5.64284	4.15725	5.14137
383.614	7.90025	4.51431	5.42024	4.83194	5.66669
386.438	6.81245	3.2614	5.75764	4.18674	5.00456
389.261	9.00473	3.05853	5.59508	5.02165	5.66999
392.083	10.1171	3.25567	4.67252	5.65663	5.92548
394.904	9.7495	3.25283	4.78998	6.69173	6.12101
397.724	8.82202	2.10001	4.78747	6.1669	5.4691
400.544	8.57462	4.39721	5.16499	7.56217	6.42475
403.362	8.56727	3.19443	4.18252	4.55754	5.12544
406.179	6.96	3.16667	6.02005	4.19298	5.08493
408.996	5.83283	3.03893	4.77761	3.02853	4.16947
411.811	6.46574	2.36122	4.81521	3.62416	4.31658
414.626	5.8587	3.18353	4.93282	3.53986	4.37873
417.439	5.45174	2.73085	5.33045	3.41566	4.23218
420.252	5.04486	3.77819	5.80809	3.21154	4.46067
423.064	6.43805	3.37555	5.60576	3.16751	4.64672
425.874	6.7113	3.72293	5.36345	2.04355	4.46031
428.684	7.06465	2.87033	5.56114	3.99969	4.87395
431.493	7.25805	2.74276	5.93887	2.83589	4.69389
434.301	6.05152	2.4652	6.03661	2.59219	4.28638
437.108	7.60507	3.78765	6.35439	2.92857	5.16892
439.913	5.67867	2.76012	5.55217	2.82502	4.20399
442.718	5.67236	3.13262	4.26997	2.46156	3.88413
445.522	5.18612	3.25514	4.38779	1.97816	3.7018
448.325	4.57994	2.65268	4.62564	3.09486	3.73828
451.128	4.65383	2.50024	4.1835	1.77163	3.2773
453.929	4.24777	3.39781	2.34138	0.96848	2.73886
456.729	4.1618	3.8454	3.93928	3.8254	3.94297
459.528	2.67588	3.09302	3.0172	1.84238	2.65712
462.326	2.79003	2.19066	3.09514	1.27947	2.33882
465.124	3.02426	1.28831	2.9331	1.19661	2.11057
467.92	3.49852	2.03598	2.25108	1.23383	2.25485
470.716	3.73288	2.38367	3.00908	1.03113	2.53919
473.51	3.8473	2.68137	3.24708	1.48851	2.81606
476.304	4.56175	3.02909	4.12512	2.90595	3.65548
479.096	3.47631	2.72684	4.52318	2.22344	3.23744
481.888	5.51089	2.32462	4.68124	2.98099	3.87444
484.679	5.30555	3.3974	5.63934	4.17863	4.63023
487.469	7.8603	5.1202	6.11745	3.89631	5.74856
490.257	6.97507	4.11802	6.99557	4.77408	5.71568
493.045	7.28992	3.91587	7.59372	4.73193	5.88286
495.832	9.36481	4.01373	9.2319	6.08982	7.17506
498.618	10.9198	5.31159	9.71009	6.12781	8.01733
501.403	13.1148	6.75949	11.2283	8.36588	9.86711
504.188	18.6699	9.05741	16.7065	12.004	14.1095
506.971	26.5851	13.5553	21.9048	15.8822	19.4818
509.753	40.1803	18.2533	31.703	26.2404	29.0942
512.534	73.6955	32.5012	52.3013	48.6787	51.7942
515.315	198.091	87.2993	134.82	133.237	138.362
518.094	233.047	105.81	142.028	152.896	158.445
520.873	268.002	124.32	149.236	172.554	178.528
523.65	302.957	142.831	156.445	192.213	198.612
526.427	337.913	161.341	163.653	211.871	218.695
529.202	110.428	49.6895	118.411	67.79	86.5798
531.977	53.264	26.5876	51.3298	34.1087	41.3225
534.751	31.8197	14.5856	30.2882	20.5475	24.3103
537.524	22.5755	11.1337	21.6067	13.7864	17.2756
540.296	17.3313	8.43182	16.2051	11.3054	13.3184
543.067	14.6472	5.77992	13.0436	7.38446	10.2138
545.837	10.6032	4.05305	9.64211	6.70358	7.75048
548.606	9.75921	4.17621	8.44063	5.50275	6.9697
551.374	9.31526	4.47438	6.71917	4.542	6.2627
554.141	7.15137	3.47256	6.99773	3.9413	5.39074
556.908	5.90754	2.87078	5.63632	3.58066	4.49883
559.673	6.30376	2.56902	4.27489	3.02011	4.04194
562.437	4.30002	1.71726	3.63351	0.93963	2.64761
565.201	3.59637	2.61551	4.07214	2.0992	3.09581
567.963	3.73276	0.81379	3.5108	0.73885	2.19905
570.725	2.08919	2.16208	2.18947	0.29856	1.68483
573.486	3.16567	1.1104	1.78815	1.57834	1.91064
576.246	2.76222	2.00874	2.78686	0.41818	1.994
579.005	2.87882	1.1071	2.66559	1.21809	1.9674
581.762	1.51547	1.20546	1.46433	0.31141	1.12417
584.519	2.03216	1.05385	1.70309	-0.47522	1.07847
587.276	1.62892	1.45226	1.54188	0.53823	1.29032
590.031	2.30572	1.85068	1.34067	-0.62162	1.21887
592.785	1.90258	0.34912	1.49948	0.57862	1.08245
595.538	3.4595	1.89758	2.57832	1.25893	2.29858
598.291	2.25646	0.44605	1.61718	0.85931	1.29475
601.042	4.09346	3.44455	3.25606	2.37975	3.29345
603.793	1.89053	1.69307	2.09493	1.26024	1.73469
606.542	3.48765	1.79159	3.13384	1.66082	2.51847
609.291	7.36481	2.39015	2.69276	5.02145	4.36729
612.039	12.0487	2.83871	3.09171	7.52884	6.377
614.785	13.5726	3.31229	2.85066	9.75626	7.37296
617.531	11.3566	3.81088	5.16965	8.70374	7.26023
620.276	6.31398	2.63451	3.48865	4.58461	4.25544
623.02	6.79142	2.28314	4.36766	3.82557	4.31695
625.763	4.90887	1.8818	3.64668	2.5866	3.25599
628.506	5.26639	2.53045	4.08574	3.22769	3.77757
631.247	5.58395	1.72914	2.9248	3.02886	3.31669
633.987	3.66157	1.72786	3.48391	3.11008	2.99586
636.727	4.37924	2.12659	3.48301	3.39139	3.34505
639.465	5.69696	2.87533	3.48213	3.23275	3.82179
642.203	4.85472	0.32407	2.68128	3.03419	2.72356
644.94	3.93253	0.57284	2.40043	2.55569	2.36537
647.675	3.57039	1.22164	2.1996	2.59725	2.39722
650.41	4.24831	1.72046	2.4788	1.23889	2.42162
653.144	4.48627	2.31928	3.31801	1.9606	3.02104
655.877	3.92428	1.76813	2.51724	1.08237	2.32301
658.609	6.12235	3.267	3.7765	3.88424	4.26252
661.34	4.16043	2.71587	3.11575	2.64615	3.15955
664.071	4.23854	3.56477	3.27504	3.52814	3.65162
666.8	4.17674	1.26369	3.87434	3.1702	3.12124
669.528	4.59496	2.56262	3.15366	2.57233	3.22089
672.256	4.35323	2.76156	4.19301	1.73451	3.26058
674.983	4.07155	3.06053	3.15236	1.7768	3.01531
677.708	3.62992	1.45951	3.59173	1.93914	2.65508
680.433	2.66835	1.50851	3.75112	1.46157	2.34739
683.157	3.10682	0.50752	2.75053	0.94403	1.82723
685.88	3.14532	1.50657	2.66995	1.34659	2.16711
688.602	3.38389	2.20561	2.90942	0.46925	2.24204
691.323	3.2625	1.90469	2.14887	1.87194	2.297
694.043	2.18115	0.20377	2.30834	0.51472	1.302
696.763	2.01987	0.90287	2.26785	0.79758	1.49704
699.481	2.57862	0.45199	1.54737	1.44052	1.50462
702.199	1.8174	0.85113	1.3069	0.64352	1.15474
704.915	1.17626	0.30029	1.26645	0.0466	0.6974
707.631	1.67517	0.69946	0.86603	-0.39024	0.7126
710.346	2.0941	0.09865	0.98561	-0.347	0.70784
713.06	1.73309	1.89785	1.38522	0.01632	1.25812
715.773	1.77212	0.44707	1.54484	1.29971	1.26593
718.485	1.85121	0.1963	1.70448	-0.65683	0.77379
721.196	1.73034	-0.20443	0.58413	-1.25328	0.21419
723.906	1.20952	0.54485	1.52382	-0.17	0.77705
726.615	0.76874	0.84415	1.60352	-0.16665	0.76244
729.324	0.56801	0.14344	1.78322	-1.04464	0.36251
732.031	1.28733	0.34277	0.74295	0.07622	0.61232
734.738	2.60668	0.8421	2.1427	0.79716	1.59716
737.444	0.4461	-0.05854	0.70247	-0.48184	0.15205
740.148	1.88557	0.64084	1.34224	0.03924	0.97697
742.852	0.80507	0.14021	1.26205	-0.59971	0.40191
745.555	1.24462	0.58965	1.38186	-1.27858	0.48438
748.258	1.88422	-0.16093	-0.01829	0.40263	0.52691
750.959	1.88386	1.4885	1.34156	-0.91611	0.94945
753.659	1.16356	1.68785	2.46145	1.28454	1.64935
756.359	0.48331	1.03717	1.22132	0.72528	0.86677
759.057	2.64309	1.08654	1.32124	-0.1139	1.23424
761.755	2.32291	0.53591	2.02116	1.32697	1.55174
764.451	3.08279	1.18532	1.54109	1.76792	1.89428
767.147	3.96273	1.98473	1.82106	2.80894	2.64436
769.842	5.32268	0.55915	0.94103	3.85004	2.66822
772.536	7.52271	0.63359	1.34103	5.49121	3.74714
775.229	8.38279	1.73307	2.18105	6.95245	4.81234
777.922	7.96289	1.93253	2.50107	5.91376	4.57756
780.613	5.92305	0.93203	1.22113	3.09512	2.79283
783.303	4.24325	1.73155	2.54119	1.81658	2.58314
785.993	3.5635	0.73108	3.26127	1.61811	2.29349
788.682	2.88379	0.35564	2.90137	1.85969	2.00012
791.369	2.96415	0.7302	2.9015	0.94138	1.88431
794.056	2.84453	0.37976	1.70154	1.86312	1.69724
796.742	1.88497	2.22939	2.08161	1.74494	1.98523
799.427	2.40546	1.92899	2.50169	2.30683	2.28574
802.111	3.166	2.07862	2.58178	1.8288	2.4138
804.795	3.64658	0.62827	2.1819	2.11085	2.1419
807.477	3.5672	2.37795	2.66203	2.27297	2.72004
810.159	2.48787	2.52763	2.98218	2.35517	2.58821
812.839	3.68859	1.62733	2.86234	2.17744	2.58892
815.519	3.56937	1.72705	3.38254	2.19978	2.71968
818.198	3.45018	1.92678	4.10274	1.8822	2.84048
820.876	4.49104	2.02654	3.14296	0.9247	2.64631
823.553	3.57193	2.2763	3.3832	1.20728	2.60968
826.229	3.8929	2.87609	3.74346	2.96993	3.37059
828.904	3.85391	1.5259	3.78373	1.13266	2.57405
831.579	4.21494	2.77571	3.22402	1.77548	2.99754
834.252	3.25605	1.32555	3.18433	2.33837	2.52607
836.925	3.3172	1.6254	3.22466	0.34134	2.12715
839.597	2.57839	2.47528	2.86501	1.78439	2.42577
842.268	3.33962	2.42517	2.78537	0.34752	2.22442
844.938	3.2209	1.62507	2.78575	1.39073	2.25561
847.607	2.42224	1.02499	2.74615	0.59399	1.69684
850.275	3.46361	1.22493	2.66657	1.75734	2.27811
852.942	3.26505	1.92489	2.547	1.84077	2.39443
855.609	4.58651	2.32486	3.50744	0.76427	2.79577
858.274	2.50804	2.12484	2.7279	0.64787	2.00216
860.939	3.34962	1.77485	2.90837	0.97155	2.2511
863.603	2.11124	2.82487	2.24885	0.87533	2.01507
866.266	4.5529	1.92491	3.10935	0.6192	2.55159
868.928	3.51461	1.97497	3.66986	0.96314	2.53065
871.589	4.59638	1.27505	2.39039	2.14718	2.60225
874.249	4.9982	2.87514	3.49096	2.1913	3.3889
876.909	4.48005	2.77525	3.93152	2.57553	3.44059
879.567	3.76196	3.17537	3.13212	0.99984	2.76732
882.225	3.28392	2.22552	3.03272	1.24425	2.4466
884.882	3.84593	2.07568	3.07333	2.56874	2.89092
887.538	4.08799	2.42587	3.59398	1.73334	2.96029
890.193	4.57009	1.37603	2.79463	1.61804	2.5897
892.847	3.65224	2.77626	2.51531	2.78281	2.93165
895.5	3.41443	1.42648	2.47601	3.06771	2.59616
898.152	4.41669	1.67673	3.47671	3.1127	3.17071
900.804	3.699	1.87698	2.03744	2.15779	2.4428
903.455	5.14136	3.30226	5.79819	4.483	4.6812
906.104	3.54376	1.67755	3.35896	1.2883	2.46714
908.753	3.26619	1.77788	3.31974	2.6537	2.75438
911.401	4.3487	1.9782	3.80054	2.17922	3.07666
914.048	4.59125	1.87855	3.20137	3.42484	3.274
916.695	4.27385	2.17889	3.8822	2.59058	3.23138
919.34	4.8765	2.92928	3.56306	1.91643	3.32132
921.985	3.87921	2.6297	4.40392	3.6424	3.63881
924.628	5.88195	2.1301	4.56481	2.84848	3.85633
927.271	6.72475	4.15554	6.12573	4.65469	5.41517
929.913	10.5276	3.93098	8.60666	6.941	7.50155
932.554	14.4905	7.88144	10.6476	8.98743	10.5017
935.194	16.8535	8.73193	14.4485	12.354	13.097
937.834	24.0165	11.7824	19.2495	14.2008	17.3123
940.472	27.5395	14.8329	23.3305	20.1276	21.4576
943.11	29.2226	16.7835	24.9716	19.7745	22.6881
945.746	32.8658	17.634	29.6126	21.8616	25.4935
948.382	29.829	15.7846	26.8936	20.3489	23.214
951.017	29.6723	15.4852	24.9347	18.3963	22.1221
953.651	30.6356	15.2358	25.6558	19.5238	22.7627
956.285	30.5189	14.0864	24.4569	17.8115	21.7184
958.917	29.2424	15.987	27.578	19.2193	23.0067
961.549	28.3259	15.2377	24.7792	18.3073	21.6625
964.179	31.3894	15.8384	26.9403	20.0755	23.5609
966.809	31.7329	16.8891	27.0615	19.6039	23.8219
969.438	31.3366	15.8397	25.8227	19.6923	23.1729
972.066	30.1803	16.1905	26.4639	20.701	23.3839
974.693	31.744	16.1912	27.0652	20.7699	23.9426
977.32	32.9478	17.342	29.2264	22.2588	25.4438
979.945	31.8717	15.1427	25.7477	21.768	23.6325
982.57	31.0356	16.1935	28.709	22.2574	24.5489
985.193	31.5595	17.4443	27.3503	21.027	24.3453
987.816	27.7236	14.8952	26.8316	18.3167	21.9418
990.438	25.6476	13.596	21.993	16.7668	19.5008
993.06	20.2518	12.1469	18.4743	13.977	16.2125
995.68	16.4159	9.19772	13.1157	10.5875	12.3292
998.299	13.0202	7.24861	12.3971	8.31824	10.246
1000.92	12.0645	6.14952	8.7185	7.20926	8.53544
1003.54	9.18881	5.00045	7.99993	5.66055	6.96244
1006.15	9.51323	5.4014	8.72139	5.59216	7.30704
1008.77	8.31771	4.65236	6.96286	7.04406	6.74424
1011.38	8.24221	4.25333	6.64435	5.01631	6.03905
1014	6.84681	4.35435	6.44586	3.78889	5.35897
1016.61	6.53145	4.25535	5.12738	3.24187	4.78901
1019.22	4.69612	3.70638	5.28894	3.65522	4.33667
1021.84	5.6609	3.45743	5.61049	3.06902	4.44946
1024.45	4.72572	3.0085	4.33209	3.04328	3.7774
1027.06	3.43059	1.95959	3.65369	2.49804	2.88548
1029.67	3.39552	1.86068	3.0953	2.27337	2.65622
1032.27	3.40051	1.9118	2.45694	2.32931	2.52464
1034.88	2.08558	0.96294	3.13861	0.38593	1.64326
1037.49	1.53068	0.13908	1.02028	1.52331	1.05334
1040.09	0.85585	0.11526	2.06198	0.4616	0.87367
1042.7	1.14109	-0.13356	0.86368	-0.03912	0.45802
1045.3	-0.0936	0.01765	0.82541	-0.3386	0.10271
1047.91	-0.40825	0.26885	0.94716	-0.75659	0.0128
1050.51	-0.56283	0.12003	0.74893	-0.37267	-0.01663
1053.11	0.48267	-0.02876	-0.22927	-0.94616	-0.18038
1055.71	-0.47178	0.57245	-0.28747	0.60424	0.10436
1058.31	0.49382	0.67357	-0.04565	0.20168	0.33086
1060.91	-0.94048	1.0747	-0.0038	-0.09031	0.01003
1063.51	0.34526	-0.12415	0.95806	-0.53198	0.1618
1066.11	-0.40894	0.17702	0.55993	-1.10059	-0.19314
1068.7	-1.32306	0.17821	0.84185	0.34819	0.0113
1071.3	-0.48185	-1.17056	0.76376	0.14868	-0.18499
1073.89	0.55941	0.83066	0.4057	-0.13079	0.41624
1076.49	0.16073	0.18189	-0.23234	-1.39019	-0.31998
1079.08	0.28209	-0.16685	-0.43037	-0.20956	-0.13117
1081.67	-0.31649	-0.66558	0.81164	0.5909	0.10512
1084.26	0.80498	-0.21427	-0.82635	-0.4686	-0.17606
1086.85	-0.13394	0.26204	0.37568	-0.24805	0.06393
1089.44	0.48712	0.43836	0.65774	-0.88744	0.17395
1092.03	0.00425	0.21472	0.29981	0.52714	0.26148
1094.62	-0.7986	0.39109	-1.0181	0.34183	-0.27094
1097.21	-0.00136	-0.00754	-0.49598	0.41668	-0.02205
1099.79	-0.20406	1.04386	-0.01384	0.2117	0.25941
1102.38	0.31331	-0.45471	1.02828	-0.23316	0.16343
1104.96	0.75073	-0.05328	-0.24966	0.44214	0.22248
1107.55	-0.37178	0.44818	-0.20757	1.03747	0.22657
1110.13	0.78577	0.49965	0.1538	1.07295	0.62804
1112.71	0.38341	0.30072	0.4352	2.30852	0.85696
1115.3	0.02108	-0.64819	0.47661	1.50424	0.33843
1117.88	0.73882	-0.24709	0.51804	1.22006	0.55746
1120.46	1.53664	-0.69596	0.43948	1.21601	0.62404
1123.03	0.85452	-0.59481	-0.47903	0.93207	0.17819
1125.61	0.65247	0.25636	-0.27754	0.76827	0.34989
1128.19	0.81045	0.60745	-0.11605	1.60455	0.7266
1130.77	0.64853	0.25853	1.08548	1.08098	0.76838
1133.34	1.44666	0.35953	-0.39297	1.75748	0.79268
1135.92	0.80485	0.36055	-0.3914	1.51411	0.57203
1138.49	0.96311	0.8616	0.89018	0.11085	0.70644
1141.06	1.23913	-0.43734	0.65179	0.70769	0.54032
1143.63	0.63518	0.86374	-0.22659	0.58464	0.46424
1146.21	0.0713	0.36484	-0.70495	0.82167	0.13822
1148.78	0.14749	1.11595	0.61604	0.53884	0.60458
1151.35	0.02371	0.84208	0.01705	1.13608	0.50473
1153.91	-0.46	-0.33177	-0.38204	-0.54657	-0.4301
1156.48	-0.66366	-0.1806	0.4589	-1.18912	-0.39362
1159.05	-0.34728	-0.17941	-0.26014	0.04844	-0.1846
1161.62	0.00918	-0.12822	0.34083	-0.03392	0.04697
1164.18	-0.63432	0.573	0.42182	-0.07618	0.07108
1166.75	1.08225	0.57423	1.14284	0.00166	0.70024
1169.31	0.99885	-0.9495	0.10386	0.67959	0.2082
1171.87	1.03552	0.57677	0.58491	0.75761	0.7387
1174.44	1.67222	0.02806	-0.33402	1.91573	0.8205
1177	1.90895	-0.17062	-0.01293	4.07394	1.44983
1179.56	3.94575	0.1557	0.58818	3.51225	2.05047
1182.12	4.02259	0.43204	-0.0507	3.75064	2.03864
1184.68	2.33949	0.33336	0.43046	4.50908	1.9031
1187.23	3.63645	0.13464	1.07163	4.58751	2.35756
1189.79	3.49344	-0.81407	-0.08719	3.06603	1.41456
1192.35	2.1705	-0.01276	-0.08598	1.98466	1.01411
1194.9	2.64761	0.88858	0.51456	3.26337	1.82853
1197.46	1.88475	0.13993	-0.5249	1.38216	0.72049
1200.01	1.52197	0.5413	0.15568	1.58105	0.95
1202.57	0.43922	0.69257	0.55626	1.02003	0.67702
1205.12	0.55654	-0.70615	-0.00318	1.0591	0.22658
1207.67	0.2339	-0.45484	0.15735	0.69824	0.15866
1210.22	0.07131	0.29648	-0.28209	-0.50269	-0.10425
1212.77	-0.29121	-0.65218	-0.32152	0.17648	-0.27211
1215.32	0.10629	0.1485	-0.00161	-0.34427	-0.02277
1217.87	0.06385	1.64919	1.11831	-0.30494	0.6316
1220.41	0.54147	-0.1001	-0.52175	-0.5055	-0.14647
1222.96	0.89914	1.10063	-0.08181	0.85399	0.69299
1225.51	-0.16313	-0.14861	0.47812	1.13363	0.325
1228.05	0.41463	0.00216	0.23807	-0.14672	0.12704
1230.6	0.13243	0.05293	-0.24196	-0.14694	-0.05088
1233.14	0.8903	-0.59624	-0.40207	-0.34736	-0.11384
1235.68	0.16821	0.16962	1.47741	0.09062	0.47647
1238.22	-0.03383	-0.11449	0.31691	-0.15134	0.00431
1240.76	0.48419	0.30139	-0.00359	-1.39324	-0.15281
1243.3	-0.55776	-0.24935	-0.10404	-0.75506	-0.41655
1245.84	0.92037	0.0999	-0.24449	0.92318	0.42474
1248.38	1.27851	0.04918	0.07509	-0.11859	0.32105
1250.92	0.79673	-0.35151	-0.16533	-0.04036	0.05988
1253.46	0.595	0.29765	0.31422	0.63794	0.4612
1255.99	-0.1267	0.21914	0.07368	-0.12742	0.00968
1258.53	0.87165	0.09067	-0.96683	0.62732	0.1557
1261.06	1.91006	-0.01279	0.03267	0.38216	0.57802
1263.59	0.7085	0.08377	-0.64779	-0.0629	0.02039
1266.13	1.14701	0.33034	0.67174	1.21213	0.8403
1268.66	1.06555	0.92696	-0.9687	0.72726	0.43777
1271.19	0.50415	0.07358	0.59087	0.72249	0.47277
1273.72	0.62279	1.32024	0.35046	0.1178	0.60282
1276.25	0.7815	1.6169	0.03009	0.6732	0.77542
1278.78	1.30023	0.31358	0.58972	1.98872	1.04806
1281.31	2.95903	2.73529	1.98938	2.6643	2.587
1283.83	0.61784	0.70701	0.66906	0.61996	0.65347
1286.36	1.33669	0.75378	0.90875	1.01573	1.00374
1288.89	1.17559	0.80055	0.74845	1.13158	0.96404
1291.41	1.81454	0.64734	0.8082	1.00753	1.0694
1293.93	1.57353	1.09415	-0.21205	1.08355	0.88479
1296.46	1.53257	0.84099	0.38771	1.79967	1.14023
1298.98	2.57166	1.23784	-0.53248	2.53586	1.45322
1301.5	2.93078	1.6347	0.18731	1.91213	1.66623
1304.02	2.50998	1.43161	0.46715	2.8685	1.81931
1306.54	3.40919	1.52852	0.427	3.14492	2.12741
1309.06	4.00845	1.62547	0.46687	3.66144	2.44056
1311.58	3.28779	1.87242	0.14675	2.81804	2.03125
1314.1	2.68717	0.9694	0.18589	2.21473	1.5143
1316.61	2.04659	1.56639	0.86505	1.05148	1.38238
1319.13	2.80604	1.86341	0.70422	2.52832	1.9755
1321.64	2.46556	2.41045	1.10341	0.48524	1.61616
1324.16	2.24512	1.85751	1.02263	1.28223	1.60187
1326.67	1.96473	2.80457	0.62186	0.43928	1.45761
1329.18	1.48438	1.70167	-0.49889	-0.08358	0.65089
1331.69	1.64408	2.64879	0.82039	1.19362	1.57672
1334.21	3.24383	2.14593	0.65967	0.5509	1.65008
1336.72	3.40362	3.09308	0.37897	0.86827	1.93598
1339.22	3.16346	2.59026	0.61821	0.7857	1.78941
1341.73	3.32336	3.03746	0.69745	1.80321	2.21537
1344.24	3.68329	3.03466	0.4967	1.38078	2.14886
1346.75	3.36328	3.5819	-0.10402	1.17844	2.0049
1349.25	4.96331	3.77915	0.69526	2.85616	3.07347
1351.76	6.08339	3.97643	0.13457	4.25396	3.61209
1354.26	7.60351	1.82372	0.49389	6.53184	4.11324
1356.77	8.52368	3.17103	0.37322	7.52978	4.89943
1359.27	10.6039	2.06836	0.93259	10.4478	6.01316
1361.77	13.0442	2.31571	0.61196	11.4459	6.85444
1364.27	10.7645	2.46308	1.41136	12.4441	6.77074
1366.78	7.96483	3.11048	0.45078	8.84225	5.09209
1369.28	6.72525	3.20788	-0.26979	6.16056	3.95597
1371.77	3.3657	2.50531	0.04967	3.27893	2.2999
1374.27	3.08621	2.05276	1.32914	1.43737	1.97637
1376.77	2.96675	2.00024	0.08862	1.31588	1.59287
1379.27	2.32735	1.39771	0.56813	1.35445	1.41191
1381.76	2.80799	1.99523	0.88765	1.3531	1.76099
1384.26	1.84869	1.49269	-0.25947	1.51181	1.14843
1386.75	3.32941	1.19017	1.35342	0.87059	1.6859
1389.25	2.73022	1.88765	0.48633	1.62944	1.68341
1391.74	0.37105	1.08502	0.12593	1.58836	0.79259
1394.23	1.09193	1.03242	-0.11445	0.82735	0.70931
1396.72	0.41286	1.32983	0.32518	0.46639	0.63357
1399.21	0.61382	1.42728	0.56484	1.06552	0.91787
1401.7	-0.06515	1.22472	0.4045	-0.45529	0.2772
1404.19	1.29592	1.32218	1.00419	-0.09603	0.88156
1406.68	0.61704	2.41968	0.3239	0.5233	0.97098
1409.16	-0.02179	1.26719	0.04362	0.90268	0.54792
1411.65	1.33942	0.76472	0.96336	0.86215	0.98241
1414.14	0.58068	1.76228	0.28312	1.42168	1.01194
1416.62	1.78199	1.20984	1.24289	1.82128	1.514
1419.11	2.54335	1.25741	1.68268	1.30093	1.69609
1421.59	2.14476	0.25504	0.24251	2.22066	1.21574
1424.07	1.02622	1.30265	-0.39766	1.22047	0.78792
1426.55	2.34771	1.5503	2.08219	2.46033	2.11013
1429.03	1.50927	1.24796	0.48206	1.02026	1.06488
1431.51	1.59086	0.54555	0.28194	1.18026	0.89965
1433.99	1.99251	0.34316	0.40185	-0.33968	0.59946
1436.47	1.6342	1.39077	0.20178	0.26044	0.8718
1438.95	1.67596	0.78838	-0.50499	-0.05936	0.475
1441.43	0.51775	1.03604	0.82823	1.30092	0.92073
1443.9	-0.44041	1.4837	0.52144	0.78125	0.5865
1446.38	0.28149	0.23138	0.56135	1.66165	0.68397
1448.85	1.28342	1.52909	0.16128	0.66209	0.90897
1451.33	0.64542	0.77681	1.72123	-0.01741	0.78151
1453.8	2.12745	0.37453	0.04119	1.14318	0.92159
1456.27	0.80955	1.6723	0.20118	0.50382	0.79671
1458.74	1.65167	0.62008	-0.43883	0.06454	0.47437
1461.22	0.73387	0.51787	1.4412	0.22531	0.72956
1463.69	1.4961	0.36568	0.32123	0.22615	0.60229
1466.15	2.0184	0.4135	0.88129	0.28707	0.90006
1468.62	2.26073	0.03635	0.52137	0.62806	0.86163
1471.09	1.18311	0.20924	0.20139	1.6291	0.80571
1473.56	0.94555	0.90712	0.28143	0.85023	0.74608
1476.02	1.02804	0.75501	-0.83852	0.39141	0.33399
1478.49	0.63058	0.15295	0.68154	0.85266	0.57943
1480.95	1.47316	1.15089	0.56162	0.55399	0.93492
1483.42	1.51581	0.69884	-0.23828	1.79538	0.94294
1485.88	1.71849	1.04682	0.72184	1.03685	1.131
1488.34	2.08124	0.79481	0.08198	0.99837	0.9891
1490.8	2.92402	1.54282	0.84213	3.59998	2.22724
1493.26	3.28687	0.74085	0.4823	3.48165	1.99792
1495.72	3.80977	-0.01109	0.08251	3.9634	1.96114
1498.18	4.49271	0.93698	0.9227	4.88521	2.8094
1500.64	6.09571	1.18507	1.12294	5.88708	3.5727
1503.1	7.17875	1.38316	0.76317	6.68904	4.00353
1505.56	8.06186	1.33129	1.08343	8.05106	4.63191
1508.01	7.58501	0.42943	-0.67628	7.25316	3.64783
1510.47	9.22823	3.67759	2.75069	8.45535	6.02797
1512.92	7.71149	3.85077	2.31768	7.21757	5.27438
1515.38	3.87481	1.72396	0.72468	3.81989	2.53583
1517.83	3.23817	1.12217	0.48503	1.38226	1.55691
1520.28	3.40159	-0.32959	0.4054	2.62472	1.52553
1522.73	4.64506	1.76865	0.36578	2.66727	2.36169
1525.18	4.32859	0.89192	0.44619	1.98988	1.91414
1527.63	4.93215	1.8652	0.44661	2.47255	2.42913
1530.08	3.85573	0.6635	1.24706	2.8753	2.1604
1532.53	4.89935	2.01183	0.44752	3.11812	2.61921
1534.98	4.103	2.21015	0.408	3.28096	2.50053
1537.43	3.98666	1.40852	0.92849	2.84389	2.29189
1539.87	5.8904	4.18188	2.32901	4.74689	4.28705
1542.32	3.9142	0.65528	-0.07045	2.36996	1.71725
1544.76	4.95803	2.20367	1.2101	4.37311	3.18623
1547.21	4.32194	2.05209	1.21067	3.61635	2.80026
1549.65	4.44589	3.60055	0.85124	3.45964	3.08933
1552.09	4.5699	2.59899	1.09186	3.86303	3.03095
1554.53	4.17396	1.9475	0.81249	2.8665	2.45011
1556.97	4.01808	3.44598	1.49312	2.31004	2.81681
1559.41	3.78228	3.99449	1.49379	4.27367	3.38606
1561.85	5.7065	4.09301	1.73446	5.59738	4.28284
1564.29	6.75079	6.49157	3.37515	6.84117	5.86467
1566.73	7.67514	8.19014	2.69587	7.44505	6.50155
1569.17	9.79954	10.6387	3.5366	8.40901	8.09597
1571.6	10.604	12.5373	4.61736	11.6131	9.84294
1574.04	12.7285	19.3859	6.49813	11.0172	12.4075
1576.47	13.2931	20.8846	8.53892	10.7414	13.3645
1578.91	14.6178	26.3332	9.77971	12.3057	15.7591
1581.34	16.3825	30.6819	10.2205	13.6301	17.7288
1583.77	19.8672	38.3806	13.6614	16.1946	22.026
1586.2	21.9121	35.1293	13.5223	14.4792	21.2607
1588.63	23.3169	31.828	14.5031	18.3239	21.993
1591.07	18.6019	25.1767	11.544	16.3286	17.9128
1593.49	16.2069	17.4755	10.5849	12.5734	14.2102
1595.92	13.132	13.9743	6.30586	9.2184	10.6576
1598.35	9.05707	10.5731	4.98682	6.50343	7.7801
1600.78	6.86224	9.02187	4.7478	3.66856	6.07512
1603.2	5.46751	6.97069	1.82878	4.03381	4.5752
1605.63	3.8728	6.66954	2.94977	2.63913	4.03281
1608.06	3.51818	6.06841	3.11081	2.12454	3.70548
1610.48	3.28361	4.81727	1.27185	2.49004	2.96569
1612.9	2.80913	5.59115	0.63292	0.85564	2.47221
1615.33	3.25469	3.91509	1.87399	1.90135	2.73628
1617.75	1.34032	3.939	0.87509	0.18716	1.58539
1620.17	1.866	3.96293	0.8762	1.51307	2.05455
1622.59	2.39177	4.06189	1.15733	0.07912	1.92253
1625.01	2.2776	3.51087	1.07849	0.04525	1.72805
1627.43	1.96351	3.35987	1.27967	2.3315	2.23364
1629.85	3.00945	4.7089	0.76086	1.25786	2.43427
1632.26	1.97549	2.65792	0.68207	1.66434	1.74496
1634.68	2.86157	0.95696	0.92327	1.95093	1.67318
1637.1	2.70774	2.20602	0.04441	2.81768	1.94396
1639.51	4.11398	1.70507	0.36555	3.24451	2.35728
1641.93	5.40027	2.35413	0.48672	5.65149	3.47315
1644.34	7.08667	0.90318	0.20792	8.25857	4.11408
1646.75	9.1531	2.15225	0.76913	11.6658	5.93507
1649.16	8.8596	0.85136	0.13033	9.83316	4.91861
1651.58	8.18621	0.30047	0.41159	8.80067	4.42473
1653.99	5.19285	1.19958	-0.30714	8.16827	3.56339
1656.4	3.83959	0.49876	0.53412	5.01606	2.47213
1658.81	2.6864	-0.00209	0.49543	3.22399	1.60093
1661.21	1.81329	1.54709	-0.10325	2.11205	1.3423
1663.62	1.78025	0.24629	0.49809	0.56028	0.77123
1666.03	1.78728	1.09551	-0.54056	1.04865	0.84772
1668.43	0.91438	1.44473	0.74081	0.53719	0.90928
1670.84	0.28157	1.39399	0.26118	0.22589	0.54066
1673.25	0.80883	-0.35676	0.70142	0.43475	0.39706
1675.65	0.69617	1.24252	0.06168	-0.2362	0.44104
1678.05	0.4235	0.89183	-0.73807	-0.42697	0.03757
1680.45	0.35085	0.89114	-0.37786	0.22242	0.27164
1682.86	0.75829	1.14048	0.38235	0.43202	0.67829
1685.26	-0.0342	0.68983	0.32258	0.60181	0.395
1687.66	-0.30661	-0.36082	-0.01717	-0.18846	-0.21827
1690.06	-0.01892	0.98858	-0.57737	0.98138	0.34342
1692.46	0.10884	0.18796	-0.09768	0.59146	0.19765
1694.85	0.63669	0.78738	-0.29796	0.72174	0.46196
1697.25	-0.23537	0.68681	0.22158	0.05222	0.18131
1699.65	0.77264	0.58627	0.14114	-0.29733	0.30068
1702.04	0.74075	0.03574	0.70073	-0.56902	0.22705
1704.44	-0.37105	-0.81477	0.22034	0.31868	-0.1617
1706.83	0.03723	-0.21529	-0.22003	0.32655	-0.01789
1709.23	1.58562	0.13424	0.6196	0.01467	0.58853
1711.62	2.21407	2.03375	1.69925	1.62291	1.8925
1714.01	-0.25738	0.78332	-0.10107	0.07123	0.12402
1716.4	0.07126	0.78288	0.69862	-0.04015	0.37815
1718.8	-0.36	-0.24254	0.73834	0.16558	0.07534
1721.19	-0.15115	0.93206	0.81807	0.25146	0.46261
1723.57	-0.22222	0.18168	0.45781	-0.2625	0.03869
1725.96	0.02681	0.63132	-0.20242	-0.35627	0.02486
1728.35	-0.36407	0.78098	-0.54262	-0.36995	-0.12392
1730.74	-1.43481	-0.06937	0.97699	0.6766	0.03735
1733.12	0.01451	1.3303	-0.30338	0.88333	0.48119
1735.51	1.30394	0.73001	1.41628	0.85026	1.07513
1737.89	-0.50651	0.62973	0.13596	-0.06262	0.04914
1740.28	0.84314	-0.92053	0.17566	0.66474	0.19075
1742.66	-0.8071	-0.02079	0.37537	0.43229	-0.00506
1745.05	0.38276	0.27898	-0.4249	0.12009	0.08923
1747.43	-0.80725	0.22877	0.97444	-0.03538	0.09015
1749.81	1.16283	0.82857	-0.34619	0.60925	0.56362
1752.19	0.13304	0.72839	-0.30682	0.134	0.17215
1754.57	0.26335	-0.52179	-0.66741	0.93888	0.00326
1756.95	-0.18618	-0.02194	0.132	0.98381	0.22692
1759.33	-0.95563	0.07793	-0.06857	0.86884	-0.01936
1761.7	-0.14496	-0.02219	0.01088	-0.40599	-0.14056
1764.08	0.50585	0.12772	0.09025	-0.000671	0.18079
1766.46	0.2168	-0.47237	0.20793	0.64477	0.14928
1768.83	0.04786	-0.22244	0.52564	1.69022	0.51032
1771.21	-0.50095	0.32752	0.12335	-0.46421	-0.12858
1773.58	0.51038	0.22749	0.08108	0.90153	0.43012
1775.95	-0.15815	-0.62254	-0.04117	0.06743	-0.18861
1778.33	-0.24655	0.77747	0.6366	0.13351	0.32526
1780.7	0.06521	0.37748	-0.40559	-0.54025	-0.12579
1783.07	0.5571	0.17751	-0.04777	0.64618	0.33326
1785.44	-0.03425	-0.12244	-0.78992	-0.5108	-0.36435
1787.81	-0.1855	0.27763	-0.13207	-0.14771	-0.04691
1790.18	-0.51661	0.82771	0.60582	-0.18453	0.1831
1792.55	-0.0077	-0.67219	0.74372	0.61872	0.17064
1794.91	-0.1387	0.67792	0.46165	-0.03795	0.24073
1797.28	0.53036	-0.17194	0.33958	-0.95453	-0.06413
1799.65	-0.30043	0.07822	0.37755	-0.29105	-0.03393
1802.01	0.7489	0.42837	-0.06456	0.3125	0.3563
1804.38	-0.04277	0.52783	0.29335	0.03614	0.20364
1806.74	-0.09441	1.0273	-0.02872	-0.80013	0.02601
1809.1	0.61387	-0.02322	0.08921	0.48361	0.29087
1811.47	-0.09772	-0.5237	-0.11282	0.20738	-0.13171
1813.83	-0.8496	0.17581	0.48457	-0.39034	-0.14489
1816.19	0.35482	0.32535	-0.31801	0.24941	0.15289
1818.55	-0.32285	-0.12509	0.67941	0.20916	0.11016
1820.91	-0.1873	0.72352	0.19684	0.12894	0.2155
1823.27	0.50412	0.32214	-0.68568	0.96804	0.27715
1825.63	-1.08452	-0.37922	1.03182	-0.39283	-0.20619
1827.98	0.07344	-0.08058	0.34931	-0.43368	-0.02288
1830.34	-0.60855	-0.48191	0.94685	0.20555	0.01548
1832.7	-0.53049	-0.5332	-0.81561	0.12485	-0.43861
1835.05	0.34762	0.06549	0.14196	-0.19576	0.08983
1837.41	-0.17422	-0.03578	0.21955	-0.87628	-0.21668
1839.76	0.90395	1.46296	-0.70284	-0.03675	0.40683
1842.11	-0.01921	0.81098	-0.42521	0.08142	0.11199
1844.47	0.53768	0.159	0.41243	-0.00062252	0.27712
1846.82	0.81462	0.75708	-0.12988	-0.2027	0.30978
1849.17	0.25161	0.50516	0.8078	0.5553	0.52997
1851.52	0.04866	0.30325	0.36552	0.23324	0.23767
1853.87	-0.07424	0.25136	-0.39675	0.1313	-0.02208
1856.22	0.32291	0.7995	0.56099	-0.01056	0.41821
1858.57	0.48012	0.09765	0.39876	-0.29233	0.17105
1860.91	-0.72263	1.74583	1.43655	1.06599	0.88143
1863.26	0.71468	-0.15598	0.63436	1.1444	0.58437
1865.61	1.43204	0.14222	0.5122	0.5829	0.66734
1867.95	0.26943	0.39045	0.23004	-0.49851	0.09785
1870.3	1.7069	1.0387	0.86785	0.78007	1.09838
1872.64	0.70442	-0.41302	0.58563	-0.46127	0.10394
1874.98	-0.53803	0.63526	0.50343	0.25748	0.21454
1877.33	0.77959	1.43356	0.10124	1.61633	0.98268
1879.67	-0.26275	0.75688	0.61909	0.45524	0.39212
1882.01	1.29496	0.88023	0.13694	0.57426	0.7216
1884.35	-0.46727	0.4286	0.05483	0.09339	0.02739
1886.69	0.89055	-0.57301	-0.02728	0.25258	0.13571
1889.03	0.6884	0.12539	1.25064	0.05184	0.52907
1891.37	1.24631	0.27381	1.08858	-0.22879	0.59498
1893.7	-0.07573	0.67225	0.16654	0.71069	0.36844
1896.04	1.4423	0.77058	0.16451	1.37023	0.93691
1898.38	0.80034	0.31895	-0.27755	1.00987	0.4629
1900.71	0.47845	-0.03266	-0.15963	0.08959	0.09394
1903.05	0.03661	0.51565	-0.08168	-0.23059	0.05999
1905.38	1.39483	-0.28603	1.19628	0.68931	0.7486
1907.72	0.03309	-0.38769	-0.40573	0.04932	-0.17775
1910.05	0.99139	-0.71435	0.67226	-0.3106	0.15968
1912.38	0.36975	-0.39097	0.23029	0.52958	0.18467
1914.71	0.14815	-0.04257	0.82833	-0.41681	0.12927
1917.04	-0.41339	-0.29449	-0.17361	-0.28311	-0.29115
1919.37	0.58511	0.17861	1.10446	0.71067	0.64471
1921.7	-0.21635	-0.27328	-0.33743	0.69121	-0.03396
1924.03	0.42225	-0.15014	0.46069	0.61181	0.33615
1926.36	1.1809	0.79802	0.29883	-0.74759	0.38254
1928.68	0.53956	0.4962	0.21699	-0.66691	0.14646
1931.01	0.29819	1.04439	0.21515	0.01379	0.39288
1933.34	0.61685	-0.20741	0.77335	-0.00543	0.29434
1935.66	0.01558	0.64083	0.65157	-0.06631	0.31042
1937.99	-0.10566	0.45575	0.8498	0.41288	0.40319
1940.31	0.37314	1.52069	0.52805	-0.06785	0.58851
1942.63	0.172	1.23563	0.16632	-0.34851	0.30636
1944.95	1.17092	0.48395	0.12462	0.5309	0.57759
1947.28	-0.67012	0.48227	-0.39716	0.01036	-0.14366
1949.6	0.08888	0.93061	1.08105	0.36992	0.61761
1951.92	0.44794	-0.17104	0.1593	0.24955	0.17144
1954.24	-0.11297	0.52735	0.87756	0.52924	0.45529
1956.56	0.04619	0.42575	-0.16418	-0.15101	0.03919
1958.87	0.7654	0.67417	0.35411	0.12883	0.48063
1961.19	-0.55537	0.82261	0.99242	0.88873	0.5371
1963.51	0.68392	-0.67894	0.67075	0.52869	0.30111
1965.82	0.24327	-0.08047	1.10911	0.60865	0.47014
1968.14	0.32267	0.71803	0.18747	0.56865	0.4492
1970.45	0.20206	-0.48347	-0.45414	1.20873	0.1183
1972.77	2.80148	1.76505	1.62426	1.00887	1.79992
1975.08	-0.3191	0.2636	0.82268	0.88909	0.41407
1977.39	0.3403	0.21217	0.22111	-0.11063	0.16574
1979.7	0.83973	0.76075	0.85958	0.04973	0.62745
1982.02	-0.08081	0.20935	0.89806	0.89014	0.47919
1984.33	-0.00133	0.15798	1.33656	0.25065	0.43597
1986.64	1.03823	0.58162	-0.26493	1.65121	0.75153
1988.95	0.83781	0.50526	1.01362	1.09184	0.86213
1991.25	-0.54255	-0.74606	0.61217	-0.54745	-0.30597
1993.56	0.35713	-0.04736	0.49075	0.37333	0.29346
1995.87	-0.20313	-0.14866	0.16934	-0.02581	-0.05206
1998.17	0.27666	-1.24993	1.16794	0.69511	0.22245
2000.48	-0.00352	0.99882	0.56659	0.2961	0.4645
2002.79	0.31635	1.89758	-0.23477	0.53717	0.62908
2005.09	-0.04373	-0.10364	0.24389	0.2583	0.08871
2007.39	0.71624	1.19516	0.14258	0.09951	0.53837
2009.7	0.59622	0.34362	0.2812	-0.17922	0.26045
2012	0.15601	0.4921	1.15983	-1.45785	0.08752
2014.3	1.23584	-0.80942	-0.04152	0.50356	0.22211
2016.6	0.11573	0.7391	0.83713	0.94507	0.65926
2018.9	-1.20435	-0.71249	-0.00426	0.98664	-0.23361
2021.2	0.39562	-0.06404	0.95435	0.1083	0.34856
2023.5	1.75565	1.38442	0.39298	0.83	1.09076
2025.8	0.75566	0.63289	0.43161	-0.44819	0.34299
2028.09	0.59567	0.13074	-0.1299	0.59367	0.29754
2030.39	0.23573	-1.42139	0.4686	-0.24437	-0.24036
2032.69	0.39582	0.37649	0.30714	0.03764	0.27927
2034.98	-0.68403	0.02434	0.94569	1.19974	0.37143
2037.28	1.15617	-0.80284	0.34425	0.68191	0.34487
2039.57	0.63641	-0.38	1.22284	1.16415	0.66085
2041.87	-0.20329	0.34284	-0.13856	0.80647	0.20187
2044.16	0.47705	0.11571	-0.41993	0.56889	0.18543
2046.45	0.15727	0.2136	0.6187	-0.46865	0.13023
2048.74	0.47753	1.36152	0.81736	0.69393	0.83759
2051.03	0.15785	0.30944	-0.50397	0.29656	0.06497
2053.32	-0.24179	0.00739	-0.30527	-0.78074	-0.3301
2055.61	0.51862	0.60534	0.81344	0.10206	0.50987
2057.9	-0.84092	1.05333	-0.30781	-0.01506	-0.02761
2060.19	-0.44041	0.65133	0.37092	0.2679	0.21244
2062.47	0.04014	0.29936	0.9697	-0.30904	0.25004
2064.76	0.08046	-0.20261	1.24838	-0.60592	0.13008
2067.05	-0.35916	0.09544	0.32709	-0.24281	-0.04486
2069.33	-0.43944	0.9435	-0.4742	-0.35965	-0.08245
2071.62	-0.77966	0.09158	0.12418	0.36157	-0.05058
2073.9	-0.19983	-0.56031	0.40257	0.16289	-0.04867
2076.18	-0.19996	0.48783	0.48099	0.44428	0.30328
2078.47	1.41996	1.83597	1.83941	2.06576	1.79027
2080.75	0.95991	0.33412	0.19785	0.3273	0.4548
2083.03	0.35991	-0.0177	-0.24366	-0.39139	-0.07321
2085.31	0.27989	-0.46951	0.43475	0.40999	0.16378
2087.59	0.47988	-0.12129	0.19316	0.41145	0.2408
2089.87	0.23994	0.67695	-0.96844	-0.34699	-0.09964
2092.15	-0.36	0.4752	-0.32997	-0.66537	-0.22004
2094.43	0.04014	0.7234	0.58847	-0.12367	0.30708
2096.7	-0.59968	0.52156	0.18694	0.0981	0.05173
2098.98	0.76054	0.16972	-0.41456	-0.34003	0.04392
2101.25	0.32081	-0.20708	0.26397	-0.13809	0.0599
2103.53	1.00115	0.06611	0.66249	-0.45613	0.3184
2105.8	1.58153	0.86434	1.98104	1.86591	1.57321
2108.08	0.08193	0.96256	0.25962	-0.21197	0.27303
2110.35	-1.07761	0.61079	-0.06179	0.07023	-0.11459
2112.62	0.5629	-1.19106	-0.02318	1.83253	0.2953
2114.9	-0.19653	-0.5929	0.07544	0.43489	-0.06978
2117.17	0.98408	1.30529	0.01401	0.91734	0.80518
2119.44	1.12473	0.1035	0.49259	0.51987	0.56017
2121.71	0.40544	0.50172	0.33119	1.72249	0.74021
2123.98	1.16619	1.14997	0.36981	0.24521	0.73279
2126.24	0.12698	-0.20177	0.52844	0.84799	0.32541
2128.51	2.44782	0.67153	2.38709	2.83088	2.08433
2130.78	-0.23129	-0.80519	-0.07423	0.01382	-0.27422
2133.05	0.00959	0.64313	0.12446	0.0969	0.21852
2135.31	-0.34948	-0.15853	0.88317	1.26002	0.4088
2137.58	1.99151	1.13983	1.6419	2.22326	1.74912
2139.84	-0.34746	1.2632	1.48065	1.58656	0.99574
2142.11	-0.78638	0.58658	0.31941	0.54998	0.1674
2144.37	0.21474	-0.51502	0.5182	-0.0865	0.03285
2146.63	-0.1841	0.4834	0.63702	-0.80292	0.03335
2148.89	-0.26288	-0.01816	0.75583	-0.03922	0.10889
2151.15	1.0584	0.83031	0.81467	0.32457	0.75699
2153.41	-0.02087	-0.62122	1.11353	0.28845	0.18997
2155.67	0.27992	-0.62274	0.63242	-0.34934	-0.01494
2157.93	0.46073	0.62575	0.1513	0.33279	0.39264
2160.19	0.30162	0.3243	-0.04977	0.05499	0.15778
2162.45	0.46254	0.52283	0.26915	0.13727	0.34795
2164.71	-0.73648	0.2714	0.30811	0.09962	-0.01434
2166.96	-0.21544	-0.58002	0.50708	0.90206	0.15342
2169.22	0.30562	-0.58143	-0.53392	-0.69544	-0.37629
2171.47	0.18675	0.36719	0.42508	0.86707	0.46152
2173.73	-0.33226	0.36478	0.0241	-0.73068	-0.16851
2175.98	-0.57123	-0.43761	0.54314	0.03077	-0.10873
2178.24	0.46986	-0.63998	0.02145	0.63229	0.12091
2180.49	0.51101	0.90755	0.41977	0.59389	0.60806
2182.74	0.41221	0.35512	0.65813	1.47557	0.72526
2184.99	0.31345	0.05269	0.61649	-0.48266	0.12499
2187.24	-0.06527	0.35028	0.65489	1.19915	0.53476
2189.49	-0.12395	-0.4521	0.71328	-0.19895	-0.01543
2191.74	0.51737	0.89553	-0.30828	0.76304	0.46691
2193.99	-0.24124	-0.20685	1.13016	-0.47497	0.05178
2196.24	0.12019	-0.05928	0.00864	0.16709	0.05916
2198.49	0.60163	1.23831	0.40712	0.00923	0.56407
2200.73	-0.47702	-0.41408	0.24564	0.95148	0.07651
2202.98	-0.03563	0.28353	0.36417	-0.34622	0.06646
2205.22	-0.33417	-0.0188	0.32272	-0.14384	-0.04352
2207.47	-0.31267	0.37885	-0.43871	0.21855	-0.03849
2209.71	-0.19111	0.87654	0.35988	-0.09897	0.23658
2211.96	-0.0295	0.37423	0.31849	-0.57643	0.0217
2214.2	-0.66785	1.32194	0.35712	-0.41551	0.14893
2216.44	0.61382	1.46971	0.59577	0.58551	0.8162
2218.68	2.91554	2.04246	2.35444	1.8733	2.29644
2220.92	0.81729	0.31524	0.15313	1.00115	0.5717
2223.16	-0.6609	0.86305	0.89178	0.54908	0.41075
2225.4	0.10096	0.61086	-0.16952	-0.52955	0.00319
2227.64	0.42186	0.65871	0.18915	1.11193	0.59541
2229.88	0.18283	-0.04343	0.50781	0.27346	0.23017
2232.12	0.14383	0.10445	0.38652	-0.08492	0.13747
2234.35	0.3049	0.15235	0.78525	-0.04319	0.29983
2236.59	-1.21411	0.30025	-0.45602	-0.52139	-0.47282
2238.83	0.5869	0.04819	0.62273	-0.15948	0.27458
2241.06	-0.09204	0.14614	0.78151	0.04251	0.21953
2243.3	0.74905	0.04412	-0.21974	0.04455	0.15449
2245.53	0.31021	-0.7579	-0.58101	-1.27338	-0.57552
2247.76	0.99141	-0.00989	0.49773	-0.2312	0.31201
2249.99	0.11266	1.03813	0.4165	-0.18895	0.34459
2252.23	0.59396	0.23618	-0.50472	-0.1066	0.05471
2254.46	0.07532	0.18425	-0.26593	-0.54415	-0.13763
2256.69	-0.12329	-0.51766	0.51284	-0.18179	-0.07748
2258.92	1.31817	1.20544	0.69102	0.58062	0.94881
2261.15	0.59967	0.12856	-0.67076	0.82314	0.22015
2263.37	0.28123	-0.17331	0.16747	-0.37529	-0.02498
2265.6	0.08283	-1.42514	0.20571	-0.61363	-0.43756
2267.83	-0.1955	0.72305	-0.31601	0.3481	0.13991
2270.06	-0.11379	0.35458	-0.05772	0.46989	0.16324
2272.28	1.24798	-0.26389	0.4406	0.19175	0.40411
2274.51	-0.15022	-0.23232	0.41892	-0.68635	-0.16249
2276.73	-0.18834	0.11592	-0.08273	-0.36434	-0.12987
2278.96	-0.10642	0.16419	0.15563	1.03774	0.31278
2281.18	0.81552	-0.03872	-0.56642	0.15991	0.09257
2283.4	0.09738	0.00836	-0.28847	-0.15785	-0.08514
2285.62	-0.3407	-0.44451	0.06949	0.28445	-0.10782
2287.85	0.38127	0.07753	0.1875	0.24686	0.22329
2290.07	0.18329	0.39957	1.34432	0.08936	0.50413
2292.29	-1.17471	-0.35336	0.74116	0.37192	-0.10375
2294.51	-0.09273	-0.25626	0.31803	0.21459	0.04591
2296.73	1.18931	1.14085	0.29492	-0.78269	0.4606
2298.94	0.55054	0.48798	-0.04817	0.82014	0.45262
2301.16	0.59175	-0.01486	-0.07125	0.22306	0.18217
2303.38	0.07301	0.2823	0.4857	0.64604	0.37176
2305.59	0.07432	-0.0705	0.48269	0.26912	0.18891
2307.81	0.43568	0.82672	-1.00032	-0.4477	-0.0464
2310.03	0.63709	0.12395	-0.3433	-0.26444	0.03833
2312.24	-0.52145	0.9212	0.23365	-0.0011	0.15807
2314.45	1.07999	1.21848	0.3106	-0.83765	0.44286
2316.67	0.24064	-0.08422	-0.61243	0.28586	-0.04254
2318.88	-0.19868	1.56309	0.42456	0.58949	0.59461
2321.09	0.80206	0.01041	-0.09842	0.7732	0.37181
2323.3	1.16284	0.55778	1.19861	2.13701	1.26406
2325.51	0.3637	-0.64484	0.45566	-0.81909	-0.16115
2327.72	0.0446	1.15254	0.69274	-0.41515	0.36868
2329.93	0.56555	-0.25005	0.56984	-0.17114	0.17855
2332.14	-0.35345	-0.20261	-0.43305	-0.04709	-0.25905
2334.35	0.68633	1.19484	0.8041	-0.44312	0.56054
2336.56	-0.19382	0.49232	0.00126	0.36087	0.16516
2338.76	0.52604	0.11482	-0.04155	0.24496	0.21107
2340.97	-0.31402	0.58732	-0.40436	0.24915	0.02952
2343.17	-0.51406	-0.46516	0.07287	0.05343	-0.21323
2345.38	0.72594	0.2324	0.31013	-0.08218	0.29657
2347.58	0.36576	0.32997	-0.1326	0.3423	0.22636
2349.79	0.64561	-0.02243	0.18469	0.4869	0.32369
2351.99	-0.41624	-0.72484	0.062	0.87157	-0.05188
2354.19	0.44195	0.1728	-0.38068	-0.24361	-0.00238
2356.39	-0.75979	0.02044	-0.02332	-0.63896	-0.35041
2358.6	0.15853	0.01811	0.13406	-0.75416	-0.11087
2360.8	0.5169	-0.0342	0.65107	0.07025	0.30101
2363	-0.56466	-0.08649	0.40811	0.13306	-0.0275
2365.19	0.87384	0.51121	0.40516	0.17552	0.49143
2367.39	0.67239	0.75897	0.20224	0.10809	0.43542
2369.59	0.03028	-0.79327	0.03934	-0.04002	-0.19092
2371.79	-0.41188	0.35451	-0.12353	0.09185	-0.02226
2373.99	0.22604	0.95231	-0.16639	-0.0164	0.24889
2376.18	-0.256	0.75012	0.39077	-0.0946	0.19757
2378.38	-0.11805	-0.25203	0.42797	0.58727	0.16129
2380.57	0.53991	0.54582	0.92517	-0.78076	0.30753
2382.77	0.09794	0.4437	0.0224	0.29127	0.21383
2384.96	-0.02398	-0.25841	0.17965	0.00338	-0.02484
2387.15	-0.10944	0.18912	0.61691	-0.44447	0.06303
2389.34	-0.2748	0.63666	0.5742	0.31391	0.31249
2391.54	0.43948	0.33421	-0.78847	-0.58758	-0.15059
2393.73	0.55136	0.53178	-0.01201	-0.60898	0.11554
2395.92	-0.47701	0.17938	0.20446	-0.47323	-0.1416
2398.11	-0.86528	0.127	0.16095	-0.0594	-0.15918
2400.3	0.52657	0.12462	0.03748	-0.50537	0.04583
2402.49	0.79854	0.97221	1.11403	0.56794	0.86318
2404.67	-0.5297	0.76985	0.67059	-0.23867	0.16802
2406.86	0.14217	0.76748	1.24719	0.59484	0.68792
2409.05	-0.86594	1.06514	0.78381	0.18851	0.29288
2411.23	-0.19401	1.21281	0.22043	-0.29768	0.23539
2413.42	-0.32199	0.26051	0.45709	0.21628	0.15297
2415.6	0.55015	0.35823	-0.30623	-0.10962	0.12313
2417.79	0.30239	1.10597	0.17047	-0.23543	0.33585
2419.97	0.85473	1.15371	-0.23282	-0.28124	0.37359
2422.15	-0.27671	0.75148	0.68393	1.5881	0.6867
2424.34	1.23198	1.44929	0.12069	0.29785	0.77495
2426.52	1.10082	1.34708	1.07749	0.84797	1.09334
2428.7	1.60978	0.89491	0.05429	0.31835	0.71933
2430.88	0.75887	2.39276	0.5911	0.14904	0.97294
2433.06	1.02808	1.84064	2.06795	1.18001	1.52917
2435.24	1.17742	2.13851	1.06484	2.49124	1.718
2437.42	2.44688	1.93641	1.74171	1.32271	1.86193
2439.6	2.55646	3.58434	2.13864	0.59426	2.21842
2441.77	3.30616	3.88227	2.37556	2.06603	2.90751
2443.95	2.976	3.53023	2.0925	1.418	2.50418
2446.13	3.28591	5.3782	2.92947	2.25018	3.46094
2448.3	3.27596	4.62621	3.28647	1.94258	3.2828
2450.48	3.4261	3.8409	3.3635	3.39511	3.5064
2452.65	4.2163	5.05559	5.44052	3.38787	4.52507
2454.83	4.16655	5.22029	3.07759	1.62075	3.52129
2457	3.11685	5.41837	4.11466	2.21381	3.71592
2459.17	2.70715	4.71645	3.19175	2.40704	3.2556
2461.34	3.61757	3.96456	3.18887	2.44042	3.30285
2463.51	3.04808	4.76267	3.466	2.63394	3.47767
2465.68	3.11871	5.21082	3.50317	1.82761	3.41508
2467.85	2.38943	4.65898	3.42035	2.86143	3.33255
2470.02	2.82025	3.80715	1.93755	2.05537	2.65508
2472.19	2.57118	2.20535	2.13477	1.12946	2.01019
2474.36	1.9622	3.40357	2.89201	1.44368	2.42536
2476.53	1.59331	2.85181	2.28928	1.59803	2.08311
2478.7	1.46453	3.60005	2.32656	1.87249	2.31591
2480.86	1.65583	2.89833	1.80385	1.94708	2.07627
2483.03	-0.03277	2.94661	1.44117	2.06179	1.6042
2485.19	1.31873	1.24492	1.19853	1.25662	1.2547
2487.36	0.87032	2.34323	2.31588	1.09155	1.65524
2489.52	1.58199	3.09158	2.07325	0.56661	1.82836
2491.68	1.65375	1.88992	1.15066	1.36169	1.514
2493.85	0.9856	2.7383	2.10809	0.59673	1.60718
2496.01	1.23754	2.7867	1.30552	1.55189	1.72041
2498.17	0.54956	1.43512	1.82299	0.45386	1.06538
2500.33	0.82161	2.08354	0.42046	0.55591	0.97038
2502.49	0.93363	1.68198	1.73797	0.61802	1.2429
2504.65	0.24572	1.33045	1.09549	0.65361	0.83132
2506.81	0.9579	1.92894	0.73302	0.12932	0.93729
2508.97	0.51015	0.87743	0.53059	0.52512	0.61082
2511.13	0.2625	0.42595	1.04816	0.16102	0.47441
2513.28	0.1749	2.32449	0.16577	0.75703	0.85555
2515.44	0.46742	2.17304	2.16339	0.19315	1.24925
2517.6	0.6	1.42162	1.16102	1.14935	1.083
2519.75	0.13266	1.27021	1.47869	0.26565	0.7868
2521.91	0.3054	2.06882	0.67636	0.30205	0.83816
2524.06	0.25822	1.51743	0.71406	-0.10147	0.59706
2526.21	0.25112	0.51608	0.83177	0.13514	0.43353
2528.37	-0.27591	1.56474	0.50952	0.05181	0.46254
2530.52	0.03714	0.81341	0.66725	-0.43146	0.27159
2532.67	0.21027	1.58711	0.58504	-0.03465	0.58694
2534.82	-0.29656	0.66082	1.94283	0.68226	0.74734
2536.97	1.19674	2.83455	2.28066	2.79926	2.2778
2539.12	-0.38993	0.60829	0.85848	0.83634	0.4783
2541.27	0.92347	1.35705	1.81632	0.47353	1.14259
2543.42	0.43697	2.30583	0.1342	0.11024	0.74681
2545.57	0.11053	1.35464	0.59208	-0.49303	0.39105
2547.72	0.46417	1.08679	0.85001	-0.97628	0.35617
2549.86	0.65786	1.06896	-0.31206	-0.77944	0.15883
2552.01	0.77163	1.90114	0.40588	-0.38258	0.67402
2554.16	-0.15453	1.40002	0.56383	-0.22565	0.39592
2556.3	-0.40063	0.99889	0.60183	-0.30865	0.22286
2558.45	-0.88664	0.99779	1.25983	0.12842	0.37485
2560.59	0.5074	1.94672	0.79785	-0.63867	0.65332
2562.73	0.2215	1.84566	0.63589	0.3933	0.77409
2564.88	-0.66432	0.99461	-0.36605	1.42546	0.34743
2567.02	-0.11007	1.64358	1.35205	1.77776	1.16583
2569.16	-0.11577	1.29257	0.11014	0.05021	0.33429
2571.3	-0.04139	0.69157	1.34826	0.00283	0.50032
2573.44	-0.88696	1.6406	0.58639	0.27559	0.40391
2575.58	0.58755	0.33965	0.78456	0.2285	0.48506
2577.72	0.78212	1.5887	1.06273	-0.33846	0.77377
2579.86	1.77674	2.58778	1.46093	-0.02528	1.45004
2582	0.73144	2.53687	0.05912	0.72794	1.01385
2584.13	-0.7538	1.08598	0.97736	-1.07869	0.05771
2586.27	-0.27899	1.2851	0.41561	0.43479	0.46413
2588.41	-0.24411	1.48426	0.19388	0.50842	0.48561
2590.54	1.11084	2.63342	1.49217	0.78215	1.50464
2592.68	1.10583	1.83261	1.69047	0.41602	1.26123
2594.81	0.78088	1.5818	1.20879	1.36848	1.23499
2596.95	0.61602	3.38101	1.32714	0.88109	1.55131
2599.08	1.05121	2.93024	1.7655	0.39362	1.53514
2601.21	1.62646	3.22949	2.28387	1.94626	2.27152
2603.34	1.68175	2.62874	0.84228	0.45903	1.40295
2605.47	1.47712	4.77803	2.04069	2.41193	2.67694
2607.61	1.67254	2.47733	1.43912	1.20496	1.69849
2609.74	1.38799	2.57664	2.87758	1.19811	2.01008
2611.87	1.3035	3.52598	1.35606	1.91135	2.02422
2613.99	3.05906	3.42531	1.99455	1.66475	2.53592
2616.12	2.6147	3.42469	3.03304	2.17825	2.81267
2618.25	3.09038	4.82407	3.31159	2.21185	3.35947
2620.38	3.80612	4.52347	2.39013	2.2456	3.24133
2622.5	4.88192	5.52289	3.98869	2.15944	4.13823
2624.63	5.55777	6.87233	4.42728	3.1134	4.99269
2626.76	5.11368	8.37178	5.34587	4.46743	5.82469
2628.88	6.94965	7.72123	4.58449	6.3816	6.40924
2631.01	6.94557	8.62073	6.02313	3.61586	6.30132
2633.13	7.10152	9.67022	5.26179	5.85022	6.97094
2635.25	9.1775	10.9697	5.78044	6.56469	8.1231
2637.37	10.0536	12.8693	8.65915	8.15927	9.93532
2639.5	11.9297	15.3188	9.61785	8.51394	11.3451
2641.62	12.5259	15.7684	10.1366	9.86869	12.0749
2643.74	16.042	20.718	11.2153	11.6636	14.9097
2645.86	17.5983	23.5176	14.0541	11.7785	16.7371
2647.98	21.6747	25.8672	16.5729	16.1336	20.0621
2650.1	23.7511	31.2169	20.7717	19.0487	23.6971
2652.22	28.1475	36.4165	23.5305	21.364	27.3646
2654.33	32.944	42.2662	27.8093	25.7993	32.2047
2656.45	35.6606	47.4158	32.6482	30.7547	36.6198
2658.57	45.0971	55.4156	38.567	35.2702	43.5875
2660.68	50.2138	63.5153	46.7659	39.8658	50.0902
2662.8	55.3705	72.0151	53.4048	44.8215	56.4029
2664.91	61.2873	84.0648	59.7237	51.6572	64.1833
2667.03	65.8041	87.7147	66.6826	58.9331	69.7836
2669.14	74.641	94.8144	76.2416	67.209	78.2265
2671.26	77.6779	101.714	82.2006	73.405	83.7494
2673.37	82.3949	105.414	88.7595	76.6811	88.3123
2675.48	84.7519	103.214	94.9185	76.6373	89.8804
2677.59	84.589	105.114	95.1575	82.6736	91.8834
2679.7	81.3061	104.514	97.0766	81.9099	91.2016
2681.81	82.4233	95.4134	92.5957	77.1064	86.8847
2683.92	79.1805	94.0635	90.8747	74.8229	84.7354
2686.03	73.2178	82.3633	85.5538	67.9395	77.2686
2688.14	66.375	74.4632	76.873	62.0561	69.9418
2690.25	60.8124	65.4132	70.5921	54.0129	62.7077
2692.35	54.8899	60.3631	63.6312	46.7297	56.4035
2694.46	47.9673	53.6132	56.7104	41.3266	49.9044
2696.57	42.2049	46.7131	49.4696	34.5236	43.2278
2698.67	38.2825	42.2132	42.1888	31.1206	38.4513
2700.78	33.6401	34.1632	36.188	24.7178	32.1773
2702.88	28.7978	31.9133	28.8672	22.595	28.0433
2704.99	26.0355	27.2634	23.8265	18.2323	23.8394
2707.09	23.1533	22.9635	20.8257	15.9896	20.733
2709.19	18.9911	20.8636	18.105	13.027	17.7467
2711.29	18.109	18.9137	16.0243	12.0645	16.2779
2713.4	14.6269	17.5638	15.5037	10.7021	14.5991
2715.5	14.7049	15.264	12.343	8.13967	12.6129
2717.6	12.583	11.4142	9.78237	8.49738	10.5692
2719.7	11.7811	10.9144	9.62176	8.73515	10.2631
2721.8	10.5392	11.0146	8.18116	5.93298	8.91698
2723.9	9.97734	8.91482	7.66057	5.5309	8.02091
2725.99	7.13557	10.0651	7.06	6.04889	7.57738
2728.09	6.17384	7.31532	6.13945	3.76695	5.84889
2730.19	6.05217	7.8156	5.05893	3.80507	5.68294
2732.28	5.97053	6.7159	5.2584	4.16326	5.52702
2734.38	5.84896	6.1162	4.81791	2.96153	4.93615
2736.47	3.84742	4.56654	4.53743	2.99987	3.98781
2738.57	3.96595	4.41689	4.85696	3.11825	4.08951
2740.66	3.20451	5.71724	3.25653	2.87675	3.76375
2742.76	2.68312	3.61764	3.81609	1.67529	2.94804
2744.85	2.68178	4.06803	3.3357	2.19389	3.06985
2746.94	2.4005	2.74345	2.4553	1.39257	2.24796
2749.03	3.11926	3.76888	1.97492	1.99132	2.71359
2751.13	2.67807	4.14435	2.45456	1.59014	2.71678
2753.22	2.99691	3.81979	2.57423	1.44903	2.70999
2755.31	3.03582	2.42029	2.61391	0.70796	2.1945
2757.4	1.07476	3.47078	1.8936	1.90698	2.08653
2759.48	2.99377	4.89631	1.93333	2.36608	3.04737
2761.57	1.7928	2.92184	1.45306	1.30523	1.86823
2763.66	2.8119	4.14738	3.27282	2.26445	3.12414
2765.75	1.55105	3.12295	2.13258	0.58373	1.84758
2767.83	1.67023	2.72353	2.05238	0.78308	1.8073
2769.92	0.50945	2.47412	1.37217	0.0625	1.10456
2772.01	2.50874	3.27475	2.172	0.58198	2.13437
2774.09	1.60808	2.02539	0.97183	0.70154	1.32671
2776.17	1.82744	1.62604	1.77168	0.10115	1.33158
2778.26	1.30687	2.1267	1.77156	1.22085	1.60649
2780.34	0.82634	2.67741	-0.18854	1.02059	1.08395
2782.42	0.94586	1.8781	1.61135	1.82042	1.56393
2784.51	1.02542	3.02883	2.05128	1.18029	1.82146
2786.59	0.50504	2.22957	0.69123	0.58026	1.00153
2788.67	0.5447	1.23032	1.69119	0.34027	0.95162
2790.75	0.6244	2.1311	1.45117	1.18036	1.34676
2792.83	0.58416	2.78189	1.37117	1.46051	1.54943
2794.91	1.06396	2.13269	0.69117	0.50073	1.09714
2796.99	1.54382	2.28351	0.73121	0.42101	1.24489
2799.06	0.42371	2.23436	1.10459	0.22137	0.99601
2801.14	2.10364	2.88521	1.91802	2.50177	2.35216
2803.22	1.26363	1.98609	0.17142	0.78226	1.05085
2805.3	-0.49632	2.98697	0.81153	0.06282	0.84125
2807.37	1.30375	2.6379	1.37164	0.50344	1.45418
2809.45	0.1239	1.23881	1.4918	-0.85588	0.49966
2811.52	0.06408	1.43977	0.49194	0.22487	0.55516
2813.6	1.14429	2.31573	0.6121	0.58568	1.16445
2815.67	0.26458	1.54171	1.6523	0.46658	0.98129
2817.74	0.62489	2.19271	0.57251	-0.09248	0.82441
2819.81	1.06526	2.39372	0.73274	0.86854	1.26506
2821.89	0.78566	1.84475	0.69297	0.26963	0.89825
2823.96	1.06614	2.42913	0.33324	-0.48921	0.83483
2826.03	-0.09336	0.81354	1.13353	0.51202	0.59143
2828.1	-0.0528	1.89795	0.89382	1.23331	0.99307
2830.17	0.78779	1.14903	0.89413	0.75467	0.89641
2832.24	-0.67819	2.35017	0.21445	1.1561	0.76063
2834.31	0.09583	0.90131	0.89481	0.15758	0.51238
2836.37	0.6699	1.95244	1.93518	0.19915	1.18917
2838.44	0.63069	2.25363	1.25557	-0.07921	1.01517
2840.51	0.63152	2.65482	1.21598	0.6025	1.2762
2842.57	0.99242	3.70602	1.95639	1.64427	2.07478
2844.64	0.15335	1.85725	0.77683	-0.1139	0.66838
2846.7	0.31434	2.00848	0.73729	-0.19234	0.71694
2848.77	-0.96469	2.70975	0.81776	-0.31072	0.56302
2850.83	0.15628	3.91102	0.33826	0.33097	1.18413
2852.9	0.5973	3.66232	1.65876	0.05272	1.49277
2854.96	-0.20165	1.81362	0.53928	0.45454	0.65145
2857.02	1.55947	0.31495	0.37983	0.81645	0.76768
2859.08	1.12063	2.86565	1.46039	-0.46159	1.24627
2861.14	0.40182	1.56639	0.50098	-0.33956	0.53241
2863.21	0.8428	1.86713	1.50157	-0.29745	0.97851
2865.27	1.28383	2.16789	0.54218	0.78474	1.19466
2867.32	0.88492	2.66866	0.98282	0.74698	1.32084
2869.38	0.56604	1.06946	1.48347	0.8293	0.98707
2871.44	1.20722	3.22026	1.14414	0.83169	1.60083
2873.5	0.80845	1.57109	1.18483	-0.24583	0.82964
2875.56	0.60972	2.72192	0.90553	0.11668	1.08846
2877.61	0.25105	1.22278	1.18625	-0.68073	0.49484
2879.67	0.89243	2.02364	0.78699	0.20111	0.97604
2881.73	0.29384	2.57453	-0.13224	-0.39705	0.58477
2883.78	-0.1847	3.52546	0.82853	-0.03513	1.03354
2885.84	0.93683	2.37638	1.42932	0.80686	1.38735
2887.89	0.3384	2.97733	0.77014	-1.07107	0.7537
2889.94	1.7	2.77827	0.63096	0.73105	1.46007
2892	0.68168	2.17925	0.9118	0.53315	1.07647
2894.05	0.46339	2.78025	2.27267	1.37535	1.72291
2896.1	0.58516	1.73126	0.71355	0.0174	0.76184
2898.15	1.02697	1.88228	1.03445	-0.22047	0.93081
2900.2	-0.17115	2.13332	0.55537	0.06174	0.64482
2902.25	-0.04926	2.38438	1.39631	1.10398	1.20885
2904.3	0.51271	1.83546	1.01727	0.46624	0.95792
2906.35	0.15472	2.78655	1.23823	0.10855	1.07201
2908.4	0.67679	2.23766	0.63923	0.31096	0.96616
2910.45	0.11891	2.73878	1.76023	-0.40657	1.05284
2912.49	0.92107	2.53993	0.20126	0.11597	0.94456
2914.54	0.92328	2.06609	0.5623	0.63859	1.04757
2916.59	0.94555	2.54227	2.36336	0.02131	1.46812
2918.63	0.48787	1.79347	1.72444	-0.31593	0.92246
2920.68	0.73023	2.84467	1.72554	-0.07308	1.30684
2922.72	0.93266	1.14591	0.80667	0.90988	0.94878
2924.77	0.73512	4.09715	1.20779	0.45288	1.62323
2926.81	1.29764	2.44841	0.56895	1.45598	1.44274
2928.85	0.78021	1.44968	0.45012	0.45915	0.78479
2930.89	1.66283	2.45098	-0.0687	-0.17759	0.96688
2932.94	1.62551	3.6023	0.8525	-0.77427	1.32651
2934.98	0.30824	2.45363	0.81373	-0.41114	0.79111
2937.02	0.63102	2.05498	1.27498	0.27206	1.05826
2939.06	1.91384	2.75634	0.21624	1.23533	1.53044
2941.1	1.59671	3.10772	1.01752	1.15871	1.72017
2943.14	1.19967	3.10912	0.89882	0.52214	1.43244
2945.18	0.48265	2.06052	0.70013	-0.15439	0.77223
2947.21	1.18569	3.41197	1.66147	0.88911	1.78706
2949.25	-0.21122	2.46341	0.30282	0.1327	0.67193
2951.29	-0.10807	2.46489	0.58418	-0.78362	0.53934
2953.32	0.21514	2.51637	0.64557	-0.09987	0.8193
2955.36	-0.02162	0.51788	1.20032	0.18393	0.47013
2957.4	0.06169	3.4194	1.01508	0.62781	1.281
2959.43	1.20508	1.72093	0.74985	0.51179	1.04691
2961.46	0.2685	2.42248	0.95131	-0.32416	0.82953
2963.5	0.23196	1.94073	1.15279	-0.38001	0.73637
2965.53	0.39547	1.70898	1.5543	-1.0358	0.65574
2967.56	1.19906	1.72725	0.95581	0.84854	1.18266
2969.6	0.52269	1.87887	0.51735	0.17257	0.77287
2971.63	1.00637	2.93052	0.47889	-1.10333	0.82811
2973.66	0.45009	1.93217	1.32047	-1.0991	0.65091
2975.69	-0.14613	1.53384	0.92206	0.26439	0.64354
2977.72	0.9769	1.03554	0.28366	-0.25203	0.51102
2979.75	1.02002	1.03725	0.0453	-0.12838	0.49355
2981.78	-0.01683	1.83897	0.96694	0.35539	0.78612
2983.8	0.98637	2.34072	0.40861	-0.48078	0.81373
2985.83	0.94957	1.4925	0.45029	0.30311	0.79887
2987.86	0.83274	1.34427	0.252	0.00705	0.60902
2989.89	-0.08403	2.24606	1.09371	0.81111	1.01671
2991.91	1.03924	1.38121	1.13545	0.01526	0.89279
2993.94	0.72259	1.24138	0.3772	0.09947	0.61016
2995.96	-0.51404	1.45156	1.97899	-0.09619	0.70508
2997.99	0.0094	1.60342	0.10079	0.26825	0.49546
3000.01	0.93289	0.75532	1.66259	0.99274	1.08588
3002.03	0.01644	1.20722	0.78442	0.47736	0.62136
3004.06	0.02003	1.23415	0.74628	-0.27799	0.43062
3006.08	0.02371	1.86108	-0.01185	1.28679	0.78993
3008.1	0.58741	1.76304	-0.00997	0.57167	0.72804
3010.12	-0.36883	0.96501	0.79194	0.77665	0.54119
3012.14	0.715	1.51702	0.95388	0.34172	0.88191
3014.16	-0.32112	1.31902	1.31583	0.30692	0.65516
3016.18	0.76279	1.32105	0.63778	-1.24779	0.36846
3018.2	0.16679	2.52311	0.75977	0.11761	0.89182
3020.22	0.89082	3.27517	2.24177	0.74314	1.78773
3022.24	0.09493	1.72725	1.6038	0.52875	0.98868
3024.25	0.29908	1.37935	0.84584	-1.02551	0.37469
3026.27	2.2233	3.78147	2.72789	2.42035	2.78825
3028.29	0.10758	1.18361	1.92997	0.34632	0.89187
3030.3	-0.1281	1.88577	0.29208	0.43243	0.62054
3032.32	0.59629	2.93794	0.97419	-1.20135	0.82677
3034.33	-0.31926	1.34014	0.77632	0.80499	0.65055
3036.35	-0.35475	0.49234	0.73848	-0.66853	0.05188
3038.36	1.28981	0.79457	0.78066	0.97808	0.96078
3040.37	0.37443	2.34681	0.22285	0.66483	0.90223
3042.39	-0.02089	1.14908	1.06505	0.2717	0.61624
3044.4	-0.25613	1.50136	0.7073	0.51872	0.61781
3046.41	0.38865	1.35367	0.82954	-0.3941	0.54444
3048.42	0.91352	0.05598	0.23182	0.4932	0.42363
3050.43	0.91844	1.00832	1.0741	-1.29933	0.42538
3052.44	1.12343	0.96069	0.91643	0.3483	0.83721
3054.45	-0.51152	2.06306	0.87876	0.31608	0.68659
3056.46	0.0536	1.16545	0.3611	0.20402	0.44604
3058.47	0.27879	0.96787	0.98347	0.47222	0.67559
3060.48	0.50399	0.77029	1.60585	0.74042	0.90514
3062.48	1.18928	1.37275	0.80827	0.3889	0.9398
3064.49	0.51465	1.02522	0.9307	-0.04244	0.60703
3066.5	1.02008	1.22771	0.73314	0.08636	0.76682
3068.5	0.76434	1.78023	0.6956	-0.26731	0.74322
3070.51	0.36866	1.73274	1.6981	0.8592	1.16468
3072.51	0.61305	0.83529	0.9406	-0.25416	0.53369
3074.52	-0.06292	0.98785	0.06313	0.07266	0.26518
3076.52	-0.17884	1.49043	0.58567	0.15965	0.51423
3078.52	0.70529	0.89304	0.34824	-0.19319	0.43835
3080.52	-0.81052	2.14564	0.91083	0.81417	0.76503
3082.53	-0.16627	1.34828	0.67343	0.76169	0.65428
3084.53	0.71805	1.95095	1.78807	0.42941	1.22162
3086.53	-0.31759	2.15361	2.46272	0.43735	1.18402
3088.53	2.24684	3.55632	3.7974	2.04551	2.91152
3090.53	0.53132	1.30904	5.13207	0.57388	1.88658
3092.53	1.01586	2.11176	5.52677	0.13982	2.19855
3094.53	0.06046	1.41454	8.8095	-0.61404	2.41762
3096.53	-0.41489	0.66729	2.29224	0.43229	0.74423
3098.52	0.06985	1.87009	2.095	0.51884	1.13844
3100.52	0.83462	1.72289	0.33779	0.48563	0.84523
3102.52	-0.32054	2.42574	1.10061	-0.78735	0.60461
3104.51	-0.07563	1.52857	1.46343	-0.14003	0.69409
3106.51	0.68934	1.48145	0.82627	-0.13691	0.71504
3108.5	-0.46564	0.93435	1.02915	0.74628	0.56103
3110.5	1.33944	1.93725	0.59204	0.00955	0.96957
3112.49	0.6246	1.59018	0.87495	0.3929	0.87066
3114.49	1.46981	1.49313	0.75788	0.23633	0.98929
3116.48	0.91509	1.2461	1.20083	-0.52015	0.71047
3118.47	0.36044	1.34909	0.3238	1.04344	0.76919
3120.46	1.16583	2.2521	0.72679	0.08713	1.05796
3122.45	0.2513	1.80513	1.4498	-0.46911	0.75928
3124.45	0.69684	0.80817	0.61285	0.57474	0.67315
3126.44	1.46243	2.01124	1.2559	0.49868	1.30706
3128.43	0.34809	2.21432	1.13898	0.22271	0.98102
3130.41	0.23383	1.51743	0.90207	0.30682	0.74004
3132.4	0.39963	2.17056	1.5452	1.23103	1.3366
3134.39	1.08549	2.3737	1.38834	1.15532	1.50071
3136.38	1.17136	2.30188	0.5915	0.59969	1.16611
3138.37	0.29729	2.48007	0.45468	0.12419	0.83906
3140.35	-0.65669	1.53327	0.83788	0.60875	0.5808
3142.34	0.18937	1.2865	1.56111	-0.58659	0.6126
3144.33	0.23551	2.18976	0.52435	1.77816	1.18195
3146.31	0.18171	2.24303	0.36762	0.34302	0.78385
3148.29	0.52799	1.09632	1.29091	0.50798	0.8558
3150.28	0.49435	2.09962	1.41422	0.71302	1.1803
3152.26	0.46077	0.50296	2.09755	0.43818	0.87487
3154.25	-0.05273	2.90631	1.0809	2.64328	1.64444
3156.23	0.31384	1.2597	1.18428	-0.27155	0.62157
3158.21	0.40046	1.41308	0.98766	0.73364	0.88371
3160.19	-0.47283	1.4665	1.17109	0.69893	0.71592
3162.17	0.21397	1.61994	0.59453	1.58433	1.00319
3164.15	1.22083	1.99839	1.998	-0.13017	1.27176
3166.13	0.40778	1.82687	1.08147	0.19543	0.87789
3168.11	0.91478	2.93038	1.00497	-0.53883	1.07782
3170.09	0.67997	2.38388	1.20851	-0.31302	0.98984
3172.07	0.04526	2.43741	2.05205	0.45291	1.24691
3174.05	0.0906	1.64098	1.33564	0.41896	0.87154
3176.02	-0.02399	1.69457	0.77922	0.14513	0.64873
3178	0.38148	2.09817	1.50284	-0.80858	0.79348
3179.98	0.34702	1.4518	1.22648	-0.04218	0.74578
3181.95	0.07262	2.10546	1.47013	0.48434	1.03314
3183.93	-0.25502	2.00912	0.75383	1.01098	0.87973
3185.9	0.25738	2.71281	2.03753	0.21777	1.30637
3187.88	0.52984	1.16653	2.64126	-0.17534	1.04057
3189.85	0.37571	0.57026	1.685	0.19151	0.70562
3191.82	0.02166	2.22402	0.52878	0.07708	0.71288
3193.8	0.02767	1.0278	1.09257	-0.11726	0.50769
3195.77	0.99375	1.1566	1.61639	-0.49149	0.81881
3197.74	0.19991	2.48543	1.52024	1.13313	1.33468
3199.71	1.22614	2.03927	0.9841	0.89758	1.28677
3201.68	0.21243	2.04314	0.70799	0.14213	0.77642
3203.65	0.3788	1.29702	1.1119	-0.41324	0.59362
3205.62	0.98524	2.70094	1.75583	-0.0885	1.33838
3207.59	0.55176	2.45487	1.47978	0.87632	1.34068
3209.56	0.05835	2.15883	2.08377	0.60123	1.22554
3211.53	1.36501	2.6128	1.88778	-0.11376	1.43796
3213.49	0.89176	1.7668	1.0518	-0.34865	0.84043
3215.46	0.37857	2.32082	0.53585	0.61656	0.96295
3217.43	1.26547	3.87488	1.57993	-0.05815	1.66553
3219.39	1.15243	1.82895	1.86403	-0.09273	1.18817
3221.36	0.87951	2.78304	2.22814	1.39279	1.82087
3223.32	2.76664	2.48716	1.41229	1.11838	1.94612
3225.29	1.53383	3.89129	1.39646	0.2041	1.75642
3227.25	2.34114	4.24545	2.80065	0.78986	2.54428
3229.22	1.26851	4.24964	2.92487	1.77571	2.55468
3231.18	3.19596	4.95385	3.92911	1.18167	3.31515
3233.14	4.60351	4.65808	4.05338	2.86775	4.04568
3235.1	3.77114	6.06234	4.53766	3.47394	4.46127
3237.06	5.33885	7.66662	5.50197	3.56024	5.51692
3239.03	5.98664	8.27091	6.58632	3.56666	6.10263
3240.99	6.07454	8.92525	7.23069	4.2532	6.62092
3242.95	6.48253	8.47959	8.59506	6.33984	7.47426
3244.9	6.8906	9.83398	9.15947	6.30662	8.04767
3246.86	6.13873	9.63836	9.80391	6.75352	8.08363
3248.82	5.347	8.99277	9.92837	6.96055	7.80717
3250.78	7.15532	8.59721	9.35285	5.36769	7.61827
3252.74	5.40376	7.15171	9.47737	5.535	6.89196
3254.69	5.05229	7.25619	9.78193	5.38242	6.86821
3256.65	3.90092	4.36071	7.82646	3.26999	4.83952
3258.61	3.96966	6.31526	6.83106	3.47769	5.14842
3260.56	1.67848	4.11983	5.31566	1.56552	3.16987
3262.52	2.36742	3.1744	4.6403	2.65352	3.20891
3264.47	1.25643	2.92904	3.60496	1.90166	2.42302
3266.42	1.62556	3.68367	3.24966	1.26991	2.4572
3268.38	0.8748	2.73833	2.33437	-0.28169	1.41645
3270.33	0.36414	1.59303	1.65911	0.36689	0.99579
3272.28	0.7736	2.14776	2.26388	-0.50441	1.17021
3274.23	0.82317	1.3525	0.34867	0.62445	0.7872
3276.18	-0.04716	2.00726	2.23349	0.1935	1.09677
3278.14	-0.15737	0.71206	1.35833	0.28272	0.54894
3280.09	0.69255	2.86689	2.0832	-0.50786	1.28369
3282.03	-0.17758	1.07173	2.2481	-0.17825	0.741
3283.98	0.87237	1.27659	1.41302	-0.68843	0.71839
3285.93	1.26243	3.2815	2.27797	1.7416	2.14087
3287.88	-0.14739	0.78641	1.18294	0.25184	0.51845
3289.83	0.10291	1.94136	1.18794	0.72234	0.98864
3291.78	0.83335	1.39634	1.95297	0.45307	1.15893
3293.72	0.2439	1.80134	1.31804	-0.15598	0.80183
3295.67	0.05262	0.05636	2.16311	-0.266	0.50152
3297.61	0.98139	2.66142	0.72822	0.1042	1.11881
3299.56	0.8703	1.16651	2.05336	0.51459	1.15119
3301.5	-0.48065	0.87161	1.25853	-0.59482	0.26367
3303.45	-0.27148	1.20175	1.42373	-0.34399	0.5025
3305.39	0.05782	1.28191	0.34894	0.50706	0.54893
3307.33	0.42726	0.1871	1.71419	-0.24164	0.52173
3309.28	-0.36318	1.64232	0.95946	0.28986	0.63211
3311.22	-0.42014	2.09757	1.84479	2.10154	1.40594
3313.16	-0.35696	1.50282	1.17011	0.3535	0.66737
3315.1	-0.21363	1.90813	2.01546	0.16575	0.96893
3317.04	1.1165	1.71346	1.30086	-0.18171	0.98728
3318.98	-0.7132	2.16882	0.82627	-0.76888	0.37825
3320.92	1.81726	3.17418	2.69172	0.50432	2.04687
3322.86	0.66782	1.1796	1.63718	0.7778	1.0656
3324.8	-0.08153	1.23504	0.8027	-0.64835	0.32697
3326.74	0.5693	1.69052	1.56824	-0.19411	0.90849
3328.68	0.34033	1.89601	2.25379	0.50054	1.24767
3330.61	-0.60846	1.05153	1.29939	0.39562	0.53452
3332.55	0.32294	1.70708	1.81169	0.57111	1.1032
3334.48	2.03457	2.31268	2.464	2.04709	2.21459
3336.42	-0.21364	1.41828	0.91633	-0.47653	0.41111
3338.36	1.0784	1.42393	1.76204	-0.13947	1.03122
3340.29	-0.10933	1.72961	1.76778	0.61833	1.0016
3342.22	0.86319	1.73529	1.45355	-0.06323	0.9972
3344.16	-0.52402	1.84103	1.93936	-0.08376	0.79315
3346.09	1.28905	1.44679	0.90519	0.13661	0.94441
3348.02	0.70239	1.40259	1.47105	0.07835	0.91359
3349.96	0.19606	0.25841	1.87693	-0.89836	0.35826
3351.89	0.29008	1.06426	1.12285	-0.51304	0.49103
3353.82	-0.33553	0.07013	0.96882	-0.12518	0.14456
3355.75	-0.20073	0.92605	1.3348	-0.13843	0.48042
3357.68	-0.17359	1.382	0.86081	-0.69007	0.34479
3359.61	0.65359	1.83797	1.54686	0.79847	1.20922
3361.54	0.02094	-0.05602	0.43293	0.60721	0.25126
3363.47	1.18837	2.20001	2.47904	0.57614	1.61089
3365.39	0.07592	1.00608	1.16519	0.42528	0.66812
3367.32	-0.3164	1.51218	1.53135	-0.40538	0.58044
3369.25	0.13141	1.74331	0.93757	0.48422	0.82413
3371.18	-0.70066	2.77447	1.84381	0.29403	1.05291
3373.1	-0.45261	1.53067	1.51008	0.06397	0.66303
3375.03	0.43558	1.58689	1.31639	-0.68584	0.66326
3376.95	0.00392	2.09316	1.74272	-0.47555	0.84106
3378.88	0.41238	1.04946	1.88909	-0.18497	0.79149
3380.8	0.34045	0.5057	0.65549	0.86594	0.59189
3382.72	0.18827	0.61195	0.90193	0.39716	0.52483
3384.65	-0.08379	0.56824	1.2284	0.92861	0.66036
3386.57	-0.35573	2.12455	1.9749	-0.01948	0.93106
3388.49	0.76806	1.93089	1.08144	0.94727	1.18192
3390.41	0.7319	0.88728	1.64802	-0.44587	0.70533
3392.34	0.13579	1.29371	0.97461	0.32119	0.68132
3394.26	0.29973	1.50015	2.30126	-0.47153	0.9074
3396.18	-0.21626	0.80664	1.70794	-0.58409	0.42855
3398.1	0.66779	1.66316	1.03466	-0.17664	0.79724
3400.02	0.91191	2.26971	1.84139	0.39093	1.35348
3401.93	1.59608	2.3263	3.16818	0.5386	1.90729
3403.85	0.4403	0.23292	0.97499	-0.07357	0.39366
3405.77	0.28458	1.63958	1.42184	-0.94549	0.60013
3407.69	0.12893	1.34628	1.70874	1.34284	1.1317
3409.6	0.05332	1.60302	1.47565	0.19144	0.83086
3411.52	-0.02224	1.85977	2.28263	0.4803	1.15012
3413.44	0.66227	2.71658	0.64963	-0.87051	0.78949
3415.35	-0.45318	1.07342	0.73665	0.73901	0.52397
3417.27	0.51143	1.08028	2.22372	0.78893	1.15109
3419.18	1.2761	1.93721	0.75084	-0.60584	0.83958
3421.09	1.88083	1.19415	2.03798	0.53954	1.41313
3423.01	-0.03438	1.05113	0.72517	0.405	0.53673
3424.92	0.45047	1.55815	1.77239	0.25058	1.0079
3426.83	1.25538	3.36523	2.29965	0.69623	1.90412
3428.74	1.46034	2.2223	1.78695	-0.53828	1.23283
3430.66	0.62537	2.37945	2.55429	0.50737	1.51662
3432.57	0.87046	1.43662	1.40167	0.35307	1.01546
3434.48	0.55561	1.04383	0.9291	-0.64115	0.47185
3436.39	-0.5992	1.35109	1.93654	0.00477	0.6733
3438.3	0.24608	1.20838	3.26404	-0.07014	1.16209
3440.21	-0.02858	1.16572	1.39157	-1.06531	0.36585
3442.11	0.81681	1.87308	1.19915	-0.000387	0.97216
3444.02	0.10227	1.6305	1.00677	-0.89534	0.46105
3445.93	-0.05222	1.28794	2.17443	-0.73203	0.66953
3447.84	0.43338	1.94544	2.02213	0.31064	1.1779
3449.74	0.43901	1.15298	1.58987	0.63339	0.95381
3451.65	0.04472	1.11056	1.47766	0.11621	0.68729
3453.55	0.49051	2.41817	1.44547	-0.0809	1.06831
3455.46	0.29634	1.42584	1.93335	0.68208	1.0844
3457.36	0.30224	2.38352	2.02126	0.24513	1.23804
3459.27	0.14822	1.49127	1.38921	-0.11176	0.72924
3461.17	0.63426	1.92406	1.5172	-0.74855	0.83174
3463.07	1.60037	3.65688	3.06525	1.77473	2.52431
3464.98	0.76653	1.71476	1.61333	1.01807	1.27817
3466.88	0.13278	1.57267	2.34146	0.3415	1.0971
3468.78	1.05908	1.28063	2.50963	-0.09497	1.18859
3470.68	0.82546	1.73864	1.83785	0.38862	1.19764
3472.58	0.2319	2.69669	1.52612	0.07229	1.13175
3474.48	0.27841	1.95481	2.05442	0.43604	1.18092
3476.38	0.56501	1.41295	1.14279	0.59988	0.93016
3478.28	-0.66832	2.02113	1.55119	-0.2362	0.66695
3480.18	0.17839	1.92937	0.83964	-0.43255	0.62871
3482.08	0.3852	1.28764	1.92814	0.85116	1.11303
3483.98	1.91208	2.99599	3.57669	2.01495	2.62493
3485.87	1.15903	2.25435	2.02528	-0.30115	1.28438
3487.77	0.16605	3.21278	1.87391	0.3428	1.39889
3489.67	0.33313	1.97127	1.28259	0.70687	1.07346
3491.56	0.38031	2.22979	2.25134	0.55099	1.35311
3493.46	0.88756	2.38834	2.38013	0.75522	1.60282
3495.35	0.47488	2.34698	1.74897	-0.68048	0.97259
3497.25	0.80228	2.35566	2.75786	0.08394	1.49993
3499.14	-0.15024	2.56438	1.84681	-0.67159	0.89734
3501.03	1.01732	2.32316	2.49579	0.53298	1.59231
3502.93	1.86496	2.33199	1.46483	-0.129	1.38319
3504.82	0.79266	1.74088	1.47393	-0.79092	0.80414
3506.71	0.28046	1.5498	1.32308	-0.41277	0.68514
3508.6	1.12834	1.90881	1.89227	0.91219	1.4604
3510.49	2.0163	4.11784	3.20154	1.75722	2.77323
3512.38	0.78435	1.17694	2.07084	0.40236	1.10862
3514.27	-0.44753	1.98609	1.24021	-0.59242	0.54659
3516.16	0.96068	1.64531	1.64962	0.2129	1.11713
3518.05	0.64899	1.45458	1.4191	-0.10167	0.85525
3519.94	1.93738	3.96391	3.08864	1.78378	2.69343
3521.83	1.10584	1.42328	1.59823	-0.25088	0.96912
3523.72	1.19441	2.88271	1.40787	-0.08547	1.34988
3525.6	0.84306	2.44222	1.93757	0.88005	1.52572
3527.49	0.41179	2.35176	1.02734	0.32567	1.02914
3529.38	0.18063	1.96138	2.15716	-0.42862	0.96764
3531.26	0.14956	2.17106	2.12704	1.6172	1.51621
3533.15	0.59858	1.08078	2.37697	1.70311	1.43986
3535.03	0.32769	1.7906	1.06699	0.10916	0.82361
3536.92	0.41691	1.30046	2.79705	-0.52471	0.99742
3538.8	0.78622	1.81038	1.88718	-0.31846	1.04133
3540.68	0.95562	2.17039	1.69737	0.28707	1.27761
3542.57	3.16514	2.93045	4.14764	1.81272	3.01399
3544.45	1.01472	2.69056	1.83794	0.69842	1.56041
3546.33	2.26446	2.50075	2.92832	0.44427	2.03445
3548.21	0.75426	2.411	1.85877	0.2702	1.32356
3550.09	1.56417	1.07132	2.26929	-0.56376	1.08526
3551.97	-0.0658	1.2317	1.51988	0.56236	0.81203
3553.85	0.10433	2.74218	2.57053	0.60856	1.5064
3555.73	1.35456	2.15271	2.58124	0.33489	1.60585
3557.61	1.40492	2.66331	2.23203	0.58132	1.72039
3559.49	1.01538	1.87401	2.56288	-0.61219	1.21002
3561.37	1.06596	1.23474	1.97383	0.83442	1.27724
3563.25	-0.64333	1.29557	2.34483	0.08115	0.76955
3565.12	1.64747	2.10648	2.11592	-0.192	1.41947
3567	0.73841	1.71746	1.24706	0.17455	0.96937
3568.88	1.22946	0.97852	1.13828	-0.33878	0.75187
3570.75	0.54064	2.93965	3.14958	0.5079	1.78444
3572.63	0.25193	2.05087	2.88095	0.0747	1.31461
3574.5	0.94335	2.71215	2.73242	0.12163	1.62739
3576.38	-0.0451	1.32354	2.62396	-0.23135	0.91776
3578.25	0.92659	1.96001	2.67558	0.17582	1.4345
3580.12	0.43843	3.29656	2.20727	0.66313	1.65135
3582	2.47037	2.73319	3.59906	1.09055	2.47329
3583.87	0.8824	2.61991	2.07091	0.75808	1.58283
3585.74	0.77459	3.23171	2.60285	-0.11423	1.62373
3587.61	0.66692	1.79362	2.25488	-0.18641	1.13225
3589.48	1.35938	2.75561	2.027	-0.01844	1.53089
3591.35	0.932	2.11768	2.63922	1.30964	1.74963
3593.22	1.46478	1.47987	1.09151	-0.08212	0.98851
3595.09	0.43771	1.74213	2.82389	1.40628	1.6025
3596.96	1.25082	1.0545	1.79637	-0.38519	0.92913
3598.83	0.74403	1.61697	2.32894	-0.05647	1.15837
3600.7	0.83744	1.02955	2.46162	-0.76762	0.89025
3602.57	1.53101	2.04223	2.27438	0.4414	1.57225
3604.43	0.38475	1.555	1.48723	0.2506	0.9194
3606.3	1.79867	3.4179	2.7802	0.17995	2.04418
3608.17	0.25276	2.93089	3.63326	0.86949	1.9216
3610.03	1.0804	2.14398	1.40643	0.1592	1.1975
3611.9	-0.25179	2.6572	2.1397	0.12911	1.16855
3613.76	0.85616	2.07053	2.07308	-0.38078	1.15475
3615.63	1.19103	2.28399	2.52656	1.0295	1.75777
3617.49	1.12607	1.79755	1.90017	0.04	1.21595
3619.36	1.90133	2.26124	2.47386	0.29072	1.73179
3621.22	1.19681	2.87505	2.24767	1.00166	1.8303
3623.08	0.77249	1.98899	2.42162	0.47279	1.41397
3624.94	0.2284	2.52808	1.75567	0.56416	1.26908
3626.81	1.12454	2.06726	1.96985	0.17579	1.33436
3628.67	1.34092	1.98159	2.90415	0.02766	1.56358
3630.53	0.53757	0.89606	2.07856	0.27982	0.948
3632.39	0.89442	2.11068	1.73312	0.17221	1.22761
3634.25	0.79154	1.45046	2.62781	0.4649	1.33368
3636.11	1.20894	2.99034	2.30265	-0.42207	1.51996
3637.96	0.70661	2.85539	1.89758	-0.5088	1.23769
3639.82	0.28459	1.97062	2.05268	0.38483	1.17318
3641.68	1.10282	1.98599	1.56789	1.27878	1.48387
3643.54	0.96138	2.50154	2.12328	0.49312	1.51983
3645.4	0.42026	2.46723	2.0388	0.70783	1.40853
3647.25	0.51952	1.58311	2.37446	0.52297	1.25002
3649.11	0.779	2.07419	2.9903	-0.38152	1.36549
3650.96	0.63889	2.76538	2.24628	0.03448	1.42126
3652.82	0.5992	2.18181	2.34243	0.45105	1.39362
3654.67	0.39981	2.89842	2.67874	-0.01209	1.49122
3656.53	0.74087	2.21522	2.53524	-0.11465	1.34417
3658.38	2.22239	3.98224	3.9119	0.76334	2.71997
3660.23	0.98426	2.44946	2.56874	-0.07817	1.48107
3662.09	1.08665	2.71689	3.02575	-1.05892	1.44259
3663.94	1.50952	2.68455	2.24299	0.24112	1.66954
3665.79	4.0129	4.72746	4.0004	2.10207	3.71071
3667.64	1.19683	1.52058	2.31799	0.48382	1.3798
3669.49	0.18132	2.53898	1.81575	0.26666	1.20068
3671.34	0.16644	1.45761	3.39369	-0.66921	1.08713
3673.19	0.79219	1.92653	2.09184	0.19647	1.25176
3675.04	0.69865	2.49571	3.39024	0.18414	1.69219
3676.89	0.68583	1.96518	2.32884	0.29451	1.31859
3678.74	-0.04617	2.53495	3.10769	0.28928	1.47144
3680.59	0.86268	2.00504	2.0467	0.8576	1.443
3682.44	1.53246	2.72545	2.34597	0.67282	1.81917
3684.28	0.28326	1.14622	2.76551	0.32643	1.13035
3686.13	1.27529	2.04241	2.38532	0.42269	1.53143
3687.98	1.54832	2.88882	2.2454	0.84336	1.88148
3689.82	0.42282	1.66073	1.54577	0.35007	0.99485
3691.67	0.73887	1.33304	2.52619	0.69854	1.32416
3693.51	-0.06332	0.60569	1.42693	0.64903	0.65458
3695.36	0.65647	1.47874	2.68795	-0.55795	1.0663
3697.2	-0.06139	2.15229	0.62927	0.11824	0.7096
3699.04	0.46354	2.12638	1.65079	-0.32129	0.97985
3700.89	1.2719	0.85102	1.31266	-0.19471	0.81022
3702.73	-0.51533	1.62631	2.13493	-0.37805	0.71696
3704.57	0.34345	2.55221	0.79759	0.06501	0.93956
3706.41	2.12526	2.42884	2.20081	1.38517	2.03502
3708.25	1.19428	2.05626	2.18426	0.03629	1.36777
3710.1	1.96733	0.83349	0.90823	0.11378	0.95571
3711.94	0.72745	0.86048	1.05265	0.27161	0.72805
3713.78	-0.04625	0.73828	1.61766	-0.77027	0.38486
3715.61	0.78293	1.91689	0.9032	0.5366	1.03491
3717.45	0.06474	0.74574	1.28943	1.59223	0.92304
3719.29	0.76816	0.4668	1.51028	0.5686	0.82846
3721.13	0.21071	1.38807	0.01144	0.54529	0.53888
3722.97	0.45258	0.4097	1.27292	0.92252	0.76443
3724.8	0.03383	0.6817	0.21473	0.1403	0.26764
3726.64	-0.38445	-0.84588	0.35648	-0.0414	-0.22881
3728.48	0.75682	-0.17343	-1.38222	0.4173	-0.09538
3730.31	-1.06259	-0.5006	-1.28114	-1.52327	-1.0919
3732.15	-1.16213	-0.67928	-0.61972	-0.66307	-0.78105
3733.98	-0.78128	-1.75897	-1.11912	-0.5621	-1.05536
3735.82	-1.95994	-2.38862	-2.53836	-2.22089	-2.27695

## Sheet: Fig, 1 Raman spectra APTES
Raman shift	APTES EG409	APTES EG411	APTES EG412	APTES EG413	APTES mean
[cm^{-1}]	counts	counts	counts	counts	counts
-110.824	-0.20062	-0.1452	1.06262	-1.05649	-0.08492
-107.83	0.27838	0.33462	0.66261	0.0134	0.32225
-104.837	0.31743	0.97446	0.71265	0.68106	0.6714
-101.845	0.07654	0.17431	-0.43729	0.43119	0.06118
-98.8544	0.27568	-0.06674	-0.28722	-0.21735	-0.07391
-95.8646	1.4949	1.4522	1.43549	0.43464	1.20431
-92.8758	-0.72587	-0.66886	-0.64178	0.20721	-0.45732
-89.8881	-0.12656	-0.0699	-0.19456	-0.64011	-0.25778
-86.9014	0.67278	0.4891	-0.74734	-0.36703	0.01188
-83.9157	0.71194	-0.4319	-0.45007	-0.09357	-0.0659
-80.9311	-0.08887	-0.23287	0.24721	0.6602	0.14642
-77.9475	-0.16962	-0.43384	0.34442	-0.46574	-0.18119
-74.9649	0.90966	0.76522	-0.15848	-0.03143	0.37124
-71.9834	-0.25099	0.00431	-0.41139	-0.31689	-0.24374
-69.0029	0.50839	0.64338	-0.11426	-0.20215	0.20884
-66.0234	0.30779	0.84252	0.3829	-0.04722	0.3715
-63.045	-0.01353	0.40164	-0.07574	0.14229	0.11366
-60.0675	-0.13482	0.08078	0.31561	-0.06743	0.04853
-57.0911	-0.37815	-1.12005	-0.19301	0.91819	-0.19326
-54.1158	-0.5014	0.51915	-0.75156	0.49719	-0.05916
-51.1414	0.81543	0.11836	0.08948	0.23308	0.31409
-48.1681	0.49141	-0.64335	0.53058	-0.75842	-0.09494
-45.1959	1.20715	0.55283	0.92171	0.17664	0.71458
-42.2246	-1.27712	-0.091	0.06289	0.03395	-0.31782
-39.2544	1.61851	1.30514	1.30414	0.43375	1.16538
-36.2852	-0.00582	-0.33872	1.24543	-0.20594	0.17374
-33.317	-0.57005	-0.70255	0.56177	-0.50377	-0.30365
-30.3499	0.26579	0.53365	1.07815	-0.20044	0.41929
-27.3837	0.18169	-0.59014	0.16959	-0.0162	-0.06376
-24.4186	-1.46241	-0.11387	0.66107	0.24898	-0.16656
-21.4546	0.29341	0.08239	-0.14742	-0.04543	0.04574
-18.4915	-0.19069	0.15868	0.54417	-0.41906	0.02327
-15.5295	-0.12048	-0.52589	0.2358	0.43533	0.00619
-12.5685	0.42972	0.30957	-0.02253	-0.51179	0.05124
-9.60848	-0.02037	0.10505	1.36917	-0.26508	0.2972
-6.64952	-0.07724	-0.25945	-0.03906	-1.30098	-0.41918
-3.69158	-0.13443	0.61606	1.65275	1.99322	1.0319
-0.73466	1.1287	2.86493	1.96129	3.01752	2.24311
2.22124	0.99217	2.19382	2.66983	2.60441	2.11506
5.17612	-0.10432	-0.03726	1.62842	0.49274	0.4949
8.12999	0.27924	0.51836	0.17042	-0.20403	0.191
11.0828	0.38317	0.27399	0.53745	0.2802	0.3687
14.0346	0.36748	-0.33034	-0.44547	-0.79493	-0.30082
16.9855	-0.20789	-0.97465	-0.35337	-0.32939	-0.46633
19.9352	0.29705	-0.29893	0.83881	-0.78323	0.01342
22.884	-0.55794	0.17681	0.13099	-1.23654	-0.37167
25.8318	0.34711	-0.72742	-0.87676	0.11064	-0.28661
28.7785	0.09244	-0.15161	-0.33446	-0.82174	-0.30384
31.7242	-0.04395	-0.15667	-0.19214	-0.27373	-0.16662
34.6689	-0.94845	-0.44168	0.35024	-0.36533	-0.3513
37.6126	-0.30239	-1.00668	-0.17401	0.06339	-0.35493
40.5553	0.61446	-0.85165	-0.59824	-0.70753	-0.38574
43.4969	-0.14745	-0.25661	-0.47242	0.20165	-0.16871
46.4376	-0.54362	0.13845	-0.92988	-0.40886	-0.43598
49.3772	-0.25513	0.13352	-0.43733	-0.71	-0.31724
52.3158	-1.5263	0.16864	-0.0197	-1.46937	-0.71168
55.2534	-0.95463	0.08378	1.04797	-1.30803	-0.28273
58.19	-1.26157	-0.36106	1.34067	-0.5652	-0.21179
61.1256	-0.56729	-0.08586	0.18339	-0.34175	-0.20288
64.0602	-0.55206	0.06931	-0.97384	-0.55785	-0.50361
66.9937	-0.25595	0.62443	0.71898	-0.13315	0.23858
69.9263	1.16094	1.31959	1.78685	1.2523	1.37992
72.8578	0.89849	0.85478	0.90471	0.31802	0.744
75.7884	2.19437	1.48999	1.29764	0.7441	1.43152
78.7179	1.81074	1.88522	1.59061	1.08987	1.59411
81.6464	1.54794	0.62049	1.48363	-0.15315	0.87473
84.5739	3.04586	1.39578	2.82667	-0.23657	1.75793
87.5004	1.86443	1.79109	1.96975	0.60015	1.55635
90.4259	2.16358	1.18643	2.26287	0.92343	1.63408
93.3503	3.74328	1.26179	3.05601	0.17755	2.05966
96.2738	4.46349	3.45719	4.37422	2.2351	3.6325
99.1963	2.46413	0.4126	2.94243	1.29462	1.77845
102.118	2.8852	2.32805	2.6857	0.23569	2.03366
105.038	2.10667	1.3635	2.97902	0.57792	1.75678
107.958	2.52854	1.259	2.67235	0.52111	1.74525
110.876	3.19075	1.71451	3.91571	0.30484	2.28145
113.794	2.21331	1.51003	1.90913	-0.1107	1.38044
116.71	2.83619	1.6656	2.60257	-0.92558	1.54469
119.625	3.29936	1.8212	2.54607	0.1001	1.94168
122.54	2.20283	1.44349	2.03957	0.24632	1.48305
125.453	2.02659	1.48578	2.08314	-0.24714	1.33709
128.366	2.53063	1.64798	2.37672	0.53986	1.7738
131.277	2.8749	1.84353	2.22034	0.48727	1.85651
134.188	3.53942	0.96912	2.91402	-0.04498	1.8444
137.097	2.6042	0.89473	1.9577	-0.09685	1.33994
140.005	2.9892	1.42034	2.95141	0.85159	2.05313
142.913	2.93442	1.66598	3.39518	0.16038	2.03899
145.819	1.51988	1.26168	2.98898	-0.69063	1.26998
148.725	2.06552	1.77737	3.03282	0.69865	1.89359
151.629	2.81138	1.6931	2.42667	0.48818	1.85483
154.533	3.31744	1.80883	3.57057	0.078	2.19371
157.435	2.24368	1.48461	2.3645	-0.01195	1.52021
160.336	2.17011	1.56041	4.45846	0.41832	2.15183
163.237	1.59673	1.37622	2.15247	-0.03117	1.27356
166.136	2.58353	0.59206	2.7465	-0.28044	1.41041
169.035	2.1305	2.02792	3.34056	-0.20952	1.82236
171.932	2.39762	0.30381	1.48465	0.42067	1.15169
174.829	2.82491	1.29973	1.17879	-0.26891	1.25863
177.724	2.25239	0.89567	2.32295	0.44172	1.47818
180.619	2.76	0.9716	3.71714	0.16595	1.90367
183.512	1.88778	0.98759	1.96137	0.25033	1.27177
186.405	2.4757	0.92359	2.50563	0.69487	1.64995
189.296	2.28376	1.39961	1.99992	0.60632	1.5724
192.187	2.27197	1.11566	2.69423	-0.08207	1.49995
195.076	5.02032	2.75173	5.53859	1.90971	3.80509
197.965	2.92884	1.98783	3.43298	0.62168	2.24283
200.852	4.59744	2.38394	2.9774	0.37379	2.58314
203.739	4.54622	2.34007	3.67185	0.92606	2.87105
206.624	4.53511	1.45623	3.21632	0.8185	2.50654
209.509	4.64413	1.7724	3.56085	0.75104	2.68211
212.392	3.75327	1.16862	3.55538	1.42372	2.47525
215.275	3.02255	2.36483	4.84995	1.2165	2.86346
218.156	4.97194	2.40108	4.14456	1.4094	3.23175
221.037	5.60147	2.07736	4.58919	1.44245	3.42762
223.917	6.55109	3.35365	5.38386	2.51562	4.45105
226.795	7.98083	3.98996	7.92855	2.54892	5.61207
229.673	8.73071	4.1463	8.02328	3.02233	5.98066
232.55	9.16068	3.92266	8.71804	3.01588	6.20432
235.425	8.71078	4.49904	9.86281	2.56954	6.41054
238.3	10.501	4.65543	8.80764	2.40331	6.59184
241.174	9.61129	4.25185	10.1525	4.11719	7.03321
244.046	11.0817	4.24829	10.0474	3.79117	7.29213
246.918	10.0722	4.42476	9.84225	2.74528	6.77112
249.789	10.1428	4.76125	9.98721	3.77947	7.16769
252.659	10.1736	5.35775	10.1322	3.33377	7.24931
255.527	11.1644	5.47427	10.6772	4.60817	7.98099
258.395	9.75529	5.71083	13.0222	3.60266	8.02275
261.262	11.7063	5.7074	9.91724	4.23726	7.89205
264.128	12.3374	5.42399	11.5624	5.19194	8.62893
266.993	12.9286	6.20061	11.7074	5.66673	9.12586
269.857	13.16	5.21724	12.8026	4.5816	8.94035
272.72	12.3113	5.33388	12.1977	4.29656	8.53488
275.582	13.2628	7.25056	13.493	6.17161	10.0445
278.442	14.0944	5.88726	13.4382	5.60674	9.75665
281.302	15.7661	6.46397	13.0334	6.12195	10.3463
284.161	14.5978	7.1207	15.3287	6.19725	10.8111
287.019	16.0696	6.83746	14.374	5.39263	10.6684
289.876	16.7015	6.27424	16.3194	7.42809	11.6808
292.733	17.2535	7.47104	16.5147	7.70364	12.2357
295.588	18.9256	8.62786	17.8602	7.21925	13.1582
298.442	21.2618	9.06469	18.8056	8.33494	14.3667
301.295	21.998	8.46156	21.626	7.95073	15.0091
304.147	21.7944	9.97842	23.3965	9.36657	16.134
306.998	20.9508	9.47531	22.492	8.28249	15.3002
309.848	18.3673	9.01225	18.6876	7.63849	13.4264
312.698	18.3998	8.44919	16.4831	6.23457	12.3917
315.546	16.1125	7.04614	14.1787	5.43069	10.692
318.393	14.1052	6.80312	15.3743	6.1869	10.6174
321.24	14.738	5.72012	13.32	5.22318	9.75032
324.085	14.2909	6.15714	12.8657	5.41952	9.68331
326.929	12.6438	5.39419	11.6614	4.49594	8.54883
329.773	11.8369	6.03125	13.5071	5.69243	9.26692
332.615	11.11	5.62833	12.2028	4.86899	8.45254
335.457	12.1432	4.86542	11.9986	3.9856	8.24822
338.297	11.1365	5.02253	11.9444	4.00227	8.02642
341.137	11.0098	5.25967	10.7902	3.55901	7.65466
343.975	10.9632	6.05683	10.5859	4.68918	8.07378
346.813	11.3567	4.934	10.6817	3.65936	7.65795
349.649	10.6302	4.61121	11.3276	4.22963	7.69966
352.485	11.3039	4.84841	10.2734	3.78662	7.55308
355.32	10.5776	5.48566	10.6693	3.14368	7.46905
358.153	10.6113	4.64291	9.39023	2.66078	6.82632
360.986	10.2652	5.48018	10.6112	4.69797	7.76362
363.818	8.11909	3.31747	9.35713	4.65522	6.36223
366.649	9.39306	3.1548	8.50311	2.6125	5.91587
369.479	9.42709	5.15211	8.34912	3.24985	6.54454
372.308	8.9412	4.10947	8.44518	4.08727	6.39578
375.136	8.93537	4.82684	9.59123	3.12474	6.61955
377.963	8.16962	4.42423	9.03734	3.72227	6.33836
380.789	8.52394	3.30163	8.58345	2.79985	5.80222
383.614	8.11832	4.09906	9.82959	2.83751	6.22112
386.438	7.95275	4.2165	7.72578	2.3552	5.56256
389.261	8.10726	4.93397	7.47198	2.19296	5.67654
392.083	6.94183	5.29146	7.5682	3.23077	5.75807
394.904	7.23647	3.10896	7.61445	2.06863	5.00713
397.724	6.69116	3.80647	7.11074	1.82655	4.85873
400.544	8.84593	5.40402	7.43205	3.94453	6.40663
403.362	8.00075	4.12157	7.05337	3.02255	5.54956
406.179	9.11564	3.79914	7.64972	2.94063	5.87628
408.996	6.43058	3.55674	7.1961	2.41878	4.90055
411.811	6.86559	4.27435	7.29251	2.89697	5.33235
414.626	7.78067	4.11199	7.63894	2.41521	5.4867
417.439	8.21579	4.34965	8.33539	2.5335	5.85858
420.252	7.73098	3.62732	7.48187	1.83186	5.16801
423.064	7.72624	4.025	7.35337	2.09027	5.29872
425.874	8.40155	3.5027	6.57492	2.32871	5.20197
428.684	8.43693	4.10043	8.19647	3.64721	6.09526
431.493	7.19237	4.01818	8.51805	2.08576	5.45359
434.301	7.98784	4.37592	8.26467	3.72438	6.0882
437.108	9.54337	4.85367	7.96129	3.12305	6.37035
439.913	7.17901	4.61145	8.15795	3.12176	5.76754
442.718	6.85467	2.96923	7.60463	2.52051	4.98726
445.522	5.8504	3.32706	7.15134	1.63933	4.49203
448.325	5.70618	2.56486	6.64807	1.15818	4.01932
451.128	5.04202	1.76271	6.09482	1.3971	3.57416
453.929	3.43791	2.80057	4.29162	0.83606	2.84154
456.729	4.85388	3.17845	5.18842	2.69508	3.97896
459.528	4.18989	2.87634	3.48524	1.47412	3.0064
462.326	3.10595	1.07425	3.6321	0.83325	2.16139
465.124	3.42207	2.31219	4.07896	0.75241	2.64141
467.92	4.77824	2.15015	3.02589	0.35161	2.57647
470.716	4.25449	1.54811	5.1228	1.45089	3.09407
473.51	5.13077	1.4661	5.11975	1.31019	3.2567
476.304	4.76711	2.74412	5.41673	1.38956	3.57938
479.096	6.44352	3.42213	6.46374	1.90896	4.55958
481.888	7.39997	4.50018	6.21076	1.62843	4.93483
484.679	7.99648	4.53823	8.55782	2.34792	5.86011
487.469	9.51304	5.21632	8.10489	3.50747	6.58543
490.257	10.1897	5.09441	10.852	4.22708	7.59079
493.045	11.7863	5.29252	10.5491	5.02673	8.16367
495.832	12.503	5.53065	11.7963	5.06643	8.7241
498.618	15.9398	7.24878	15.2934	6.30618	11.1971
501.403	19.2167	8.24697	15.3406	8.10597	12.7276
504.188	25.7735	10.8051	20.8378	11.4658	17.2206
506.971	35.2505	15.5233	29.4351	15.8257	24.0087
509.753	55.2475	23.5216	43.4323	24.6257	36.7068
512.534	102.364	44.0398	78.0296	49.5857	68.5049
515.315	280.642	114.918	189.027	134.785	179.843
518.094	323.019	133.646	184.234	148.796	197.424
520.873	365.396	152.375	179.441	162.806	215.005
523.65	407.773	171.103	174.649	176.816	232.585
526.427	450.15	189.831	169.857	190.826	250.166
529.202	144.708	61.7096	165.064	64.6266	109.027
531.977	68.2651	29.5879	70.4613	31.987	50.0753
534.751	43.7025	19.0663	43.4588	19.0674	31.3237
537.524	31.22	12.5847	29.5562	13.4278	21.6972
540.296	24.8975	11.0231	22.5538	10.3083	17.1957
543.067	18.4951	8.42157	17.3513	7.34879	12.9042
545.837	14.6927	6.50001	13.9489	5.38938	10.1327
548.606	11.8104	5.57848	11.7965	4.71	8.47384
551.374	10.8081	5.93694	10.9441	4.15068	7.95997
554.141	9.2459	4.49546	8.24177	3.63141	6.40363
556.908	8.00375	3.85397	7.23943	2.87218	5.49233
559.673	5.20162	3.09251	8.2871	2.99301	4.89356
562.437	4.79955	3.93106	6.48483	2.35388	4.39233
565.201	7.11753	3.92962	5.93255	2.87481	4.96363
567.963	4.35557	1.60821	4.18031	1.63578	2.94497
570.725	4.11365	3.12681	4.22808	0.39679	2.96633
573.486	3.35178	1.24543	3.62588	0.19786	2.10524
576.246	3.14995	2.16406	3.22372	1.71896	2.56417
579.005	3.34819	1.28272	2.92155	0.60011	2.03814
581.762	2.30648	2.3214	3.46942	0.268	2.09133
584.519	2.06481	1.04009	3.91733	0.73593	1.93954
587.276	2.86318	1.7988	2.81521	1.00389	2.12027
590.031	1.3816	1.59751	3.86312	-0.35476	1.62187
592.785	1.86008	1.99625	3.56104	0.00666	1.85601
595.538	2.77861	1.915	2.709	0.9281	2.08268
598.291	4.21719	2.31377	2.95698	-0.07038	2.35439
601.042	4.53581	3.23258	5.60498	1.61117	3.74613
603.793	3.17448	1.51138	4.10298	0.3728	2.29041
606.542	3.77321	2.5102	4.10104	0.73447	2.77973
609.291	4.05196	2.10905	3.44911	1.25619	2.71658
612.039	6.53079	1.8679	4.89719	1.93796	3.80846
614.785	4.40965	2.22678	4.8953	2.21979	3.43788
617.531	8.50192	4.10568	7.51842	4.62166	6.18692
620.276	6.11421	3.78459	6.49159	1.38358	4.44349
623.02	5.60655	2.74351	5.61475	1.38557	3.83759
625.763	5.28561	2.98244	5.43795	1.98762	3.9234
628.506	5.08471	3.10141	5.43617	2.18972	3.953
631.247	4.12387	1.82039	4.23444	1.67187	2.96264
633.987	4.44307	2.05939	4.3327	1.31408	3.03731
636.727	3.80231	2.2984	4.20599	1.47633	2.94576
639.465	4.20162	2.69742	4.0293	0.91865	2.96174
642.203	3.84097	2.25645	3.62763	1.12102	2.71152
644.94	4.16037	2.13552	4.47597	0.32344	2.77383
647.675	4.79981	2.77461	4.82437	1.24594	3.41118
650.41	3.27931	2.73369	4.42277	0.7285	2.79107
653.144	4.31885	2.77282	4.5712	1.57109	3.30849
655.877	5.03844	2.25193	4.91963	1.77374	3.49594
658.609	6.91806	3.53108	6.56812	3.57648	5.14843
661.34	5.19775	2.09024	5.41659	0.77925	3.37096
664.071	5.27749	2.48943	5.01512	2.14208	3.73103
666.8	5.31727	3.92862	4.91364	1.14499	3.82613
669.528	4.47709	2.48783	5.9622	2.38796	3.82877
672.256	5.51696	2.48705	6.71078	1.95097	4.16644
674.983	3.91689	2.5663	4.80939	1.27406	3.14166
677.708	3.27685	2.28557	5.058	1.23721	2.96441
680.433	5.19687	2.76484	4.65665	1.64042	3.5647
683.157	3.15693	1.92413	4.75531	1.36369	2.80002
685.88	3.63706	3.64346	4.60401	0.88703	3.19289
688.602	3.39722	1.56277	4.25272	1.05044	2.56579
691.323	3.71743	2.12212	3.40144	0.25391	2.37373
694.043	3.07768	1.0015	3.60021	0.65745	2.08421
696.763	2.31798	1.00087	1.79899	0.78106	1.47472
699.481	1.55833	1.24026	1.69778	0.38473	1.22027
702.199	1.47873	0.95967	2.1216	0.10846	1.16711
704.915	1.95918	1.4791	3.04543	0.15227	1.65899
707.631	1.35968	1.47853	2.4943	-0.16389	1.29215
710.346	1.80022	1.598	1.54319	-0.48002	1.11535
713.06	2.12082	0.91749	1.39209	-0.39607	1.00858
715.773	0.88145	1.71697	2.09103	0.12793	1.20434
718.485	1.68214	0.91648	2.43997	0.13203	1.29265
721.196	1.56287	0.87601	1.13895	0.21618	0.9485
723.906	2.08365	0.67556	1.78794	-0.57958	0.99189
726.615	1.2045	0.49513	1.98696	-0.29581	0.8477
729.324	1.40536	1.39469	1.386	0.86739	1.26336
732.031	1.92628	0.79429	1.78497	0.18801	1.17339
734.738	1.40727	1.1539	2.1839	-0.57134	1.04343
737.444	0.8483	0.55353	1.98288	0.18934	0.89351
740.148	1.44937	0.83316	2.43188	-0.08994	1.15612
742.852	1.57048	1.07283	1.58089	0.07076	1.07374
745.555	1.57166	0.51251	2.27994	-1.68849	0.66891
748.258	1.71288	0.7522	2.379	0.5523	1.3491
750.959	0.89414	0.79191	1.87809	-0.40689	0.78931
753.659	2.85546	1.39163	1.62718	0.51363	1.59698
756.359	1.17683	0.27138	2.37631	0.59419	1.10468
759.057	2.05824	1.05114	2.52546	0.57481	1.55241
761.755	0.53969	2.07091	2.62464	0.59548	1.45768
764.451	1.02121	1.11071	1.87382	-0.28382	0.93048
767.147	2.98276	1.71051	2.42304	0.79696	1.97832
769.842	1.82437	1.19034	2.27228	0.11778	1.35119
772.536	2.86604	1.99018	2.97154	-0.32136	1.8766
775.229	2.78774	1.87003	3.22083	0.69957	2.14455
777.922	2.42949	1.6699	3.27012	0.80054	2.04251
780.613	2.79129	1.74979	1.66944	0.48157	1.67302
783.303	2.31316	1.90971	2.51879	0.96265	1.92608
785.993	2.39506	1.82963	2.76816	1.04379	2.00916
788.682	3.11702	1.74957	3.91756	1.08498	2.46728
791.369	2.11902	1.62952	2.61696	0.9262	1.82292
794.056	2.84106	1.62949	4.46639	0.76749	2.42611
796.742	2.60317	2.10949	4.21584	1.36884	2.57434
799.427	3.24532	0.86949	2.76532	1.77024	2.16259
802.111	3.28754	2.30951	3.71482	1.05169	2.59089
804.795	3.1698	2.00956	3.36434	1.01318	2.38922
807.477	4.45209	1.70961	3.81388	0.77474	2.68758
810.159	3.97445	1.98968	4.71341	1.09636	2.94347
812.839	5.13686	1.18978	3.86296	1.41802	2.9019
815.519	3.53931	2.18987	4.71254	1.11976	2.89037
818.198	4.74182	3.14999	4.34964	0.94152	3.29574
820.876	4.58439	2.71013	4.58675	1.22335	3.27615
823.553	4.667	2.47029	5.17388	1.50523	3.4541
826.229	4.02966	2.75047	4.56103	1.94718	3.32208
828.904	4.79237	2.95064	4.08571	1.58918	3.35448
831.579	4.43514	2.71083	4.51041	1.55124	3.3019
834.252	4.11796	2.71107	3.91014	0.71334	2.86313
836.925	4.04082	1.5113	5.55988	1.91551	3.25688
839.597	4.06375	1.39156	4.30964	1.43775	2.80068
842.268	5.80672	1.99183	4.50943	0.96002	3.317
844.938	3.60975	3.03211	4.25924	1.64238	3.13587
847.607	4.69283	2.27241	4.20906	1.88478	3.26477
850.275	3.97595	1.53273	3.55892	2.38726	2.86371
852.942	3.89915	2.35306	4.0588	2.16978	3.1202
855.609	3.58239	1.87343	3.55869	1.65237	2.66672
858.274	3.02567	2.43378	3.8086	0.495	2.44076
860.939	3.78903	2.67417	4.30855	0.73771	2.87736
863.603	4.11242	2.15457	4.20851	2.50048	3.24399
866.266	5.31588	2.915	3.85848	2.62332	3.67817
868.928	4.83938	2.99543	4.25849	0.70623	3.19988
871.589	4.08295	2.47589	4.15851	1.54918	3.06663
874.249	5.28656	3.19635	5.65856	2.71219	4.21342
876.909	5.69023	3.63684	6.15862	2.75529	4.56024
879.567	4.65396	3.31733	5.45872	1.79844	3.80711
882.225	4.93774	2.83785	4.10882	1.68167	3.39152
884.882	3.90159	2.39838	4.20895	1.88496	3.09847
887.538	5.34548	3.19893	5.05911	2.44832	4.01296
890.193	5.34943	3.83948	4.75928	1.97174	3.97998
892.847	5.47343	3.04007	4.75948	2.73524	4.00206
895.5	5.1975	1.96068	5.00971	1.49882	3.41668
898.152	4.82163	2.88131	5.00994	1.74245	3.61383
900.804	3.96579	2.48193	5.0102	1.98616	3.36102
903.455	7.01003	4.52258	6.33548	3.06996	5.23451
906.104	5.69431	3.52325	5.21078	1.91382	4.08554
908.753	4.17868	1.96392	4.66111	1.87773	3.17036
911.401	4.82308	1.88464	4.76147	1.68175	3.28773
914.048	6.82753	4.20535	5.46183	2.04586	4.63514
916.695	5.39206	2.72609	6.11223	2.45001	4.1701
919.34	6.35665	3.52683	6.11264	3.65427	4.9126
921.985	7.40129	3.60761	6.26307	2.61859	4.97264
924.628	7.12599	4.24838	7.56354	2.58302	5.38023
927.271	10.3308	4.16918	8.56399	4.9475	7.00286
929.913	12.2156	5.16999	10.7645	7.39209	8.88555
932.554	17.8605	8.37083	15.315	7.87677	12.3558
935.194	23.7454	12.4917	19.0156	11.2815	16.6335
937.834	30.7904	16.4526	26.2161	14.9264	22.0964
940.472	37.9155	18.5735	32.5167	17.2113	26.5542
943.11	38.2006	19.8143	35.7173	18.4964	28.0572
945.746	42.0858	18.9153	38.5179	20.4615	29.9951
948.382	39.8911	18.2762	34.6686	19.1067	27.9856
951.017	40.0964	19.4971	34.4193	18.312	28.0812
953.651	40.2218	18.0581	34.72	18.6374	27.9093
956.285	38.7472	18.8791	36.0207	17.803	27.8625
958.917	42.0327	18.3801	33.4214	20.4086	28.5607
961.549	39.3183	19.3011	35.8722	18.5344	28.2565
964.179	41.2039	18.8821	35.998	20.7403	29.2061
966.809	43.4496	19.3432	35.2737	20.2263	29.5732
969.438	39.8554	19.2243	36.0246	19.7924	28.7242
972.066	42.3013	20.0654	36.4921	21.4386	30.0743
974.693	41.4672	19.7464	37.7347	21.2849	30.0583
977.32	44.7931	21.0876	39.2272	21.3914	31.6248
979.945	41.3592	19.1487	35.8281	19.738	29.0185
982.57	43.5653	21.2698	37.929	19.9447	30.6772
985.193	41.2515	20.271	38.08	20.0716	29.9185
987.816	37.7377	18.1921	33.031	18.1586	26.7799
990.438	31.744	16.5934	31.232	15.8457	23.8538
993.06	26.7904	14.0346	26.083	12.333	19.8103
995.68	20.7569	10.1158	19.984	9.42051	15.0693
998.299	18.0434	7.87702	17.7851	9.98814	13.4234
1000.92	16.01	7.63826	14.8362	7.23596	11.4301
1003.54	12.5767	7.59953	11.7373	7.00395	9.72937
1006.15	13.5034	5.44083	11.9885	5.61216	9.13622
1008.77	10.3903	6.68213	9.48961	5.90056	8.11565
1011.38	9.19717	5.44345	8.3908	4.74916	6.94515
1014	9.16414	5.32479	7.892	4.57805	6.73975
1016.61	8.21121	3.96614	7.64321	3.36709	5.79691
1019.22	7.57833	3.16752	7.09445	4.05642	5.47418
1021.84	8.66554	4.32891	6.49571	4.50601	5.99904
1024.45	6.71283	3.69032	5.64699	3.63579	4.92148
1027.06	4.80019	2.37174	5.84831	2.48586	3.87653
1029.67	4.48763	3.37321	5.79963	2.53627	4.04918
1032.27	5.37515	2.13466	3.20099	2.06704	3.19446
1034.88	3.72277	2.45614	3.35236	0.95818	2.62236
1037.49	3.55045	1.05763	1.95375	0.40977	1.7429
1040.09	1.27821	1.33914	2.40517	0.30184	1.33109
1042.7	1.92606	1.22067	3.00661	0.11446	1.56695
1045.3	0.734	0.6222	0.90808	-0.67227	0.398
1047.91	1.18202	0.86377	1.15957	0.46173	0.91677
1050.51	-0.50986	0.74536	0.81106	0.23639	0.32074
1053.11	-0.64166	0.62695	-0.3874	0.25172	-0.0376
1055.71	0.48662	-0.43142	0.71415	-0.53173	0.05941
1058.31	-0.585	1.15021	-0.03429	-0.07338	0.11439
1060.91	-0.01655	0.35186	0.50066	-0.93198	-0.02401
1063.51	0.63201	1.03353	0.03561	-0.03493	0.41655
1066.11	0.04065	0.15521	0.22057	-0.25424	0.04055
1068.7	-0.55061	0.31692	0.07224	-0.10549	-0.06673
1071.3	-0.94605	0.67864	0.97394	0.46085	0.29185
1073.89	1.17856	0.32036	-1.32437	-0.13266	0.01047
1076.49	0.70325	0.24209	0.32737	-0.28605	0.24667
1079.08	0.26801	0.08382	1.1291	0.56057	0.51038
1081.67	-0.44715	-0.19443	0.33089	-0.31289	-0.15589
1084.26	0.47776	0.40727	-0.21731	-0.02635	0.16034
1086.85	1.00252	0.249	0.6345	0.54032	0.60659
1089.44	0.36732	0.53074	0.78636	0.14711	0.45789
1092.03	-0.79039	0.97251	0.08822	0.27369	0.13601
1094.62	0.05196	0.73352	0.39011	-0.07957	0.27401
1097.21	0.25442	0.53455	0.19202	-0.43418	0.1367
1099.79	0.17696	0.85558	1.19395	0.45025	0.66918
1102.38	-0.34039	0.13663	0.59591	-0.82665	-0.10862
1104.96	0.42233	-0.06229	-0.30211	-0.14602	-0.02202
1107.55	-0.17484	0.77879	-0.20011	-0.02534	0.09462
1110.13	0.74799	-0.98009	0.55191	0.37544	0.17381
1112.71	-0.72908	0.90064	0.65396	0.37632	0.30046
1115.3	0.19394	-0.61861	0.55602	0.09725	0.05715
1117.88	-0.08296	0.42215	0.70811	-0.22171	0.2064
1120.46	0.32006	0.02294	-0.2899	0.1794	0.05813
1123.03	0.24319	1.26371	-0.73788	0.06061	0.20741
1125.61	-0.05358	0.30444	-0.08584	0.0219	0.04673
1128.19	0.38975	0.58511	1.46622	-0.8967	0.38609
1130.77	0.25316	0.34575	1.11831	0.24483	0.49051
1133.34	0.25668	0.06607	0.22005	0.26639	0.2023
1135.92	-0.33969	0.58574	0.02182	0.82814	0.274
1138.49	1.06404	0.46543	0.4736	0.3899	0.59824
1141.06	0.53456	1.50512	0.17541	0.07183	0.57173
1143.63	0.48518	0.06484	0.52725	-0.20613	0.21778
1146.21	-0.04412	0.70457	-0.02089	-0.08631	0.13831
1148.78	-0.75996	-0.17568	-0.51901	0.19348	-0.31529
1151.35	-0.51567	-0.1559	0.58289	-0.12671	-0.05385
1153.91	0.20518	0.48389	-0.44104	-0.20718	0.01021
1156.48	1.0861	-0.0163	-0.91505	0.87237	0.25678
1159.05	0.56701	0.42353	-0.06409	0.35192	0.31959
1161.62	0.20795	0.94335	0.4369	-1.04847	0.13493
1164.18	0.24894	0.46322	0.18792	0.37115	0.31781
1166.75	0.49002	-0.6569	-0.11103	0.15079	-0.03178
1169.31	0.21118	1.14299	0.59001	0.75048	0.67366
1171.87	0.25223	0.6829	0.04109	0.47017	0.3616
1174.44	-1.06862	0.90282	0.39115	-0.65089	-0.10638
1177	0.04999	-0.03723	0.19122	0.38809	0.14802
1179.56	1.08859	0.50274	0.14073	0.66714	0.5998
1182.12	-0.11274	-0.17725	0.74026	0.32625	0.19413
1184.68	0.84602	0.58273	-0.46017	-0.13461	0.20849
1187.23	0.60485	1.62275	0.6894	0.78459	0.9254
1189.79	0.40375	0.82279	-0.81098	-1.61615	-0.30015
1192.35	-0.07726	-0.09717	0.58864	0.14255	0.13919
1194.9	1.92026	2.22292	1.78754	1.74131	1.91801
1197.46	0.31786	1.743	0.68647	0.06013	0.70187
1200.01	-0.08448	1.58311	0.83543	-0.14102	0.54826
1202.57	-0.04675	-0.09676	1.03439	-0.34209	0.1372
1205.12	0.19103	0.42338	0.03329	-0.06313	0.14614
1207.67	0.10887	1.34354	-0.21784	-0.74424	0.12258
1210.22	-0.85321	-0.45627	-0.06895	-0.7053	-0.52093
1212.77	0.58477	0.82391	0.32992	0.29365	0.50806
1215.32	0.34282	0.98413	0.42813	-0.14981	0.40132
1217.87	1.26093	0.46437	1.22638	1.28665	1.05958
1220.41	1.0991	0.82353	0.22465	-0.19743	0.48746
1222.96	-0.06267	0.54274	-0.22707	0.55755	0.20264
1225.51	1.05562	0.22197	0.72123	-0.68826	0.32764
1228.05	0.73398	0.54121	0.21958	0.18596	0.42018
1230.6	-0.1876	0.30045	0.11794	0.42028	0.16277
1233.14	0.7309	0.45974	0.0663	0.37472	0.40791
1235.68	0.96839	0.69902	-0.68528	0.04926	0.25785
1238.22	0.68591	1.31834	1.76313	0.6439	1.10282
1240.76	0.60335	1.23765	0.71157	0.07864	0.6578
1243.3	0.48086	1.25701	0.46004	0.35348	0.63785
1245.84	0.61842	0.41637	0.60854	-0.49166	0.28792
1248.38	0.95604	1.13576	1.20705	-0.55668	0.68554
1250.92	0.67367	0.37515	0.55559	0.57836	0.54569
1253.46	1.23129	0.73458	1.10414	0.69352	0.94088
1255.99	0.62817	1.13401	0.90272	0.20874	0.71841
1258.53	1.62508	0.13347	0.40132	0.36406	0.63098
1261.06	0.98207	0.73295	1.09995	-0.36052	0.61361
1263.59	1.45913	0.05244	-0.2014	0.27491	0.39627
1266.13	1.81624	0.45196	-0.00275	0.07037	0.58396
1268.66	1.37339	1.57148	0.54595	-0.6141	0.71918
1271.19	0.53062	0.77103	0.99467	0.10149	0.59945
1273.72	1.64789	0.8106	0.1434	0.53717	0.78476
1276.25	1.52524	1.09017	0.64201	0.41293	0.91759
1278.78	0.73598	1.24978	0.79053	0.52877	0.82627
1281.31	2.94677	2.4294	2.03898	1.98469	2.34996
1283.83	1.8776	1.08904	0.53736	-0.67932	0.70617
1286.36	2.27517	0.8687	0.73567	1.07675	1.23907
1288.89	1.51281	0.40837	1.084	0.11292	0.77952
1291.41	1.55048	1.08808	0.93234	-0.21088	0.84
1293.93	0.70822	1.60779	0.23071	-0.21459	0.58303
1296.46	2.94602	0.68752	0.97912	0.38176	1.24861
1298.98	2.02387	0.48726	0.37754	0.29769	0.79659
1301.5	2.06178	0.92701	1.12598	-0.10631	1.00211
1304.02	3.33975	0.64681	1.27443	0.14976	1.35269
1306.54	3.21778	1.84662	1.47291	0.2259	1.6908
1309.06	2.92253	1.04643	1.52142	-0.75789	1.18312
1311.58	3.34733	1.00627	1.16995	0.4784	1.50049
1314.1	2.93218	1.16614	0.9185	0.39477	1.3529
1316.61	3.17042	1.96602	2.46707	-0.08881	1.87868
1319.13	3.64872	1.40592	1.76568	0.34767	1.792
1321.64	3.2071	0.96583	2.16429	0.34422	1.67036
1324.16	3.6455	1.54575	1.96292	-0.29914	1.71376
1326.67	4.16397	1.72569	1.6116	0.17755	1.9197
1329.18	4.0025	1.44567	2.01027	0.09432	1.88819
1331.69	4.30108	2.52566	1.30893	0.17114	2.0767
1334.21	3.59971	1.08566	2.45758	0.30801	1.86274
1336.72	3.95842	1.12569	1.90624	0.2049	1.79881
1339.22	3.67717	1.92574	3.25494	0.64188	2.37493
1341.73	3.91596	1.28579	3.82864	0.79892	2.45733
1344.24	5.43481	1.32586	2.45237	0.33602	2.38727
1346.75	2.99373	1.32596	3.75113	0.87318	2.236
1349.25	4.31271	1.08607	2.84991	0.9904	2.30977
1351.76	4.03174	1.6862	2.79871	0.70767	2.30608
1354.26	3.03079	1.52636	2.89751	1.38501	2.20991
1356.77	4.06874	2.28653	1.84636	0.62241	2.20601
1359.27	4.0266	1.88671	3.04522	1.05987	2.5046
1361.77	4.34449	2.04693	3.14413	0.73738	2.56823
1364.27	3.34245	2.44716	2.44302	0.17496	2.1019
1366.78	3.78047	1.24739	2.54195	0.65261	2.0556
1369.28	3.57854	1.96766	2.79091	0.61029	2.23685
1371.77	3.37663	1.52793	2.53988	0.80803	2.06312
1374.27	3.61475	1.96823	1.33887	0.52582	1.86192
1376.77	3.41208	1.52855	1.23789	0.28369	1.61556
1379.27	2.52947	1.76888	2.53693	0.16161	1.74923
1381.76	3.4869	1.32924	2.23599	0.67957	1.93293
1384.26	2.52424	2.36962	0.18507	0.4176	1.37413
1386.75	2.24166	2.25001	2.13417	1.55568	2.04538
1389.25	2.9991	2.01041	1.9833	0.79381	1.94665
1391.74	1.95661	0.65084	1.55747	0.752	1.22923
1394.23	1.67416	0.81128	1.33163	-0.36977	0.86183
1396.72	2.55177	1.61174	1.03083	0.70853	1.47572
1399.21	3.18943	0.69219	0.38004	0.18688	1.11213
1401.7	1.46713	2.01262	0.07927	0.2253	0.94608
1404.19	1.22489	2.13307	1.12853	1.54374	1.50756
1406.68	2.4227	1.81345	1.7278	0.54226	1.62655
1409.16	2.46057	0.77384	0.6271	-0.6192	0.81058
1411.65	2.01847	1.45424	1.57644	0.21941	1.31714
1414.14	1.45644	0.65466	0.97578	0.33809	0.85624
1416.62	2.25444	1.0151	1.57514	1.25681	1.52537
1419.11	1.57251	0.15557	1.57452	0.11556	0.85454
1421.59	1.97062	1.45604	0.97393	0.29437	1.17374
1424.07	1.84878	1.45654	1.97337	-0.26676	1.25298
1426.55	2.66699	2.05706	2.34782	0.73216	1.95101
1429.03	1.36519	0.2576	0.7723	0.49114	0.72156
1431.51	1.08342	1.53816	0.82179	-0.30985	0.78338
1433.99	1.2017	0.53873	0.62131	-0.19078	0.54274
1436.47	1.92004	1.41932	0.87085	0.60834	1.20464
1438.95	1.47843	0.33992	0.42042	-0.39248	0.46157
1441.43	0.91686	1.46057	1.27	0.56669	1.05353
1443.9	1.47535	1.14122	0.91959	-0.1941	0.83552
1446.38	1.0739	0.78188	0.66923	-0.31484	0.55254
1448.85	1.11247	0.82258	0.71888	0.64446	0.8246
1451.33	1.59111	1.26329	0.71854	0.8438	1.10418
1453.8	1.34979	0.54401	0.86823	0.48315	0.81129
1456.27	1.86852	0.90088	0.76793	0.32225	0.9649
1458.74	0.80731	1.09778	1.16765	1.40139	1.11853
1461.22	0.70608	0.85471	0.11727	-0.47941	0.29966
1463.69	1.94485	1.45168	0.41691	1.03983	1.21332
1466.15	1.26367	0.80869	0.41659	0.31912	0.70202
1468.62	0.94254	2.68572	0.96627	0.67847	1.31825
1471.09	0.98145	0.48278	0.46599	0.83788	0.69202
1473.56	0.7004	-0.12011	0.31573	-0.16268	0.18334
1476.02	0.85941	0.51703	0.06535	0.11681	0.38965
1478.49	1.73848	0.9542	0.81492	0.23633	0.93598
1480.95	0.41757	0.83139	0.36446	0.71594	0.58234
1483.42	0.61674	1.10861	0.16402	0.03558	0.48124
1485.88	1.25593	0.66586	-0.88642	0.19528	0.30766
1488.34	2.09519	0.22315	0.18819	1.23501	0.93538
1490.8	2.33449	1.82047	0.1628	1.2348	1.38814
1493.26	1.17384	0.49782	1.01244	0.19462	0.71968
1495.72	1.17324	0.6152	0.26157	0.31446	0.59112
1498.18	0.53267	1.2126	0.66072	0.27437	0.67009
1500.64	1.33217	1.21005	0.9599	-0.08567	0.85411
1503.1	0.6917	1.48752	-0.14092	-0.36567	0.41816
1505.56	1.77129	0.265	0.8083	0.51439	0.83975
1508.01	1.61093	0.76253	0.65754	0.15449	0.79637
1510.47	2.83063	2.97342	2.3568	1.45465	2.40388
1512.92	2.89037	2.70433	2.05607	1.49485	2.2864
1515.38	0.45015	0.23528	0.85537	-0.44489	0.27398
1517.83	0.60995	0.87291	0.80469	-0.4046	0.47074
1520.28	0.40982	0.79059	-0.19596	1.19574	0.55005
1522.73	1.52975	1.66828	-0.19658	0.63615	0.9094
1525.18	0.32971	1.50599	0.9528	-0.24341	0.63627
1527.63	2.04974	0.42375	0.8022	0.59709	0.96819
1530.08	0.0898	1.10152	0.30164	0.55764	0.51265
1532.53	1.68991	1.09932	1.25109	-0.24175	0.94964
1534.98	1.55008	2.01716	0.80058	1.03888	1.35167
1537.43	2.13029	1.77502	0.55006	0.39957	1.21374
1539.87	3.47055	2.6529	2.42459	2.16033	2.67709
1542.32	1.69085	1.1308	1.49912	0.56111	1.22047
1544.76	1.5712	1.84875	1.14867	0.96196	1.38265
1547.21	1.85161	1.4467	0.59826	0.56287	1.11486
1549.65	1.81206	1.04468	1.74786	0.50382	1.27711
1552.09	2.13256	2.0027	0.79748	-0.07518	1.21439
1554.53	3.33311	1.44074	1.64714	0.36585	1.69671
1556.97	3.0137	1.5988	0.7468	0.84697	1.55157
1559.41	2.81433	1.8769	0.54649	0.0081	1.31146
1561.85	4.25502	2.27501	1.09619	0.96931	2.14888
1564.29	4.25575	2.63316	3.14592	1.17057	2.80135
1566.73	3.97654	3.23132	3.69569	0.97188	2.96886
1569.17	4.61737	2.82952	3.34546	0.81322	2.90139
1571.6	4.85826	2.62773	3.59526	2.13463	3.30397
1574.04	6.7792	3.82598	5.59508	2.8961	4.77409
1576.47	7.10017	5.26423	6.29492	3.5776	5.55923
1578.91	8.50119	6.90253	6.69477	4.29917	6.59941
1581.34	10.3023	7.70084	6.89465	4.78079	7.41964
1583.77	14.6634	9.21916	10.8946	7.26245	10.5099
1586.2	14.7446	12.9375	10.5945	7.9442	11.5552
1588.63	19.0258	18.8159	12.8944	12.346	15.7705
1591.07	19.0271	27.4943	14.4444	14.7478	18.9284
1593.49	18.3884	33.9728	14.2444	17.5097	21.0288
1595.92	13.4697	31.8513	12.0444	16.1916	18.3893
1598.35	11.0312	26.0097	9.04445	14.1536	15.0597
1600.78	8.51264	16.4482	5.19451	8.55562	9.67775
1603.2	7.63412	9.72676	5.09459	4.59771	6.76329
1605.63	6.03569	6.1653	3.9447	3.15986	4.82639
1608.06	5.9973	4.40388	3.54479	1.76206	3.927
1610.48	4.87896	4.68247	3.04494	1.32431	3.48267
1612.9	4.52069	4.2411	3.39511	1.42664	3.39589
1615.33	4.40245	2.31976	2.8953	-0.27098	2.33663
1617.75	4.32419	1.91842	1.8205	1.21144	2.31864
1620.17	3.526	2.07712	2.04574	1.05394	2.1757
1622.59	5.80786	2.63584	2.29598	2.49649	3.30904
1625.01	4.76975	1.99457	1.14625	1.2991	2.30242
1627.43	3.61173	2.51333	2.29654	1.02177	2.36084
1629.85	4.01373	1.19211	2.89685	0.70449	2.20179
1632.26	2.69578	1.19092	1.59705	0.18729	1.41776
1634.68	2.49788	1.38975	0.54728	0.35013	1.19626
1637.1	1.98004	1.70859	1.94752	0.17974	1.45397
1639.51	1.54224	0.78747	0.59776	0.20937	0.78421
1641.93	1.22449	1.26637	0.84806	0.15906	0.87449
1644.34	0.42679	1.14529	0.3983	0.68217	0.66314
1646.75	0.90914	0.86423	0.64848	0.00533	0.6068
1649.16	1.11155	1.1032	0.04868	-0.19144	0.518
1651.58	0.95401	1.66217	1.49862	0.29185	1.10166
1653.99	0.51654	0.22119	1.0486	-0.5848	0.30038
1656.4	0.71908	0.98022	0.24858	-0.06135	0.47163
1658.81	0.08168	0.53927	0.79859	0.02214	0.36042
1661.21	0.68435	0.81834	0.34863	-0.45431	0.34925
1663.62	1.04708	-0.30256	0.74869	0.10933	0.40063
1666.03	-0.99016	0.45656	0.19876	0.19304	-0.03545
1668.43	0.49267	0.93569	0.19885	-0.28387	0.33584
1670.84	0.49509	-0.42532	0.49897	0.15811	0.18171
1673.25	0.5775	0.09365	0.44912	-0.67983	0.11011
1675.65	0.41993	-0.36737	0.29928	0.08226	0.10853
1678.05	-0.01758	0.29164	0.19948	0.28436	0.18947
1680.45	0.46494	0.33066	-0.000328625	-0.35347	0.11045
1682.86	0.06752	0.44973	-0.2001	0.04875	0.09147
1685.26	0.87016	0.12879	0.50014	0.97102	0.61753
1687.66	-0.40718	-0.05223	0.25042	0.01335	-0.04891
1690.06	0.39501	0.28676	0.30072	-0.10714	0.21884
1692.46	0.71726	-0.61432	-0.84898	0.17252	-0.14338
1694.85	-0.0004336	0.00462	-0.09864	0.97232	0.21947
1697.25	-0.59808	-0.23642	0.40172	-0.14774	-0.14513
1699.65	0.56432	0.68256	-0.24791	0.37237	0.34284
1702.04	-0.31322	-0.07844	-1.04749	0.37254	-0.26665
1704.44	-0.1507	0.40058	0.35292	0.33287	0.23392
1706.83	0.25188	0.59962	0.60336	0.33331	0.44704
1709.23	0.81417	0.23868	0.75384	1.29388	0.77514
1711.62	2.17651	1.11778	1.55434	1.35456	1.5508
1714.01	0.85888	-0.28312	0.75484	0.09529	0.35647
1716.4	0.94131	0.916	0.20536	0.31613	0.5947
1718.8	0.54378	0.75514	0.35592	-0.34301	0.32796
1721.19	-0.57366	1.15431	-0.34351	-0.06198	0.04379
1723.57	0.52894	0.19345	0.55709	-0.22083	0.26466
1725.96	0.27147	0.11256	0.20771	-0.09956	0.12304
1728.35	-0.18657	0.31168	0.15836	-0.17824	0.02631
1730.74	-0.28459	0.39082	-0.04098	0.34322	0.10212
1733.12	0.75748	0.22999	1.1847	0.54479	0.67924
1735.51	0.39961	1.06918	0.4604	-0.13352	0.44892
1737.89	-0.07824	1.14839	-0.38887	0.06827	0.18739
1740.28	0.32394	-0.33239	-0.18812	0.62784	0.10782
1742.66	-0.03389	0.94688	0.06266	-0.37251	0.15078
1745.05	-0.11165	0.42614	0.01346	-0.05278	0.06879
1747.43	0.009	0.66542	-0.13573	-0.13495	0.10094
1749.81	-0.79031	0.26471	-0.7849	0.56296	-0.18688
1752.19	0.21042	-0.17602	-0.18403	-0.69906	-0.21217
1754.57	0.41122	0.30325	0.56684	-0.06107	0.30506
1756.95	-0.02792	0.18254	-0.88225	-0.30301	-0.25766
1759.33	-1.22711	0.14186	0.46866	0.13502	-0.12039
1761.7	0.3136	-0.57881	-0.33039	0.0131	-0.14562
1764.08	0.09434	0.42055	-0.47941	0.85126	0.22168
1766.46	0.01479	0.89993	0.72146	0.20896	0.46128
1768.83	0.01514	-0.34067	0.92234	-0.19584	0.10024
1771.21	0.05547	0.55874	-0.02676	-0.20056	0.09672
1773.58	0.69587	0.49819	0.82417	0.59475	0.65324
1775.95	-0.50494	0.61764	0.47513	0.63018	0.3045
1778.33	0.37415	1.09712	-0.52389	0.38574	0.33328
1780.7	0.7733	0.69661	0.3771	-0.0186	0.4571
1783.07	0.45251	0.77613	-0.12188	0.21717	0.33098
1785.44	0.53179	1.05567	0.67915	-0.34706	0.47989
1787.81	-0.22887	0.29518	-0.16978	1.2888	0.29633
1790.18	-0.0696	0.45467	0.58131	0.24476	0.30278
1792.55	-0.75028	0.13419	-0.46759	-0.03918	-0.28072
1794.91	-0.11089	-0.10628	-0.01646	-0.20303	-0.10916
1797.28	0.68855	-0.14673	-0.21531	0.43323	0.18994
1799.65	0.16806	-0.50716	0.93587	-0.33041	0.06659
1802.01	-0.07238	0.53244	-0.56294	1.14603	0.26079
1804.38	0.04725	-0.58795	1.23829	0.62257	0.33004
1806.74	0.20694	-0.94831	0.38952	0.37916	0.00683
1809.1	0.20671	1.33027	0.64078	0.05579	0.55839
1811.47	0.68652	0.2089	0.39207	-0.18747	0.275
1813.83	-0.03371	-0.07247	-0.00664	-0.59067	-0.17587
1816.19	-0.47403	0.00618	-0.25535	0.36568	-0.08938
1818.55	0.2457	0.12485	-0.10491	0.0421	0.07694
1820.91	-0.59462	0.00355	0.19556	0.47862	0.02078
1823.27	-0.23686	0.84168	-1.05444	0.11463	-0.08375
1825.63	0.0809	0.39982	-0.50448	-0.56931	-0.14827
1827.98	-0.14137	-0.12198	0.19545	0.42687	0.08974
1830.34	0.31642	0.19619	0.64539	-0.297	0.21525
1832.7	0.43425	-0.32564	0.14529	-0.16083	0.02327
1835.05	0.19214	0.47242	-0.10502	-0.54462	0.00373
1837.41	0.19011	-0.00952	-0.10529	-0.3083	-0.05825
1839.76	-0.29193	-0.09142	0.39445	-1.35194	-0.33521
1842.11	-0.17477	-0.13367	0.19391	0.44181	0.08182
1844.47	-0.29758	-1.1359	0.4934	-0.28469	-0.30619
1846.82	0.7597	0.18189	0.04291	0.02894	0.25336
1849.17	0.017	0.77971	0.79243	1.1027	0.67296
1851.52	0.65436	0.69752	-0.05804	1.01656	0.5776
1853.87	0.29179	0.13539	-0.05847	0.37055	0.18482
1856.22	-0.43074	-0.02676	1.01613	0.1246	0.17081
1858.57	0.20679	1.61111	0.84075	-0.24145	0.6043
1860.91	0.28437	0.44893	0.39037	-0.16739	0.23907
1863.26	0.44202	0.84678	1.99003	0.54679	0.95641
1865.61	-0.4403	0.28466	-0.36031	0.10108	-0.10372
1867.95	-0.32256	1.20256	0.3394	0.53549	0.43872
1870.3	0.55524	0.72045	0.43911	-0.15002	0.3912
1872.64	0.63307	0.31838	0.03886	-0.2754	0.17873
1874.98	0.23097	0.31633	0.03862	0.13932	0.18131
1877.33	0.74892	1.35429	0.6884	0.27413	0.76643
1879.67	0.02691	0.69223	0.6382	0.18904	0.38659
1882.01	-0.13505	0.75019	-0.31197	0.66404	0.24181
1884.35	0.26306	0.42816	0.33787	-1.46086	-0.10794
1886.69	0.50122	0.78617	0.43766	0.73433	0.61485
1889.03	0.29943	0.28417	1.08744	-0.0304	0.41016
1891.37	-0.86233	0.9822	0.03721	0.28497	0.11051
1893.7	0.05597	0.50025	0.43703	-0.83959	0.03842
1896.04	0.65434	1.25833	1.08688	1.75595	1.18887
1898.38	0.57274	0.05643	0.33672	0.19156	0.28936
1900.71	0.1712	-0.10547	-0.66338	0.78728	0.04741
1903.05	0.36971	0.93265	0.3865	0.22306	0.47798
1905.38	0.32828	0.69081	0.48641	0.41891	0.4811
1907.72	0.28675	0.32898	0.13637	-0.3852	0.09172
1910.05	0.40514	0.80712	-0.11366	-0.18922	0.22735
1912.38	-0.15644	0.28523	0.0363	0.48684	0.16298
1914.71	0.56204	0.24335	-0.08868	0.46298	0.29492
1917.04	-0.23943	0.72148	0.83634	0.19917	0.37939
1919.37	0.79915	0.39965	-0.06362	0.15544	0.32266
1921.7	0.91779	-0.04216	-0.76355	-0.1282	-0.00403
1924.03	0.07646	-0.28395	-0.16345	-0.49177	-0.21568
1926.36	0.35519	0.55425	0.78666	-0.05529	0.4102
1928.68	0.15399	1.27249	0.21179	0.42127	0.51489
1931.01	-0.72719	0.19075	0.13694	0.27791	-0.0304
1933.34	0.75092	0.82902	1.38711	0.5746	0.88541
1935.66	-0.13093	0.3473	-0.36269	0.41137	0.06627
1937.99	-0.13271	0.38561	1.03754	0.12819	0.35466
1940.31	-0.49445	-0.45605	-1.16223	-0.17491	-0.57191
1942.63	-0.55613	0.94229	0.23804	0.28204	0.22656
1944.95	-0.17778	0.74066	0.38832	0.39906	0.33757
1947.28	0.46059	-0.82097	0.73861	-1.24384	-0.2164
1949.6	-0.22115	0.80411	0.73895	0.1533	0.3688
1951.92	0.29704	0.30919	0.1393	-0.08948	0.16401
1954.24	-0.22632	0.0943	0.08965	0.5878	0.13636
1956.56	0.33038	-0.02725	1.19004	0.70513	0.54958
1958.87	0.72714	0.41123	0.94046	-0.17749	0.47534
1961.19	0.12395	0.60972	0.94087	0.33994	0.50362
1963.51	0.68082	0.12823	-0.50866	0.85744	0.28946
1965.82	-0.40226	0.48677	-0.20818	1.01498	0.22283
1968.14	0.75472	0.3253	0.24219	-0.98742	0.0837
1970.45	0.59176	0.16387	0.24255	-0.54975	0.11211
1972.77	1.86884	1.38246	1.34293	0.94799	1.38556
1975.08	-0.05401	-0.07895	0.09334	0.24576	0.05153
1977.39	-0.33682	-0.20033	-0.45631	0.02361	-0.24246
1979.7	-0.05956	0.51831	0.54399	-0.15852	0.21106
1982.02	1.01774	1.19696	0.44432	-0.26056	0.59962
1984.33	-0.2249	-0.20435	-0.00534	0.67744	0.06071
1986.64	0.33251	-0.32567	-0.33829	0.55552	0.05602
1988.95	-0.27001	1.39304	-0.17124	0.55362	0.37635
1991.25	0.44749	1.23177	-0.80418	0.47164	0.33668
1993.56	0.20507	0.7505	0.44627	-0.81031	0.14788
1995.87	0.2827	0.78928	0.1467	0.78781	0.50162
1998.17	0.24037	0.82805	0.24718	0.82597	0.53539
2000.48	0.07811	1.18684	1.14768	0.50419	0.72921
2002.79	0.5159	0.50567	0.0482	0.06247	0.28306
2005.09	-0.20627	1.18449	-0.70126	-0.3392	-0.01556
2007.39	1.83162	-0.17665	0.6493	0.37919	0.67087
2009.7	0.22955	-0.17778	0.89987	-0.30239	0.16231
2012	1.22755	0.4211	0.60048	0.33609	0.64631
2014.3	0.34559	0.54	0.4511	-0.46535	0.21784
2016.6	0.46368	0.37892	-0.34824	0.65325	0.2869
2018.9	0.64183	0.57786	-0.54773	0.01189	0.17096
2021.2	0.74005	-0.02318	0.45281	0.33058	0.37507
2023.5	0.29829	-0.2242	0.02837	0.20934	0.07795
2025.8	-0.3434	-0.10521	-0.7464	-0.15186	-0.33672
2028.09	0.01495	0.5338	0.05383	0.56699	0.29239
2030.39	-0.26664	-1.02717	0.40373	0.64591	-0.06105
2032.69	-0.02829	0.41188	0.40363	0.72485	0.37802
2034.98	-0.06992	1.37094	-0.84644	0.36384	0.20461
2037.28	0.24852	0.61	-0.54648	0.16291	0.11874
2039.57	-0.133	0.80911	1.45349	0.602	0.6829
2041.87	-0.87446	0.44822	-0.34649	0.08117	-0.17289
2044.16	-0.15662	0.08734	0.15315	1.12037	0.30106
2046.45	0.16127	-0.75348	0.50277	0.27963	0.04755
2048.74	0.55916	0.68566	-0.24766	0.23894	0.30903
2051.03	-0.64299	-0.15516	0.70194	-0.76177	-0.21449
2053.32	0.7549	-0.11594	0.20155	0.39758	0.30952
2055.61	-0.12715	0.64327	-0.94881	-0.08302	-0.12893
2057.9	-0.24914	0.12246	0.55087	-0.52357	-0.02484
2060.19	0.10891	0.44163	0.15057	0.15593	0.21426
2062.47	-0.25298	0.56081	0.35028	0.59548	0.3134
2064.76	0.50243	0.52001	-0.12607	0.19507	0.27286
2067.05	0.81793	0.19923	0.24759	-0.36528	0.22487
2069.33	0.13349	0.79845	-0.60372	0.43441	0.19066
2071.62	-0.31088	0.51707	0.795	0.19416	0.29884
2073.9	0.52482	0.4757	1.39374	-0.40605	0.49705
2076.18	-0.03942	0.59436	0.0925	-0.40621	0.06031
2078.47	2.59642	1.65304	1.09128	1.4937	1.70861
2080.75	1.1923	0.91172	0.99008	0.67363	0.94193
2083.03	0.06828	0.73043	-0.71108	-0.20662	-0.02975
2085.31	0.46429	-0.33086	-0.51222	-0.80692	-0.29643
2087.59	0.42039	-0.25212	-0.06334	0.03284	0.03444
2089.87	0.69653	0.18663	0.03556	0.15265	0.26784
2092.15	0.13275	-0.73459	-0.01552	-0.2075	-0.20622
2094.43	0.12904	0.1642	0.93344	-1.1276	0.02477
2096.7	0.20538	-0.697	0.35741	0.59224	0.11451
2098.98	0.44177	0.46183	1.08141	0.27211	0.56428
2101.25	-0.84195	0.82067	0.48045	0.45067	0.22746
2103.53	0.07425	0.49954	1.12948	0.54926	0.56313
2105.8	-0.08949	1.27842	1.27856	0.66793	0.78386
2108.08	-0.17333	0.1373	0.32764	-0.29337	-0.000438057
2110.35	0.18292	0.13622	0.57675	0.54539	0.36032
2112.62	0.57924	0.01512	1.3259	0.98416	0.72611
2114.9	-0.34437	0.61404	1.42506	-0.05699	0.40944
2117.17	-0.26793	0.37299	0.62425	-0.1781	0.1378
2119.44	0.08858	0.77195	-0.27655	1.14086	0.43121
2121.71	0.40514	0.73093	1.02268	1.21986	0.84465
2123.98	-0.03823	0.04992	0.07193	0.97891	0.26563
2126.24	-0.24153	0.84892	-0.02879	0.69803	0.31916
2128.51	1.59523	2.86796	1.14552	2.43719	2.01148
2130.78	0.03204	-0.11301	0.11984	0.33641	0.09382
2133.05	-0.77108	1.20606	0.26919	0.69567	0.34996
2135.31	0.38586	-0.31485	0.26857	-1.025	-0.17136
2137.58	1.50286	1.56425	0.51782	2.01438	1.39983
2139.84	1.33992	0.84335	0.66708	1.13381	0.99604
2142.11	0.41704	-0.07751	-0.23362	-0.30671	-0.0502
2144.37	0.4542	0.88163	0.21568	-0.34718	0.30108
2146.63	-0.62855	1.04081	0.965	0.29241	0.41742
2148.89	-0.43127	0.31998	0.26436	-0.18794	-0.00872
2151.15	0.92609	1.09918	0.91374	0.49173	0.85769
2153.41	0.04342	0.6384	0.96313	-0.18859	0.36409
2155.67	0.24076	0.67763	0.41215	0.29108	0.4054
2157.93	-0.24184	0.6369	-0.93887	-0.14927	-0.17327
2160.19	0.4756	0.79615	-0.58987	1.09042	0.44308
2162.45	0.11311	-0.28455	-0.34083	0.53016	0.00447
2164.71	-0.44932	0.67475	-1.09179	-0.31004	-0.2941
2166.96	-0.09169	-0.16593	0.5073	-0.1502	0.02487
2169.22	-0.41401	0.8334	0.8064	-0.23032	0.24887
2171.47	0.02372	0.43276	0.50532	0.40959	0.34285
2173.73	-0.25894	0.03213	-0.24737	-0.11094	-0.14628
2175.98	0.0979	0.75153	0.89998	0.36858	0.5295
2178.24	0.2148	-0.00906	-0.50268	0.52817	0.05781
2180.49	-0.42836	-0.44963	0.24472	-0.4722	-0.27637
2182.74	0.56789	-0.2902	0.24075	0.52749	0.26149
2184.99	0.24393	1.58902	0.98684	1.00649	0.95657
2187.24	-0.58662	-0.29175	0.18295	0.08555	-0.15247
2189.49	-0.61711	-0.73317	0.72906	-0.15532	-0.19414
2191.74	-0.04756	0.46542	-0.7248	-0.03663	-0.08589
2193.99	-0.01125	-0.01597	0.07139	-0.73792	-0.17344
2196.24	0.38509	0.62265	0.31759	-0.39916	0.23154
2198.49	0.50152	-0.37871	-0.23618	-0.52037	-0.15843
2200.73	0.01799	-0.02004	0.36006	-0.28149	0.01913
2202.98	-0.98546	-0.06136	1.30634	-0.08256	0.04424
2205.22	0.45116	-0.10266	0.05265	-0.56359	-0.04061
2207.47	-0.67219	0.69606	0.54897	-0.24454	0.08208
2209.71	-0.2757	-0.62523	-0.05467	0.27455	-0.17026
2211.96	0.04083	0.61354	-0.08328	-0.1663	0.1012
2214.2	-0.12287	-0.3077	0.48812	0.19292	0.06262
2216.44	0.43351	0.4911	1.13457	1.07218	0.78284
2218.68	0.28995	3.0099	1.70599	2.8315	1.95934
2220.92	0.1464	0.92872	0.5274	0.63087	0.55835
2223.16	0.34282	0.52756	-0.02631	-0.72969	0.02859
2225.4	-0.38068	0.72641	-0.02998	0.30978	0.15638
2227.64	-0.22413	0.52527	0.76637	0.14933	0.30421
2229.88	0.05248	-0.15582	0.11274	-0.25107	-0.06042
2232.12	0.22917	-0.51691	-0.24086	-0.13142	-0.16501
2234.35	0.28589	0.40201	-0.04443	-0.37172	0.06794
2236.59	0.24269	-0.27904	-0.648	1.06805	0.09593
2238.83	1.19956	-0.64009	0.29848	-0.05213	0.20146
2241.06	0.25648	-0.16112	0.04501	-0.25227	-0.02798
2243.3	0.35345	1.41789	-0.05847	0.10765	0.45513
2245.53	-0.20951	-0.2031	-0.36195	-0.77236	-0.38673
2247.76	-1.37241	-0.68408	0.23447	0.14768	-0.41858
2249.99	0.14475	0.11497	0.53092	-0.37224	0.1046
2252.23	-0.01804	0.07404	0.0774	0.4279	0.14033
2254.46	-0.74083	-0.20687	-0.0761	0.18806	-0.20894
2256.69	0.45522	0.59223	1.06876	1.18823	0.82611
2258.92	-0.38866	0.43134	1.11365	-0.85156	0.07619
2261.15	-0.07246	0.07047	-1.14141	-0.05128	-0.29867
2263.37	-0.55622	0.90962	-0.34646	0.18906	0.049
2265.6	0.1601	0.62879	0.49854	0.22945	0.37922
2267.83	-0.00352	0.02798	-0.30642	0.46988	0.04698
2270.06	0.79292	-0.21282	0.13863	-0.44965	0.06727
2272.28	0.06946	0.6264	-0.76627	-0.48913	-0.13988
2274.51	0.42603	-0.25437	0.62885	0.51146	0.32799
2276.73	0.50269	0.10489	0.12402	1.8721	0.65092
2278.96	-0.0406	0.44416	0.01923	0.3528	0.1939
2281.18	0.81438	-0.21655	-0.43588	1.19355	0.33887
2283.4	0.28945	0.34275	0.35907	0.99434	0.4964
2285.62	0.20461	-0.61793	-0.04597	-0.16485	-0.15603
2287.85	0.99986	0.18141	-0.80097	-0.68399	-0.07592
2290.07	0.15521	0.58077	-0.25594	-0.76393	-0.07097
2292.29	0.47064	0.74	0.28913	-0.04382	0.36399
2294.51	0.54615	0.53925	0.35923	0.23603	0.42016
2296.73	-0.29826	-0.10151	0.0293	-0.84436	-0.30371
2298.94	0.65742	0.53777	0.02437	0.03521	0.31369
2301.16	0.13318	-0.22294	0.06947	0.31472	0.07361
2303.38	-0.23101	-0.54363	0.8146	0.39424	0.10855
2305.59	0.84463	-0.06437	0.70978	-0.28624	0.30095
2307.81	0.87991	-0.50514	0.70496	-0.28663	0.19828
2310.03	0.03526	0.04079	-0.0248	0.47301	0.13107
2312.24	-0.72929	0.42673	-0.70454	0.63269	-0.0936
2314.45	-0.05375	0.53268	0.99075	0.47238	0.48552
2316.67	-0.25886	-0.14799	-0.56403	-0.49011	-0.36525
2318.88	0.416	-0.06867	-0.46882	0.7875	0.16651
2321.09	0.49094	0.53068	-0.42355	-0.49478	0.02582
2323.3	1.32599	1.45004	1.02175	2.06302	1.4652
2325.51	0.16111	0.24943	0.86706	-0.37908	0.22463
2327.72	0.4342	0.48882	-1.38758	0.4189	-0.01142
2329.93	0.06736	0.34823	1.33281	-0.26302	0.37135
2332.14	0.14062	1.00765	0.20322	1.01513	0.59166
2334.35	0.13397	-0.07289	0.49867	-0.22682	0.08323
2336.56	0.1674	0.76654	1.14415	0.93133	0.75235
2338.76	-0.03909	-0.27405	1.08965	0.44955	0.30652
2340.97	-1.00548	-0.07463	-0.36481	-0.59216	-0.50927
2343.17	0.0282	-0.19519	-0.16923	0.88615	0.13748
2345.38	-0.57804	1.20427	0.07636	0.16455	0.21679
2347.58	-0.02427	0.04373	-0.32801	0.68303	0.09362
2349.79	0.48947	0.08322	0.56767	-0.75844	0.09548
2351.99	-0.16944	0.60274	0.26334	0.67587	0.34313
2354.19	-0.34735	-0.55776	0.40907	-0.04959	-0.13641
2356.39	0.23445	-0.19821	-0.44518	0.38516	-0.00594
2358.6	-0.42419	-0.17922	0.7506	-0.27982	-0.03316
2360.8	0.19784	-0.16091	-1.00359	0.57541	-0.09781
2363	-0.19953	-0.04257	-0.05775	-0.50914	-0.20225
2365.19	-0.4364	0.79576	-0.46188	-0.27353	-0.09401
2367.39	-0.15262	0.19412	0.13402	0.48203	0.16439
2369.59	-0.46873	0.59241	-0.37005	-0.28304	-0.13235
2371.79	-0.26465	1.11071	-0.62411	0.67201	0.22349
2373.99	-0.50092	-0.77099	-0.32811	-0.33278	-0.4832
2376.18	0.63001	0.14735	0.56789	-0.41743	0.23195
2378.38	-0.19879	-0.2543	0.21393	-0.94191	-0.29527
2380.57	0.97265	-0.49593	-0.35666	1.13373	0.31345
2382.77	-0.48213	-0.13754	-0.87723	0.0895	-0.35185
2384.96	0.5834	0.38085	-0.24778	0.16533	0.22045
2387.15	0.68637	-0.66153	-0.00162	-0.26021	-0.05925
2389.34	-0.01075	0.4561	0.39457	-0.01174	0.20704
2391.54	0.43209	0.77374	0.64079	0.12183	0.49211
2393.73	0.4754	0.65142	0.73701	-0.17593	0.42197
2395.92	-0.66092	0.6891	-0.21671	-0.15103	-0.08489
2398.11	-0.07681	-0.43321	0.97959	0.4744	0.23599
2400.3	-0.17227	-0.03549	0.27591	0.02087	0.02225
2402.49	-0.50734	-0.15775	0.42225	0.32813	0.02132
2404.67	-0.56207	0.16002	-0.83137	0.47604	-0.18935
2406.86	-0.53648	1.3578	-0.73495	0.14418	0.05764
2409.05	-0.11049	1.1156	-0.63853	0.53279	0.22484
2411.23	-0.08433	0.27342	0.90794	0.00178	0.2747
2413.42	0.42218	0.39125	-0.44559	0.19102	0.13972
2415.6	0.26901	0.26911	-0.19916	0.30062	0.1599
2417.79	0.25598	0.34699	-0.17776	-0.34946	0.01894
2419.97	0.38325	1.30487	0.89366	-0.07922	0.62564
2422.15	-0.80046	0.70278	1.13915	0.95062	0.49802
2424.34	1.09747	0.94071	0.5597	0.10075	0.67466
2426.52	-0.11094	0.53865	0.18026	0.65113	0.31478
2428.7	0.60061	1.49662	0.57585	0.32178	0.74871
2430.88	-0.00666	0.9746	0.42145	0.07264	0.36551
2433.06	0.11387	1.17261	0.6671	1.10373	0.76433
2435.24	1.71526	1.13063	1.11277	1.33502	1.32342
2437.42	1.13739	0.32867	1.25847	0.52653	0.81276
2439.6	2.36018	3.04673	1.45419	1.8782	2.18482
2441.77	1.94354	3.6848	2.94995	1.27007	2.46209
2443.95	2.64741	2.64291	1.99574	1.62211	2.22704
2446.13	2.23177	2.16102	2.14154	1.77435	2.07717
2448.3	1.69656	2.95914	1.28737	1.80668	1.93744
2450.48	2.64173	2.6773	2.43323	2.71913	2.61785
2452.65	3.24731	5.01546	3.77914	3.27177	3.82842
2454.83	1.69318	2.67365	2.97504	3.14452	2.6216
2457	2.43937	2.87185	2.37099	1.29724	2.24486
2459.17	1.38589	2.91006	2.16695	2.37008	2.20825
2461.34	1.61268	2.58831	2.51295	2.68305	2.34925
2463.51	2.55974	2.86657	2.13398	2.03615	2.39911
2465.68	2.26705	2.62485	1.80503	2.50941	2.30158
2467.85	1.37462	2.46314	1.6511	1.66276	1.78791
2470.02	0.3224	2.12145	1.49722	1.49626	1.35934
2472.19	1.87042	1.65979	1.89335	1.56987	1.74836
2474.36	0.77865	1.35812	1.38951	1.2436	1.19247
2476.53	0.36708	1.8165	0.43568	1.43744	1.01418
2478.7	0.8357	0.69487	0.68188	1.6314	0.96096
2480.86	0.54451	1.41328	1.12813	0.70546	0.94784
2483.03	0.29352	1.37171	0.52438	0.37964	0.64231
2485.19	0.92271	1.01014	0.87068	0.0939	0.72436
2487.36	0.19205	1.32858	1.217	0.60829	0.83648
2489.52	0.94157	0.76707	1.46334	1.24275	1.10368
2491.68	-0.38876	0.90556	1.3597	0.23733	0.52846
2493.85	-0.27891	1.04406	0.6561	0.072	0.37331
2496.01	0.01108	0.76259	1.45251	1.02676	0.81323
2498.17	0.52123	1.32112	0.94895	1.16163	0.98823
2500.33	-0.50853	0.23969	1.84543	0.77656	0.58829
2502.49	-0.85807	0.83827	0.99191	-0.38841	0.14593
2504.65	0.23246	1.47687	0.68844	0.44671	0.71112
2506.81	0.26314	0.97548	0.93499	1.64191	0.95388
2508.97	0.41395	0.83411	0.48155	0.43721	0.54171
2511.13	0.16492	0.15277	0.22815	-0.68741	-0.03539
2513.28	0.19595	1.43143	1.62478	-0.09196	0.79005
2515.44	0.58701	1.63012	0.47143	0.10359	0.69804
2517.6	0.57812	1.02881	0.66809	-0.34081	0.48355
2519.75	-0.31065	1.26754	0.9148	-0.0251	0.46165
2521.91	-0.07928	1.30627	-0.33849	1.13066	0.50479
2524.06	1.1122	0.74503	1.00826	0.3665	0.808
2526.21	-0.33787	0.74381	0.20504	0.58071	0.29792
2528.37	-0.70778	0.74259	2.35184	-0.44499	0.48541
2530.52	0.20248	-0.33861	1.44865	-0.09055	0.30549
2532.67	-0.96709	1.70023	1.3205	-0.01603	0.5094
2534.82	0.8635	1.73906	0.24238	1.29862	1.03589
2536.97	1.89423	3.4979	1.68927	1.43337	2.1287
2539.12	0.6851	0.8968	0.78619	-0.75181	0.40407
2541.27	0.51612	1.49569	0.63313	0.60313	0.81202
2543.42	0.34728	2.1346	1.30511	0.91817	1.17629
2545.57	0.13857	1.97353	0.8271	0.31329	0.81312
2547.72	-0.47001	0.65248	-0.27588	0.70852	0.15378
2549.86	0.08154	1.05144	0.12116	0.14384	0.3495
2552.01	0.79323	0.85042	0.61823	0.61925	0.72028
2554.16	-0.03498	0.46942	-0.63468	-0.30527	-0.12638
2556.3	0.33692	1.44842	0.66244	0.0103	0.61452
2558.45	-0.31105	0.96746	0.65958	-0.75407	0.14048
2560.59	0.24036	1.20651	-0.39326	-0.55911	0.12363
2562.73	0.23189	0.76559	0.50394	-0.44419	0.26431
2564.88	0.18353	1.48466	0.60114	-0.40919	0.46504
2567.02	0.09528	-0.11623	1.19838	0.10591	0.32083
2569.16	1.32714	0.88288	0.49565	-0.45891	0.56169
2571.3	1.95911	1.58202	1.64294	0.43638	1.40511
2573.44	0.79118	1.12117	1.19025	-0.22829	0.71858
2575.58	0.02335	0.66033	-0.01241	1.20716	0.46961
2577.72	1.13562	1.19952	0.43494	0.16269	0.73319
2579.86	0.528	0.67872	1.03231	0.83829	0.76933
2582	0.60046	1.99795	0.57972	-0.84603	0.58303
2584.13	0.79302	1.11717	0.82715	0.18974	0.73177
2586.27	0.7057	0.95645	1.07458	0.54559	0.82058
2588.41	0.65844	1.2757	1.87207	0.70151	1.12693
2590.54	0.77128	2.19499	1.21956	0.53751	1.18084
2592.68	1.24423	2.31431	0.26709	0.05356	0.9698
2594.81	2.07726	0.43363	1.31464	0.36972	1.04881
2596.95	1.75037	1.67296	0.66221	0.68593	1.19287
2599.08	1.34357	1.91233	1.40981	0.72218	1.34697
2601.21	2.45687	2.1917	3.10742	0.87852	2.15863
2603.34	1.41024	2.07109	1.48007	0.15494	1.27909
2605.47	2.34371	2.75051	1.95274	1.39142	2.1096
2607.61	2.15724	2.02993	1.80042	0.54796	1.63389
2609.74	2.03087	1.66937	1.62312	1.86457	1.79698
2611.87	2.50458	2.42883	2.59585	1.06126	2.14763
2613.99	1.93836	1.90831	2.4936	0.43802	1.69457
2616.12	2.23222	1.78779	1.6914	0.69482	1.60156
2618.25	3.04615	2.82731	1.3892	1.57171	2.20859
2620.38	3.20017	3.42683	2.33703	1.48865	2.61317
2622.5	4.11428	3.42639	3.13487	1.76565	3.1103
2624.63	4.82845	3.46595	3.88273	0.88272	3.26496
2626.76	5.8227	3.94552	4.28063	1.79985	3.96218
2628.88	5.69702	4.30512	4.27855	2.63704	4.22943
2631.01	6.73142	4.58473	4.77648	3.51429	4.90173
2633.13	8.08589	6.58437	4.82446	3.35161	5.71158
2635.25	9.12044	7.14401	4.82245	3.66898	6.18897
2637.37	9.75503	6.70368	6.19548	5.10643	6.94015
2639.5	11.7897	9.36335	7.56851	5.74393	8.61636
2641.62	13.6644	9.98303	8.01655	4.58146	9.06136
2643.74	16.0592	10.7828	7.86463	7.81908	10.6314
2645.86	16.294	12.5425	9.56273	8.81675	11.804
2647.98	19.6889	15.5422	11.1108	7.81446	13.5391
2650.1	20.8439	15.382	13.659	11.1723	15.2643
2652.22	25.5989	20.0218	14.4572	11.8901	17.992
2654.33	27.9541	22.3416	18.4054	14.888	20.8973
2656.45	29.9093	25.5814	20.1536	15.6859	22.8325
2658.57	34.1845	29.2212	25.0018	19.644	27.0129
2660.68	37.8998	34.8611	26.6001	23.802	30.7907
2662.8	43.0152	37.1809	30.2483	26.1201	34.1411
2664.91	46.6507	42.1008	34.3967	33.2383	39.0966
2667.03	51.6462	45.7407	36.845	35.1965	42.3571
2669.14	53.8818	52.8206	44.7433	41.5548	48.2501
2671.26	58.0773	57.8606	47.0917	48.1131	52.7857
2673.37	60.1529	63.7005	52.4901	52.7514	57.2737
2675.48	62.0686	65.1005	54.1885	59.7498	60.2768
2677.59	61.7442	71.7005	58.637	63.7482	63.9575
2679.7	61.18	71.5005	58.8355	67.4266	64.7356
2681.81	58.0158	71.9005	58.1839	70.1052	64.5514
2683.92	58.9317	72.6605	59.0324	72.2238	65.7121
2686.03	52.0876	70.3806	54.5309	69.5824	61.6454
2688.14	44.9236	65.3406	51.2295	65.1811	56.6687
2690.25	40.5196	57.6607	46.2281	62.8998	51.8271
2692.35	35.4758	52.2209	40.1267	54.1386	45.4905
2694.46	31.7119	44.461	40.0753	49.9374	41.5464
2696.57	28.0281	38.7811	33.1739	44.8163	36.1999
2698.67	24.2244	34.6613	28.7226	38.0953	31.4259
2700.78	19.7408	29.7414	25.0213	32.6543	26.7894
2702.88	17.6972	26.7016	22.07	27.7733	23.5605
2704.99	14.8136	22.3418	19.5188	24.6124	20.3216
2707.09	13.8901	18.022	16.7675	20.2915	17.2428
2709.19	11.1267	17.7423	15.3162	17.6507	15.459
2711.29	11.0833	14.2625	13.6151	15.29	13.5627
2713.4	8.40004	12.1828	11.2139	12.6893	11.1215
2715.5	8.0368	11.7831	10.6127	11.2886	10.4303
2717.6	6.51359	10.3834	9.86159	9.24802	9.00164
2719.7	6.19045	9.10371	9.71046	9.92746	8.73302
2721.8	6.46738	7.46405	7.85937	6.76696	7.13944
2723.9	6.18436	6.9444	7.95829	5.68649	6.69339
2725.99	4.82137	4.90477	6.40724	4.88608	5.25487
2728.09	5.17847	6.26516	6.75622	3.92572	5.53139
2730.19	3.69561	5.66557	5.90522	3.92542	4.79795
2732.28	4.61281	4.70599	5.70424	4.80516	4.95705
2734.38	2.81006	5.22643	4.55325	3.88495	4.11867
2736.47	2.92737	3.5869	4.55234	4.24478	3.82785
2738.57	3.04474	2.34737	3.55141	3.40467	3.08705
2740.66	2.92216	4.22785	4.10051	3.4446	3.67378
2742.76	2.91962	3.50837	2.89965	3.12458	3.11306
2744.85	2.39715	3.42889	3.29878	3.2446	3.09235
2746.94	2.67473	1.74944	2.79796	1.44468	2.1667
2749.03	2.27238	2.33001	3.89715	1.8448	2.58608
2751.13	2.55006	1.9506	3.49636	2.72497	2.6805
2753.22	2.42779	2.27118	2.7456	1.04519	2.12244
2755.31	1.78561	2.39177	3.64485	1.56548	2.34693
2757.4	1.58344	2.23241	1.79413	0.8058	1.60394
2759.48	4.42136	2.81308	4.94343	3.40619	3.89601
2761.57	1.2993	3.63372	2.49275	1.6066	2.25809
2763.66	2.61733	3.41441	2.49211	1.76708	2.57273
2765.75	2.13538	1.59511	2.49147	1.08759	1.82739
2767.83	1.29349	2.3158	1.29085	0.80817	1.42708
2769.92	0.89165	2.55654	1.14027	0.28879	1.21931
2772.01	1.44988	1.1573	2.3897	1.10947	1.52659
2774.09	1.48815	1.95806	1.28913	0.41018	1.28638
2776.17	1.56648	1.59885	1.73863	0.77095	1.41873
2778.26	1.68485	0.75965	1.23814	0.33178	1.0036
2780.34	1.28328	0.84047	0.38763	1.85265	1.09101
2782.42	1.28175	1.2013	1.08719	0.67358	1.06095
2784.51	0.9803	1.90215	2.03674	0.35456	1.31844
2786.59	1.71887	1.72302	1.08632	0.25557	1.19595
2788.67	1.5975	0.40391	1.78594	-0.02336	0.941
2790.75	1.5562	0.44481	1.78556	0.13777	0.98109
2792.83	1.15493	1.12573	0.98521	0.09895	0.84121
2794.91	1.83372	0.52668	1.03489	0.94018	1.08387
2796.99	1.19255	1.36761	1.38457	0.46147	1.10155
2799.06	1.71145	0.84859	1.78428	-0.1372	1.05178
2801.14	2.8704	2.84959	3.33403	2.06418	2.77955
2803.22	1.46939	1.6106	0.88377	0.10563	1.01735
2805.3	0.98843	1.01163	1.73357	-0.09289	0.91019
2807.37	0.94752	0.91266	1.43336	1.50865	1.20055
2809.45	0.74667	1.01372	1.58318	0.35024	0.92345
2811.52	0.34587	1.7348	0.58303	0.23189	0.7239
2813.6	0.90513	1.05591	2.63289	0.6336	1.30688
2815.67	0.86441	1.097	0.63277	0.23536	0.70739
2817.74	1.08377	0.93813	0.33269	-0.32283	0.50794
2819.81	0.22316	0.59262	1.6826	-0.12096	0.59435
2821.89	0.58262	0.92711	1.23257	0.36096	0.77581
2823.96	0.74212	1.14163	2.38254	0.60293	1.21731
2826.03	1.18167	1.66282	1.95755	0.56496	1.34175
2828.1	1.46126	0.74405	0.78256	0.28705	0.81873
2830.17	0.70093	-0.25471	1.4326	0.7692	0.662
2832.24	0.92062	1.42653	1.13252	-0.26862	0.80277
2834.31	0.78038	1.1878	2.13248	0.21364	1.07858
2836.37	-0.17983	1.22909	1.23245	-0.02498	0.56418
2838.44	0.94003	0.7104	1.13245	1.33646	1.02983
2840.51	1.63329	1.03171	2.18246	-0.14206	1.17635
2842.57	1.96656	1.31293	2.58251	1.65946	1.88036
2844.64	1.37989	1.67418	0.63257	0.34106	1.00692
2846.7	1.21959	0.67545	2.13265	-0.3773	0.9126
2848.77	0.61927	0.33672	1.23277	0.7044	0.72329
2850.83	0.57894	0.47802	1.48288	0.34616	0.7215
2852.9	1.01864	0.79933	0.68303	-0.45203	0.51224
2854.96	1.13829	1.72065	0.6332	0.54983	1.01049
2857.02	0.93801	1.40199	1.83339	-0.60825	0.89128
2859.08	1.37778	1.26337	0.7336	1.19373	1.14212
2861.14	1.21757	0.64475	1.43386	-0.04424	0.81299
2863.21	1.73716	0.72615	1.73411	0.75785	1.23882
2865.27	0.49682	0.88757	2.38439	-0.04	0.93219
2867.32	1.37651	1.04899	1.43467	0.0422	0.97559
2869.38	2.21627	1.49045	1.485	0.18446	1.34404
2871.44	1.85606	1.53193	2.53534	0.20678	1.53253
2873.5	1.37579	0.93342	1.23571	0.64916	1.04852
2875.56	1.05547	1.33492	2.13608	0.4116	1.23452
2877.61	0.85489	1.73644	0.68649	-0.16592	0.77798
2879.67	0.73434	-0.18201	2.58694	0.09661	0.80897
2881.73	1.13384	1.25955	1.88738	0.29921	1.14499
2883.78	0.89327	1.38113	1.73785	-0.45815	0.88853
2885.84	2.29275	1.06272	1.23834	0.62456	1.30459
2887.89	2.01228	0.66433	0.43886	0.22734	0.8357
2889.94	1.61187	0.94596	1.68941	1.03019	1.31936
2892	2.0515	2.74761	2.28996	-0.08692	1.75054
2894.05	2.73118	1.38928	2.19053	1.55606	1.96676
2896.1	2.33091	1.27096	0.94114	0.91909	1.36553
2898.15	2.17068	1.83267	3.04177	0.00218	1.76183
2900.2	1.45051	1.51439	2.84242	0.20535	1.50317
2902.25	3.85039	1.99613	1.09309	0.98859	1.98205
2904.3	1.69032	0.83789	2.49375	0.45187	1.36846
2906.35	1.41031	0.75965	2.09447	0.89525	1.28992
2908.4	1.73034	0.36144	1.0952	0.17868	0.84141
2910.45	1.62375	0.88326	2.54595	0.10219	1.28879
2912.49	1.91721	1.32509	1.49673	0.10566	1.21117
2914.54	1.61071	1.38027	1.94754	-0.7308	1.05193
2916.59	1.91096	1.31547	3.02336	0.55282	1.70065
2918.63	1.41122	1.21069	1.39919	-0.16349	0.9644
2920.68	2.33156	1.01258	2.10005	-0.03974	1.35112
2922.72	2.29194	1.05452	2.15096	0.48409	1.49537
2924.77	2.09237	1.69645	2.65185	0.08799	1.63216
2926.81	1.45284	0.5784	3.05277	0.45198	1.384
2928.85	2.73338	0.94037	1.15372	0.33605	1.29088
2930.89	2.45396	0.98237	0.50468	-0.35979	0.8953
2932.94	2.21448	1.30439	3.00566	0.34441	1.71724
2934.98	2.45507	0.78641	2.35666	0.30872	1.47671
2937.02	1.61569	1.46846	2.60768	-0.00688	1.42123
2939.06	2.17636	1.23052	1.30872	0.0776	1.1983
2941.1	1.77708	1.7126	2.5098	0.84209	1.71039
2943.14	2.97785	2.27472	3.21087	0.84666	2.32753
2945.18	2.09868	1.31685	2.61199	-0.10867	1.47971
2947.21	3.33955	1.11899	3.21312	1.21609	2.22194
2949.25	2.90048	0.70115	2.46427	0.54091	1.6517
2951.29	2.14146	1.60331	1.81544	-0.25416	1.32651
2953.32	2.06249	0.92552	2.26667	0.19089	1.36139
2955.36	2.30357	-0.11226	2.06788	0.47601	1.1838
2957.4	2.78469	1.68998	1.96912	-0.23877	1.55125
2959.43	1.68587	-0.14777	2.32038	0.84657	1.17626
2961.46	2.3471	0.77451	2.52167	0.97201	1.65382
2963.5	1.3684	1.37679	2.37299	0.73757	1.46393
2965.53	2.46973	1.93911	2.82431	-0.53679	1.67409
2967.56	1.63112	0.86143	2.02567	0.30898	1.2068
2969.6	1.29254	0.70378	2.52704	-0.12572	1.09941
2971.63	2.71404	1.02615	1.92844	-0.12045	1.38704
2973.66	2.03543	0.74854	1.87985	0.40255	1.26659
2975.69	0.95687	1.31094	2.08131	-0.35435	0.99869
2977.72	1.79824	1.87337	1.90777	0.24888	1.45706
2979.75	1.71958	1.47581	1.18424	-0.34781	1.00796
2981.78	1.24092	0.31827	1.43576	0.01559	0.75264
2983.8	1.96231	1.36077	2.51229	0.77913	1.65362
2985.83	1.08377	0.84326	2.98884	0.46276	1.34466
2987.86	1.16526	1.24579	1.39041	0.30651	1.02699
2989.89	1.48682	0.60833	1.14201	0.07037	0.82688
2991.91	0.12839	0.4909	1.64364	-0.24567	0.50432
2993.94	1.88964	0.97347	1.79529	0.59844	1.31421
2995.96	0.49096	0.89608	0.09694	0.64265	0.53165
2997.99	1.49232	1.25869	1.29865	0.32629	1.09399
3000.01	1.09373	1.22134	2.90035	0.13006	1.33637
3002.03	0.4552	1.184	1.55208	-1.26605	0.48131
3004.06	1.45607	0.82668	1.45383	1.73798	1.36864
3006.08	1.73606	0.02938	1.45561	0.18211	0.85079
3008.1	1.49611	0.75209	2.55741	0.50641	1.328
3010.12	1.4962	0.51483	2.05923	0.27083	1.08527
3012.14	1.29634	0.4376	2.06108	0.59543	1.09761
3014.16	1.29652	0.76038	1.51295	0.68016	1.0625
3016.18	1.65674	2.16316	2.06482	0.80504	1.67244
3018.2	1.57704	0.08599	1.36675	0.41013	0.85998
3020.22	2.05737	1.88883	2.71869	1.89537	2.14006
3022.24	0.81777	0.61169	0.67064	-0.57919	0.38023
3024.25	1.97818	0.09457	2.42264	0.10646	1.15046
3026.27	2.71868	1.07748	4.17463	2.31232	2.57078
3028.29	0.85919	0.62038	1.32665	0.67841	0.87116
3030.3	-0.14025	0.54332	1.2287	0.36476	0.49913
3032.32	0.42039	0.82629	1.68078	0.0514	0.74472
3034.33	0.22106	0.26927	1.28288	-0.38167	0.34788
3036.35	0.66177	0.27228	1.03498	-0.65436	0.32867
3038.36	1.26254	1.1153	0.98712	0.6733	1.00957
3040.37	-0.13663	1.15835	2.28929	0.24146	0.88812
3042.39	1.50415	0.80141	0.99147	0.57017	0.9668
3044.4	1.22495	0.6045	1.71868	-0.02042	0.88193
3046.41	-0.4142	1.2876	1.14593	0.02994	0.51232
3048.42	0.42669	0.85073	1.22317	0.32167	0.70557
3050.43	1.22766	0.25386	2.05045	-0.16436	0.8419
3052.44	0.78865	0.29634	1.85275	-0.90442	0.50833
3054.45	1.2697	1.05883	1.20509	-0.78563	0.687
3056.46	0.73747	1.98132	0.75742	0.41322	0.97236
3058.47	1.1853	1.32386	0.93481	0.35209	0.94902
3060.48	1.63314	0.6664	1.1122	0.29097	0.92568
3062.48	0.07438	1.02896	2.41461	0.88995	1.10198
3064.49	-0.12433	0.15153	1.01704	0.56898	0.40331
3066.5	0.51702	0.91414	1.81951	1.00809	1.06469
3068.5	1.63834	0.55675	2.172	0.72725	1.27359
3070.51	1.19968	1.35939	0.57452	-0.19353	0.73501
3072.51	1.20105	1.04204	0.67706	1.36575	1.07148
3074.52	1.28246	0.96473	1.52961	-0.3949	0.84548
3076.52	0.40394	-0.0326	1.88218	0.0845	0.58451
3078.52	1.08546	1.01012	1.0348	1.20393	1.08358
3080.52	1.32689	0.77287	1.18742	1.24338	1.13264
3082.53	0.28838	1.21562	2.04009	0.44286	0.99674
3084.53	1.04993	0.89838	-0.05726	0.12241	0.50337
3086.53	0.93152	1.08118	1.34545	0.72203	1.02005
3088.53	2.99317	2.78398	3.57319	0.86174	2.55302
3090.53	0.81484	0.34681	1.60092	-0.55854	0.55101
3092.53	0.0566	1.14965	1.65369	0.40124	0.81529
3094.53	0.85838	0.79253	1.25649	0.16111	0.76713
3096.53	1.58023	1.27542	0.90932	-0.23896	0.8815
3098.52	0.84214	1.27832	0.41216	-0.27973	0.56322
3100.52	0.38408	0.88125	1.41503	0.23956	0.72998
3102.52	0.76606	1.3642	0.91791	-0.53441	0.62844
3104.51	1.3481	0.36715	1.22083	0.01165	0.73693
3106.51	0.55021	1.03014	2.32377	-0.16246	0.93541
3108.5	-0.3277	0.69315	0.57674	0.27684	0.30476
3110.5	0.91448	1.05618	1.87972	0.67619	1.13164
3112.49	1.35669	0.97922	1.18273	-0.3244	0.79856
3114.49	1.23895	1.38229	2.48577	-0.18494	1.23052
3116.48	0.72127	0.06538	0.78884	0.31456	0.47251
3118.47	0.84363	0.14848	1.04193	0.31412	0.58704
3120.46	-0.23395	1.35159	1.79503	0.51375	0.8566
3122.45	0.88852	0.99475	1.89816	0.43328	1.05368
3124.45	0.41036	0.67791	0.80132	0.75286	0.66061
3126.44	0.53228	0.5611	1.35452	-0.16754	0.57009
3128.43	0.89423	0.90431	1.13272	0.3921	0.83084
3130.41	-0.10427	0.24752	1.16095	0.37181	0.419
3132.4	0.73729	1.31078	2.3642	0.51154	1.23095
3134.39	0.53887	0.93404	2.21748	0.43134	1.03043
3136.38	0.66054	1.27733	1.2208	0.77119	0.98246
3138.37	1.58179	1.58063	1.67413	0.55063	1.34679
3140.35	0.12311	0.42396	1.42748	0.31	0.57114
3142.34	0.18448	0.86732	1.78087	-0.19058	0.66052
3144.33	0.2659	0.19068	1.33427	-0.21112	0.39493
3146.31	0.50736	1.91407	1.5877	0.38838	1.09938
3148.29	0.42891	1.33748	1.16616	0.26795	0.80013
3150.28	0.59049	0.20092	0.59463	-0.25245	0.2834
3152.26	0.39213	0.36438	1.44815	0.2272	0.60796
3154.25	1.63383	1.56785	1.76835	0.42691	1.34923
3156.23	1.67557	1.13134	1.63858	0.52668	1.24304
3158.21	-0.04264	0.37485	1.70882	-0.05353	0.49688
3160.19	0.39922	0.17839	2.06244	0.1861	0.70653
3162.17	0.56113	0.62195	1.31608	1.02578	0.88123
3164.15	0.76309	1.46553	1.26974	0.2655	0.94096
3166.13	0.76511	1.66914	1.37341	-0.25472	0.88823
3168.11	0.92718	1.45275	2.10213	0.74509	1.30679
3170.09	0.52932	0.51641	1.33085	0.98495	0.84038
3172.07	0.33149	1.96008	1.58463	0.76488	1.16027
3174.05	0.97374	1.00376	2.83842	0.38484	1.30019
3176.02	0.65604	0.76746	2.99222	-0.37514	1.01015
3178	2.01838	1.1312	2.04608	-0.05507	1.28515
3179.98	0.34078	0.77495	1.14994	0.62504	0.72268
3181.95	1.06326	0.45872	2.25383	-0.37479	0.85025
3183.93	1.62577	1.22252	1.60768	0.74542	1.30035
3185.9	0.46835	0.58634	2.06146	0.22569	0.83546
3187.88	1.07099	1.67017	2.91527	0.346	1.50061
3189.85	1.19366	1.03405	2.91909	0.90636	1.51329
3191.82	1.55642	1.63793	2.52295	0.94678	1.66602
3193.8	2.31923	1.72183	1.02682	0.74725	1.45378
3195.77	2.1621	1.18577	1.48074	1.78776	1.65409
3197.74	1.56501	1.44972	3.23468	1.10831	1.83943
3199.71	1.128	0.97369	1.88865	-0.41107	0.89482
3201.68	1.01103	1.01769	1.59262	-0.2504	0.84274
3203.65	-0.10587	0.8217	1.69665	0.5903	0.7507
3205.62	1.53729	1.06575	1.5507	0.03107	1.0462
3207.59	1.02049	1.40981	1.85474	0.19188	1.11923
3209.56	0.82378	0.8339	1.35884	0.91274	0.98231
3211.53	1.14712	0.71801	2.16296	0.75365	1.19544
3213.49	1.55051	0.72214	1.76711	1.47462	1.3786
3215.46	0.99397	1.6063	1.97129	0.59563	1.2918
3217.43	2.19748	1.97048	2.12548	0.2367	1.63254
3219.39	1.64107	1.61468	0.92972	0.03782	1.05582
3221.36	0.92471	1.33892	2.73398	1.63898	1.65915
3223.32	1.64841	1.58316	1.83825	0.0002142	1.26751
3225.29	2.05218	2.10744	2.79257	1.88148	2.20842
3227.25	2.01602	2.27174	3.34689	1.8028	2.35936
3229.22	2.0999	2.11606	2.80125	0.64418	1.91535
3231.18	1.28387	2.3204	2.20565	0.9656	1.69388
3233.14	2.02788	2.56476	4.01008	1.12709	2.43245
3235.1	4.21197	3.44915	2.86453	2.20862	3.18357
3237.06	3.71611	3.97358	5.11899	2.21021	3.75472
3239.03	4.16033	4.05801	4.9235	3.77183	4.22842
3240.99	4.52461	3.94247	5.87801	3.65348	4.49964
3242.95	5.48894	4.78698	6.63257	5.65518	5.64092
3244.9	7.05336	6.19148	7.48717	6.77694	6.87724
3246.86	6.13784	5.75602	6.89178	5.81874	6.15109
3248.82	5.42239	5.68059	6.59641	6.8606	6.14
3250.78	4.26702	5.72516	7.25109	5.78251	5.75645
3252.74	4.15168	5.32977	6.60577	5.38448	5.36793
3254.69	3.27645	4.49441	6.91051	5.3865	5.01697
3256.65	2.40127	3.97907	5.06527	3.62858	3.76855
3258.61	1.96616	4.66378	5.27005	4.35071	4.06267
3260.56	0.89106	2.86848	4.42486	3.5529	2.93432
3262.52	0.97598	2.95321	4.17971	2.59516	2.67601
3264.47	0.62097	1.55797	2.53458	1.39746	1.52775
3266.42	0.74603	1.84276	2.88947	1.11982	1.64952
3268.38	-0.28882	2.68757	2.4444	1.08224	1.48135
3270.33	1.23638	2.25241	2.19936	-0.27528	1.35322
3272.28	0.38168	1.45728	1.55434	1.08726	1.12014
3274.23	0.56704	1.62216	1.40936	0.60986	1.0521
3276.18	-0.22753	1.62708	0.46441	0.33251	0.54912
3278.14	0.05799	1.39202	1.46947	0.65523	0.89368
3280.09	0.02359	1.39699	0.77457	0.05801	0.56329
3282.03	-0.41075	1.12199	0.42971	0.62086	0.44045
3283.98	0.05501	1.12701	0.48486	1.26376	0.73266
3285.93	1.16083	1.11205	3.94006	1.82673	2.00992
3287.88	-0.91326	0.99713	1.79528	-0.21024	0.41723
3289.83	1.09275	1.22223	0.35054	0.43285	0.77459
3291.78	0.89883	0.70735	1.60583	0.35601	0.892
3293.72	0.50499	0.27252	3.21113	0.99923	1.24697
3295.67	0.95124	1.5177	0.91649	0.20253	0.89699
3297.61	-0.72241	0.98958	1.57184	0.52587	0.59122
3299.56	0.34402	1.14148	1.07726	-0.23069	0.58302
3301.5	0.57053	1.2934	1.88269	0.8128	1.13986
3303.45	0.49711	1.4587	0.03816	0.57636	0.64258
3305.39	-0.17618	1.104	1.79365	0.65998	0.84537
3307.33	1.11061	1.74936	1.39917	0.1037	1.09071
3309.28	0.31748	0.59473	2.55475	0.90747	1.09361
3311.22	-0.63554	1.60014	1.31034	-0.68868	0.39656
3313.16	0.25155	0.88557	0.56597	0.55524	0.56458
3315.1	0.61873	1.33103	1.07161	0.63923	0.91515
3317.04	-0.05398	0.21651	1.07729	0.48331	0.43078
3318.98	0.4534	2.14202	1.03302	0.60746	1.05897
3320.92	0.48088	1.94758	2.28875	1.29169	1.50223
3322.86	0.52847	2.15315	1.87789	0.29599	1.21387
3324.8	0.53617	1.99877	1.16702	0.22039	0.98059
3326.74	-0.49778	0.40439	0.75619	0.62485	0.32191
3328.68	0.64835	1.49007	1.56207	1.54932	1.31245
3330.61	0.07453	1.81575	1.61798	0.87388	1.09553
3332.55	0.36081	1.42147	1.32392	0.15853	0.81618
3334.48	2.44716	1.90723	2.12992	2.38327	2.21689
3336.42	-0.5464	0.553	1.13591	-0.11191	0.25765
3338.36	-0.09989	1.43881	1.74195	-0.067	0.75347
3340.29	1.62667	1.92466	2.34802	1.45801	1.83934
3342.22	0.71313	1.33053	0.90414	0.50308	0.86272
3344.16	-0.08032	1.69644	2.06028	0.42828	1.02617
3346.09	0.64632	1.10238	1.31645	0.43356	0.87467
3348.02	-0.06699	0.94833	1.62267	-0.40106	0.52574
3349.96	-0.54082	1.39434	1.77892	0.36443	0.74922
3351.89	0.34541	1.44036	1.03519	0.67003	0.87275
3353.82	0.11175	0.88642	0.54149	-0.1443	0.34884
3355.75	0.71814	1.85252	1.24783	0.26149	1.02
3357.68	0.12463	-0.18137	2.05421	-0.41523	0.39556
3359.61	0.13119	0.64479	1.51063	-0.09188	0.54868
3361.54	-0.50216	1.07097	0.11708	-0.28846	0.09936
3363.47	0.06457	1.43719	2.37357	1.11505	1.24759
3365.39	0.03137	1.84344	1.23007	0.35853	0.86585
3367.32	-0.80173	0.36972	1.93663	-0.51792	0.24668
3369.25	0.40527	0.63605	2.09322	1.16572	1.07506
3371.18	-0.42767	0.30239	0.59985	0.58946	0.26601
3373.1	0.37951	0.74879	2.70652	0.37301	1.05196
3375.03	1.14676	0.15519	1.46321	0.73669	0.87547
3376.95	0.3941	0.24165	2.11994	1.06045	0.95404
3378.88	1.08154	1.00812	1.62673	0.02432	0.93517
3380.8	1.06907	0.97466	2.03353	-0.29172	0.94638
3382.72	0.49669	1.06121	0.64037	-0.40766	0.44765
3384.65	0.10443	1.6678	1.24724	-0.1235	0.72399
3386.57	0.19213	1.47442	1.70416	0.24077	0.90287
3388.49	-0.3601	1.26108	1.91111	0.00213	0.70355
3390.41	-0.01222	-0.13222	1.21811	-0.07656	0.24928
3392.34	0.13574	0.49448	0.47514	0.7248	0.45754
3394.26	1.22381	1.48127	1.3322	-0.19378	0.96088
3396.18	1.09199	1.38806	1.43932	-0.7923	0.78177
3398.1	-0.15973	1.39489	1.64645	0.60923	0.87271
3400.02	1.04867	1.00177	1.75363	0.73079	1.13371
3401.93	2.45714	1.12869	2.21085	0.97242	1.69227
3403.85	-0.53425	1.57562	2.1931	0.25404	0.87212
3405.77	-0.00552	1.5026	1.3254	0.17574	0.74955
3407.69	-0.11669	0.62964	2.53274	0.21751	0.8158
3409.6	-0.34838	0.87668	2.49011	0.05934	0.76944
3411.52	0.50006	1.02379	1.14753	-0.60542	0.51649
3413.44	-0.41145	1.77092	0.85499	-0.51009	0.4261
3415.35	0.4772	0.4181	1.81246	0.3453	0.76327
3417.27	0.04598	2.2653	1.92002	0.18743	1.10468
3419.18	0.13488	1.23254	2.12759	0.58964	1.02117
3421.09	1.14392	1.83984	1.48521	0.31194	1.19523
3423.01	-0.52692	2.24719	2.49285	-0.64567	0.89186
3424.92	0.52239	1.01454	2.25056	-0.32321	0.86607
3426.83	1.33183	2.66196	1.53331	1.15934	1.67161
3428.74	-0.61857	1.66941	1.66609	0.24198	0.73973
3430.66	1.19117	2.5569	2.4739	1.08472	1.82667
3432.57	-0.11894	1.84442	0.68177	0.40754	0.7037
3434.48	0.61101	1.61199	2.33968	0.01046	1.14328
3436.39	-0.55894	1.49961	1.77263	0.37352	0.7717
3438.3	-1.1554	2.50726	2.25563	0.61663	1.05603
3440.21	-0.97166	2.07496	2.96366	1.09987	1.29171
3442.11	0.0476	1.4027	1.67175	0.86321	0.99632
3444.02	-0.02639	2.93047	0.57986	0.62669	1.02766
3445.93	0.67969	1.45831	1.33803	0.11029	0.89658
3447.84	0.38584	1.82617	1.74625	0.19401	1.03807
3449.74	0.67197	1.7141	1.4045	0.03565	0.95655
3451.65	0.47816	1.28205	1.7128	1.43734	1.22759
3453.55	0.64444	1.29005	2.57114	0.2391	1.18618
3455.46	0.73077	2.17811	0.22954	0.8809	1.00483
3457.36	0.7372	1.9462	2.78798	-0.23724	1.30853
3459.27	0.70368	1.23434	2.49646	-0.55533	0.96979
3461.17	0.67022	0.76253	1.85498	-0.47337	0.70359
3463.07	1.23685	3.25076	3.71356	1.36866	2.39246
3464.98	-0.35648	1.69903	2.17217	1.53072	1.26136
3466.88	-0.62982	1.02737	0.93085	-1.02714	0.07531
3468.78	-0.22307	1.35573	1.13957	0.29506	0.64182
3470.68	0.42368	1.40416	2.04833	-0.10271	0.94336
3472.58	-0.08951	1.17263	1.10714	0.25961	0.61247
3474.48	-0.32263	1.70116	1.216	-0.09803	0.62412
3476.38	-0.67568	1.62972	1.9749	-0.05563	0.71833
3478.28	1.41137	1.19834	2.88383	-0.53315	1.2401
3480.18	-0.10179	1.08701	1.94277	0.34938	0.81934
3482.08	0.38513	2.13573	1.70178	0.27198	1.12366
3483.98	1.91211	2.74452	2.81088	1.57463	2.26053
3485.87	1.15918	1.19333	1.81997	1.07735	1.31246
3487.77	0.72631	1.68221	1.67915	0.16011	1.06195
3489.67	0.09354	1.49114	1.93836	0.68295	1.0515
3491.56	1.30082	1.22012	2.59763	0.40585	1.38111
3493.46	0.18819	1.90917	1.10695	0.64881	0.96328
3495.35	0.11564	1.63825	1.51632	0.05184	0.83051
3497.25	0.52317	2.0074	2.17574	0.09492	1.20031
3499.14	0.25076	1.7766	1.63522	0.29808	0.99016
3501.03	0.01846	1.78587	2.09477	0.06129	0.9901
3502.93	0.50622	2.35518	1.85432	0.50456	1.30507
3504.82	-0.08593	2.60455	2.16398	-0.41208	1.06763
3506.71	0.32202	1.13399	2.37367	0.31134	1.03525
3508.6	-0.50997	1.68348	2.63342	0.07481	0.97043
3510.49	1.45812	2.53302	3.91823	2.79836	2.67693
3512.38	-0.09371	1.68263	1.70309	0.00199	0.8235
3514.27	0.59456	1.0923	2.06301	-0.23432	0.87889
3516.16	0.68291	0.50203	2.62298	0.76944	1.14434
3518.05	0.89134	1.71182	1.73302	-0.46672	0.96737
3519.94	1.69989	2.26168	2.29309	1.8172	2.01796
3521.83	0.26849	2.33159	1.95325	0.14117	1.17362
3523.72	0.2372	1.70158	2.06346	0.30523	1.07687
3525.6	0.886	1.75163	2.77374	-0.19061	1.30519
3527.49	-0.58511	1.28174	2.18406	0.11357	0.74857
3529.38	1.06387	1.05192	1.49446	0.07787	0.92203
3531.26	0.11295	1.42217	2.3049	1.08225	1.23057
3533.15	-0.47788	1.43248	1.3654	0.20671	0.63168
3535.03	-0.30861	1.92283	1.82598	0.69123	1.03286
3536.92	0.50075	1.73323	2.03663	0.49586	1.19162
3538.8	1.35022	1.94371	2.79733	0.34056	1.60795
3540.68	0.0398	1.99428	2.15808	-0.89464	0.82438
3542.57	2.08948	3.54492	5.41891	2.91025	3.49089
3544.45	0.65922	2.1756	2.4298	0.07521	1.33496
3546.33	1.2291	2.26637	2.24076	1.00028	1.68413
3548.21	1.55909	1.59722	1.6018	1.60545	1.59089
3550.09	0.04917	1.32815	1.96289	1.21071	1.13773
3551.97	0.49935	0.57915	2.42406	0.01605	0.87965
3553.85	-0.09034	1.27022	2.08527	-0.65847	0.65167
3555.73	0.2401	1.56138	0.99658	0.38708	0.79629
3557.61	1.05063	1.73261	2.85796	0.79275	1.60849
3559.49	1.34125	2.18394	2.96939	-0.20148	1.57328
3561.37	-0.20799	2.35535	2.4809	1.36442	1.49817
3563.25	0.60285	1.40682	2.34248	0.85041	1.30064
3565.12	0.77383	1.63839	2.35416	0.93654	1.42573
3567	-0.33508	1.59006	1.11588	0.30279	0.66841
3568.88	0.03613	1.72178	2.57769	-0.25086	1.02119
3570.75	0.2275	1.87363	2.08956	0.31565	1.12658
3572.63	1.45896	1.87889	2.65153	0.80228	1.69791
3574.5	1.19056	1.82423	2.31357	-0.23095	1.27435
3576.38	0.68229	1.72967	1.47569	0.89596	1.1959
3578.25	1.41414	2.62186	2.43787	0.30303	1.69422
3580.12	0.50615	1.43416	2.75015	1.31026	1.50018
3582	3.63828	3.42657	2.43754	1.71764	2.80501
3583.87	0.65056	2.37905	2.62494	0.52507	1.54491
3585.74	0.483	1.55164	2.33746	0.41256	1.19617
3587.61	0.43555	2.08434	2.25007	0.7402	1.37754
3589.48	0.24827	1.93714	2.31276	-0.09199	1.10154
3591.35	0.10112	1.83005	1.92553	-0.24397	0.90318
3593.22	-0.08585	2.20308	2.23841	0.52423	1.21997
3595.09	0.68735	2.3762	2.40135	0.09263	1.38938
3596.96	0.62067	2.14944	1.61438	-0.37872	1.00144
3598.83	0.71417	2.32279	2.57752	0.23013	1.46115
3600.7	-0.33214	1.21627	1.99076	-0.14283	0.68301
3602.57	1.14169	1.74986	2.30407	1.12431	1.57998
3604.43	-0.4843	1.96358	2.91747	0.9716	1.34209
3606.3	1.94992	2.45743	3.18099	1.57903	2.29184
3608.17	1.54428	2.45139	3.1946	0.34663	1.88423
3610.03	0.75884	2.28547	2.2583	0.19435	1.37424
3611.9	0.2936	2.1397	2.47212	0.20223	1.27691
3613.76	0.38854	1.55406	1.48602	0.69028	1.02973
3615.63	-0.2363	2.28856	2.35003	0.33851	1.1852
3617.49	0.61906	2.2632	2.11415	0.38688	1.34582
3619.36	0.63464	2.39798	2.6034	0.71545	1.58787
3621.22	1.57042	2.05292	2.8427	-0.1758	1.57256
3623.08	0.10643	1.788	1.50715	-0.70688	0.67367
3624.94	1.02271	2.18325	2.8717	0.38227	1.61498
3626.81	0.13915	1.21864	2.78636	-0.04838	1.02394
3628.67	0.59586	2.4342	2.85115	-0.1588	1.4306
3630.53	0.73282	2.56993	3.31605	1.051	1.91745
3632.39	0.41008	1.14583	2.20609	0.46107	1.05577
3634.25	0.90757	2.4019	2.74621	0.03133	1.52175
3636.11	1.9853	2.01815	2.81148	0.00189	1.70421
3637.96	0.72336	1.2746	1.97686	0.57284	1.13691
3639.82	0.9017	1.21122	2.64239	0.464	1.30483
3641.68	1.20033	1.72807	2.70802	-0.60464	1.25794
3643.54	1.0593	1.4332	2.82382	0.32718	1.41087
3645.4	0.79856	1.55851	2.78975	-0.22069	1.23153
3647.25	1.61819	1.90398	3.50578	-0.40825	1.65493
3649.11	1.11816	1.80957	2.72199	0.08458	1.43358
3650.96	0.57852	0.75537	1.88837	0.96473	1.04675
3652.82	0.93927	2.69352	2.80483	0.00516	1.6107
3654.67	1.00039	1.79193	2.2465	0.36594	1.35119
3656.53	1.02193	1.77056	1.78827	0.90085	1.3704
3658.38	1.52394	2.9895	3.95521	1.17653	2.4113
3660.23	0.92628	1.12867	3.02233	-0.66721	1.10252
3662.09	0.62919	1.22814	1.88959	0.59005	1.08424
3663.94	0.53259	2.60786	1.80703	-0.07159	1.21898
3665.79	3.27659	3.70788	5.52467	1.06885	3.3945
3667.64	0.78104	2.52825	1.34244	-0.0302	1.15538
3669.49	0.80614	2.62888	2.71024	0.95463	1.77497
3671.34	-0.12811	2.28989	2.82818	-0.12497	1.21625
3673.19	0.81829	1.47129	2.3463	-0.14525	1.12266
3675.04	0.90551	2.01305	2.7146	0.27588	1.47726
3676.89	0.75333	1.73525	3.08309	0.1388	1.42762
3678.74	0.34208	2.29761	3.35179	0.20417	1.54891
3680.59	1.41181	2.20045	2.2707	1.19365	1.76915
3682.44	1.40234	1.46379	3.5398	0.62609	1.758
3684.28	0.39401	1.68759	1.15916	0.75273	0.99837
3686.13	1.18686	1.87189	2.82865	0.52166	1.60226
3687.98	0.90101	0.77652	2.69843	0.80487	1.29521
3689.82	0.97675	1.08175	2.26842	-0.1733	1.03841
3691.67	0.17383	1.42761	1.98866	-0.40943	0.79517
3693.51	-0.0271	2.29416	2.80914	0.11543	1.29791
3695.36	0.33411	1.56146	3.1299	0.2226	1.31202
3697.2	0.41783	1.66958	2.65092	-0.79058	0.98694
3699.04	0.58456	1.81863	1.3722	-0.04051	0.93372
3700.89	-0.12499	0.80867	1.39378	-0.32568	0.43794
3702.73	0.85025	2.03986	1.64068	-0.68261	0.96205
3704.57	0.47207	1.87239	2.53782	0.19561	1.26947
3706.41	2.30421	2.22647	2.71035	1.37514	2.15404
3708.25	0.09238	2.06247	1.83315	0.94627	1.23357
3710.1	0.50085	0.9809	1.40633	0.33912	0.8068
3711.94	0.63052	1.3827	2.22984	0.3585	1.15039
3713.78	0.62188	0.83022	1.65376	-0.53134	0.64363
3715.61	0.64086	0.86551	0.87808	0.64537	0.75745
3717.45	0.7335	1.42786	2.00278	0.45472	1.15471
3719.29	0.91166	0.16499	1.07606	0.61153	0.69106
3721.13	1.09016	0.86207	0.7497	0.36897	0.76772
3722.97	0.30779	0.47886	0.17318	0.06655	0.25659
3724.8	-0.5143	-0.38433	0.59616	-0.47505	-0.19438
3726.64	-0.33612	0.03267	-0.48044	-0.89558	-0.41987
3728.48	0.16083	-1.71077	-0.25663	0.18487	-0.40542
3730.31	-0.42241	-0.5744	-0.13239	0.02677	-0.27561
3732.15	-0.92577	-0.91896	-0.11674	-0.74948	-0.67774
3733.98	-1.38893	-0.26355	-2.00102	-1.04306	-1.17414
3735.82	-1.57183	-1.56808	-1.48549	-2.09653	-1.68048

## Sheet: Fig. 1 Raman spectra PHEN
Raman shift	PHEN EG409	PHEN EG411	PHEN EG412	PHEN EG413	PHEN mean
[cm^{-1}]	counts	counts	counts	counts	counts
-110.824	0.60896	-0.00189	-0.18484	-1.21055	-0.19708
-107.83	0.65898	0.45812	0.09392	0.26843	0.36986
-104.837	0.65905	-0.04186	0.01269	-0.33262	0.07431
-101.845	0.30913	0.5182	0.29134	-0.17357	0.23627
-98.8544	0.50742	0.31824	0.18998	0.4227	0.35959
-95.8646	1.65579	0.75831	1.64864	0.75889	1.20541
-92.8758	0.7541	-0.48159	0.32731	0.17512	0.19373
-89.8881	0.7523	1.07851	-0.43398	0.33154	0.43209
-86.9014	0.40054	1.03863	-0.19528	-0.03192	0.30299
-83.9157	-0.55118	-0.48123	-0.15654	-0.59523	-0.44604
-80.9311	0.39717	-0.48108	-0.07779	-0.47845	-0.16004
-77.9475	-0.05444	-0.08091	0.04099	-0.32162	-0.104
-74.9649	0.24399	-0.58077	0.75978	0.37535	0.19959
-71.9834	0.04248	-0.20064	-0.5014	0.59238	-0.01679
-69.0029	0.49101	0.29951	0.15744	-0.81043	0.03438
-66.0234	0.03959	0.21908	-0.92371	0.20624	-0.1147
-63.045	0.08762	-0.68135	0.35517	-0.21902	-0.11439
-60.0675	0.83573	-0.20234	-0.24593	-0.18469	0.05069
-57.0911	0.03387	0.55668	-0.20833	-0.35275	0.00737
-54.1158	0.23209	0.11572	-0.29084	0.27932	0.08407
-51.1414	0.08036	-0.56522	-0.45378	-0.37013	-0.32719
-48.1681	0.27869	0.11191	-0.01812	0.21603	0.14713
-45.1959	0.22706	0.6681	1.21757	0.84125	0.73849
-42.2246	-0.52502	-0.69568	0.29327	-0.49309	-0.35513
-39.2544	0.53941	1.1004	1.24893	1.49302	1.09544
-36.2852	0.65386	0.09651	-0.91538	0.03942	-0.0314
-33.317	0.81834	-0.30735	-0.39967	-0.05379	0.01438
-30.3499	-0.38376	0.00878	0.39608	-0.02668	-0.00139
-27.3837	0.56418	-0.35515	0.35185	-0.15955	0.10033
-24.4186	-0.73782	-0.07907	-0.05236	-0.77212	-0.41034
-21.4546	0.16015	-0.44294	0.14346	-0.26436	-0.10092
-18.4915	-0.44202	-0.28693	0.21932	0.0035	-0.12653
-15.5295	-0.00203	0.30406	-0.02481	-0.05302	0.05605
-12.5685	0.03811	0.05508	0.17108	-0.18992	0.01859
-9.60848	0.62844	-0.43381	-0.67297	-0.4896	-0.24198
-6.64952	0.51895	0.23735	0.00297	0.41182	0.29277
-3.69158	1.0596	-0.26142	0.71895	0.83421	0.58784
-0.73466	1.40046	1.75989	1.33496	2.21731	1.67816
2.22124	2.04144	2.34119	2.331	1.44097	2.03865
5.17612	0.28255	0.84258	1.38705	1.10511	0.90432
8.12999	0.47321	0.31402	-0.61686	-0.70998	-0.1349
11.0828	1.11402	0.74553	0.37925	0.23544	0.61856
14.0346	-0.84502	-0.2629	-0.62462	-0.65866	-0.5978
16.9855	-0.50392	0.76873	-0.42847	0.16767	0.001
19.9352	0.03729	-0.3196	-0.07228	0.0344	-0.08005
22.884	0.22854	-0.52788	0.52392	-1.57848	-0.33848
25.8318	-0.33008	-0.0561	-0.87982	0.12898	-0.28425
28.7785	-1.78859	-0.58427	-1.20357	-0.60325	-1.04492
31.7242	-0.85455	0.40762	-0.40775	-0.37517	-0.30746
34.6689	-0.74515	-0.28044	-0.13236	-0.58679	-0.43619
37.6126	0.46176	-0.68846	-0.29745	-0.99822	-0.3806
40.5553	-0.45592	-0.61644	-0.3825	-0.97444	-0.60732
43.4969	0.22675	0.41565	-0.36752	0.1014	0.09407
46.4376	-0.24022	0.66779	-0.55253	-1.23386	-0.33971
49.3772	0.09317	0.87996	-0.3175	-0.97089	-0.07882
52.3158	-0.14813	0.0722	-0.56245	-0.42687	-0.26631
55.2534	-0.38928	-0.57552	-0.96737	-0.83798	-0.69254
58.19	-0.05505	0.2968	-0.37227	-0.8872	-0.25443
61.1256	0.07946	-0.67084	-0.25715	-0.51564	-0.34104
64.0602	-0.53578	-0.35852	0.01801	-1.22327	-0.52489
66.9937	0.59925	0.59384	0.4532	-0.32923	0.32926
69.9263	1.73451	1.66624	2.20839	1.2064	1.70389
72.8578	1.92001	0.73867	0.76363	0.58293	1.00131
75.7884	1.50573	1.21118	1.51889	1.16067	1.34912
78.7179	2.34169	1.1637	1.35418	1.89366	1.68831
81.6464	1.62784	0.75627	1.18948	0.32318	0.97419
84.5739	1.06422	0.58889	1.58482	0.63596	0.96847
87.5004	1.8008	0.98154	0.54019	-0.42038	0.72554
90.4259	1.83755	0.53425	1.05557	0.48442	0.97795
93.3503	1.42452	1.16701	1.37098	0.70544	1.16699
96.2738	3.73667	3.1598	3.30642	2.63859	3.21037
99.1963	1.34898	2.31263	1.32188	-0.02218	1.24033
102.118	1.63648	1.74549	0.91736	0.82169	1.28025
105.038	1.82412	1.2584	1.25287	1.02878	1.34104
107.958	1.31196	0.77136	1.06841	1.19839	1.08753
110.876	2.64994	1.40435	1.90397	1.53007	1.87208
113.794	1.28809	0.35738	1.37955	0.38345	0.85212
116.71	0.87639	0.93046	0.85515	0.39829	0.76507
119.625	1.81484	1.10358	0.93078	-0.50561	0.8359
122.54	1.85343	1.25674	1.48643	-0.28839	1.07705
125.453	2.34216	2.04991	0.84211	0.5298	1.441
128.366	1.03105	1.48314	1.29783	0.58889	1.10023
131.277	2.27007	1.33643	1.63355	0.68878	1.4822
134.188	1.40921	0.34971	0.94929	0.0694	0.6944
137.097	1.9985	1.34306	0.74507	0.8507	1.23433
140.005	1.08791	1.41644	1.22086	0.67261	1.09946
142.913	1.97744	1.60986	0.93668	0.37508	1.22477
145.819	1.11711	0.84331	1.45253	0.67809	1.02276
148.725	1.45688	1.39681	1.0884	0.58162	1.13093
151.629	1.39679	0.89033	1.52429	0.6456	1.11425
154.533	2.7368	1.26389	1.5202	0.60346	1.53109
157.435	1.87693	1.09747	1.63614	0.36163	1.24304
160.336	0.96719	1.19105	0.87211	0.12011	0.78761
163.237	1.80754	1.4046	2.00808	0.0657	1.32148
166.136	1.898	1.11817	-0.17592	0.25166	0.77298
169.035	1.48859	1.4318	0.50012	0.38467	0.95129
171.932	1.67925	1.50544	0.85616	-0.02203	1.00471
174.829	1.87005	1.53912	1.65224	-0.14854	1.22822
177.724	1.56093	1.93286	0.92833	-0.56132	0.9652
180.619	1.7019	1.12661	1.24446	0.90619	1.24479
183.512	2.443	1.1604	1.8806	0.01393	1.37448
186.405	0.48418	0.91422	1.59675	0.56195	0.88927
189.296	1.67546	2.18807	0.83293	-0.04977	1.16167
192.187	1.86681	1.26197	1.86917	0.29873	1.32417
195.076	2.80832	2.51589	2.60539	1.16747	2.27427
197.965	1.89986	1.44985	0.82163	1.23644	1.35194
200.852	1.84149	1.56384	1.57791	1.42562	1.60221
203.739	2.08323	1.55785	1.01421	1.53502	1.54758
206.624	2.77506	1.91191	1.93052	0.72463	1.83553
209.509	2.36697	1.90599	2.44686	0.95442	1.91856
212.392	1.75897	2.42012	2.16322	1.34441	1.92168
215.275	3.27605	2.81427	1.8796	2.17459	2.53613
218.156	2.79321	1.40844	2.716	1.04494	1.99065
221.037	4.18543	2.56265	3.71242	3.87549	3.584
223.917	5.32767	2.0369	3.62889	4.74618	3.93491
226.795	5.97002	2.91118	4.22535	5.37707	4.6209
229.673	7.01245	3.86548	4.94183	6.32811	5.53697
232.55	7.00497	3.93981	5.29835	7.55931	5.95061
235.425	6.74754	3.53418	5.17488	6.55066	5.50181
238.3	7.3902	3.36857	5.65143	7.42216	5.95809
241.174	7.33293	5.003	4.72801	8.17382	6.30944
244.046	7.67576	4.55746	6.12461	7.88564	6.56087
246.918	7.31865	3.63193	4.52122	7.11758	5.64735
249.789	8.21161	3.94647	5.51786	7.78966	6.3664
252.659	7.30462	4.421	5.87452	6.58188	6.0455
255.527	8.62275	3.93558	6.55119	7.89425	6.75094
258.395	8.64091	4.97018	6.5079	8.40673	7.13143
261.262	8.98417	5.08481	6.06461	9.51933	7.41323
264.128	9.22748	5.63947	5.86136	8.0721	7.2001
266.993	9.62088	5.55417	6.97812	9.54497	7.92453
269.857	9.36435	4.82887	6.4949	9.17795	7.46652
272.72	10.2079	5.30363	6.35172	9.09107	7.73856
275.582	10.1515	5.93839	7.40852	11.0043	8.62567
278.442	10.0951	5.49319	7.84538	10.8776	8.57783
281.302	9.63884	5.36802	7.56223	10.9111	8.37005
284.161	11.3326	5.60289	8.43912	11.0647	9.10982
287.019	11.3265	4.83778	8.23603	12.5784	9.24467
289.876	11.6704	5.07269	9.07295	12.5322	9.58705
292.733	13.0144	6.98763	8.62991	13.3661	10.4995
295.588	14.1084	6.86259	10.2668	14.6001	11.4595
298.442	16.0025	7.93759	11.7039	16.5142	13.0395
301.295	18.7467	8.4126	11.7408	18.4284	14.3321
304.147	17.1909	8.44766	13.6178	18.1227	14.3448
306.998	18.2352	9.04274	13.7748	17.8172	14.7175
309.848	15.6796	8.23784	10.4918	14.9717	12.3452
312.698	14.324	6.11296	9.12883	13.1663	10.683
315.546	11.5185	6.78812	8.68589	12.441	9.85837
318.393	12.463	5.7433	8.84295	11.7158	9.69127
321.24	10.2076	4.77851	8.00004	11.2707	8.56422
324.085	10.9522	6.45375	6.59717	10.7057	8.67722
326.929	9.79695	4.92896	6.91429	9.46082	7.77525
329.773	10.6917	5.6842	7.15146	9.136	8.16585
332.615	8.98653	5.67944	6.22862	8.09127	7.24647
335.457	9.28142	5.39474	6.62582	9.24662	7.63715
338.297	9.77636	4.03003	5.70303	8.76209	7.06788
341.137	7.22132	4.34537	5.34024	8.03763	6.23614
343.975	9.31637	4.50073	6.29749	8.75326	7.21696
346.813	9.56147	5.13612	6.05477	8.22896	7.24533
349.649	7.65661	4.21153	5.01206	6.98475	5.96624
352.485	7.77683	3.60696	5.96936	6.62064	5.99345
355.32	8.0471	3.52242	5.6467	6.51661	5.93321
358.153	6.8924	3.63791	5.32404	6.61266	5.61675
360.986	6.83777	4.79342	5.78141	6.08879	5.87535
363.818	7.38319	3.10895	5.55879	6.125	5.54398
366.649	6.87866	4.02452	5.5162	6.22132	5.66017
369.479	7.74919	4.26009	5.19361	6.63769	5.96015
372.308	6.46975	4.13572	5.19106	6.67414	5.61767
375.136	7.51538	4.09134	5.82851	6.39067	5.95648
377.963	6.81106	2.647	3.70599	5.86728	4.75783
380.789	6.65678	3.20267	5.62349	7.30396	5.69673
383.614	6.90256	3.23838	5.98101	6.18074	5.57567
386.438	6.14839	3.43411	5.17855	5.29758	5.01466
389.261	5.04427	3.74987	4.6161	6.73451	5.03619
392.083	6.0902	3.42564	4.97368	5.73149	5.05525
394.904	5.66119	3.66144	4.49128	6.88857	5.17562
397.724	5.43221	3.29727	5.44888	6.44572	5.15602
400.544	6.00329	4.57312	5.08652	5.96295	5.40647
403.362	5.0744	3.60899	4.08416	5.24022	4.50194
406.179	5.17057	4.32489	3.72183	4.8376	4.51372
408.996	5.96679	3.64081	3.23951	5.71505	4.64054
411.811	5.36305	3.15674	4.07722	5.11256	4.42739
414.626	5.90936	3.03271	3.63494	6.23014	4.70179
417.439	6.10573	3.6287	4.11269	5.10781	4.73873
420.252	6.60214	3.50471	5.03045	4.98554	5.03071
423.064	7.7486	3.14073	3.98822	6.62334	5.37522
425.874	6.2951	4.0168	4.70602	4.62122	4.90978
428.684	5.69166	3.93288	4.17051	5.37916	4.79355
431.493	6.18823	4.16899	5.035	7.25718	5.66235
434.301	6.73488	4.08511	4.93949	6.29525	5.51368
437.108	6.13156	3.00126	5.43735	6.39342	5.2409
439.913	5.8783	3.71741	4.5752	4.29164	4.61564
442.718	5.37508	3.0336	4.09307	4.84994	4.33792
445.522	4.3719	2.3098	4.65098	4.0883	3.85524
448.325	4.96876	2.34598	3.1289	2.84673	3.32259
451.128	3.46568	1.8622	2.64683	3.92523	2.97498
453.929	3.01264	1.77843	2.40479	2.76381	2.48992
456.729	3.68463	3.09469	2.76276	2.60244	3.03613
459.528	3.35668	1.45096	2.92075	0.64116	2.09239
462.326	3.60377	2.36726	1.59876	1.23994	2.20243
465.124	1.8509	2.7236	3.11678	1.55877	2.31251
467.92	3.19808	1.19993	2.43483	1.55767	2.09763
470.716	2.5953	0.75628	3.39288	2.99666	2.43528
473.51	3.84255	2.47267	2.91098	1.5557	2.69548
476.304	5.28987	2.54908	3.78907	3.39482	3.75571
479.096	4.48722	2.58551	3.62719	3.67399	3.59348
481.888	5.28461	3.06196	3.82532	5.19323	4.34128
484.679	6.38205	3.17843	4.66347	5.63255	4.96412
487.469	8.27954	4.01492	5.54164	8.15193	6.49701
490.257	8.92705	4.37144	5.65983	7.59139	6.63743
493.045	9.67461	5.12798	6.45803	8.99089	7.56288
495.832	10.0722	4.32452	6.73625	9.95048	7.77087
498.618	11.0699	5.08111	7.17449	11.6701	8.74889
501.403	15.2675	7.67771	10.2927	16.9498	12.547
504.188	19.7653	9.19432	11.451	20.7096	15.2801
506.971	25.913	13.191	17.9693	29.1495	21.5557
509.753	41.0109	19.6276	27.4476	48.1094	34.0489
512.534	74.5088	35.2643	45.046	83.4694	59.5721
515.315	195.507	90.861	112.404	236.469	158.81
518.094	239.792	117.638	109.083	280.1	186.653
520.873	284.078	144.414	105.761	323.73	214.496
523.65	328.363	171.191	102.44	367.36	242.339
526.427	372.649	197.968	99.1179	410.99	270.181
529.202	118.047	62.8448	95.7962	130.671	101.84
531.977	55.7949	28.3617	44.0348	61.8711	47.5156
534.751	33.6431	17.9585	25.5933	35.7916	28.2466
537.524	24.4413	11.9954	18.3917	26.2322	20.2651
540.296	17.3396	10.1922	12.8702	19.1528	14.8887
543.067	14.8879	8.50916	10.2288	13.8735	11.8748
545.837	12.0362	6.34609	9.5473	10.8343	9.69097
548.606	7.7846	4.86303	6.90587	8.95513	7.12716
551.374	7.28303	4.78	6.02443	9.03604	6.78087
554.141	5.8815	4.25699	6.34303	6.63703	5.77964
556.908	6.18001	2.574	4.22163	5.31808	4.57343
559.673	4.52855	2.29102	2.78025	3.95918	3.38975
562.437	4.72714	1.96807	3.4989	3.92037	3.52862
565.201	5.27577	2.84514	3.53757	4.68162	4.08503
567.963	3.37444	2.32222	2.21625	0.68295	2.14896
570.725	3.52314	1.35933	3.17493	1.76432	2.45543
573.486	1.82188	1.87645	2.33366	-0.45422	1.39444
576.246	3.07067	1.5936	2.45239	1.28729	2.10099
579.005	2.46949	1.03075	1.89112	1.0489	1.61006
581.762	1.81836	1.42795	1.28989	1.01055	1.38669
584.519	2.31726	1.02515	1.52866	1.17228	1.51084
587.276	1.3162	1.10236	2.08748	0.13409	1.16003
590.031	2.11519	1.61962	0.76628	0.73596	1.30926
592.785	1.7642	0.69688	1.32513	1.37789	1.29103
595.538	1.41326	0.75415	1.28396	1.3799	1.20782
598.291	2.96236	0.81146	2.16284	1.18199	1.77966
601.042	3.7115	2.92877	3.24172	2.14414	3.00653
603.793	3.66068	2.16611	2.94062	1.46636	2.55844
606.542	3.0599	2.44347	3.23954	2.70866	2.86289
609.291	3.65916	2.36083	2.31847	3.91102	3.06237
612.039	3.60846	3.59822	2.91742	4.67346	3.69939
614.785	4.70777	3.07565	3.8764	5.07598	4.18395
617.531	6.03215	4.19308	4.77538	6.01858	5.2548
620.276	4.50656	2.99053	3.27439	4.48123	3.81318
623.02	4.40602	3.028	2.3534	3.72394	3.37784
625.763	4.4555	2.54549	3.03244	3.2601	3.32338
628.506	3.60503	1.703	3.07149	2.95632	2.83396
631.247	2.45461	1.38053	2.15056	2.21259	2.04957
633.987	1.90421	2.57807	2.80965	2.53563	2.45689
636.727	3.85384	0.99565	2.50876	1.77871	2.28424
639.465	4.45352	2.01323	3.22788	2.06192	2.93914
642.203	2.00324	1.17083	2.54701	2.42516	2.03656
644.94	3.253	1.36844	2.46616	2.02852	2.27903
647.675	2.0528	1.76608	3.50534	2.07193	2.34904
650.41	4.00263	2.20374	2.18453	3.39542	2.94658
653.144	3.90252	1.68142	2.58374	3.03899	2.80167
655.877	3.15243	2.1591	1.82295	3.36265	2.62428
658.609	5.60237	2.89683	4.88219	4.94639	4.58194
661.34	4.95237	1.75454	3.38145	2.9302	3.25464
664.071	3.8024	2.6323	3.22073	3.1341	3.19738
666.8	2.85246	1.71007	2.54003	3.57807	2.67016
669.528	3.60257	1.22784	3.05933	2.94215	2.70797
672.256	3.05271	2.22565	3.57865	3.02631	2.97083
674.983	3.0779	2.06348	3.57798	2.47053	2.79747
677.708	3.65311	1.86132	3.13733	2.23485	2.72165
680.433	3.35338	2.17917	3.21671	2.31925	2.76713
683.157	1.85369	2.21704	2.1761	2.16375	2.10265
685.88	2.65401	1.29494	2.65551	2.60833	2.3032
688.602	1.6794	1.05285	2.65492	1.653	1.76004
691.323	2.65482	0.53077	2.33432	0.37775	1.47441
694.043	2.25526	1.48873	1.73375	0.50261	1.49509
696.763	2.05575	1.2867	1.13318	1.50755	1.49579
699.481	1.6063	1.92468	1.77263	-0.36742	1.23405
702.199	0.70686	1.72268	1.45209	0.67771	1.13983
704.915	1.65745	0.08071	1.21158	1.24293	1.04817
707.631	0.75811	0.15874	1.65106	-0.39175	0.54404
710.346	0.4588	0.99679	0.3106	0.25367	0.50497
713.06	0.90953	1.23487	0.97012	-0.10082	0.75342
715.773	1.71028	0.79295	0.60969	0.78482	0.97443
718.485	1.26108	0.83106	2.00924	0.31052	1.10297
721.196	0.81193	-0.09082	0.52882	0.55634	0.45157
723.906	1.91282	1.3871	1.44843	-0.19773	1.13765
726.615	1.06373	0.345	1.04804	-0.3117	0.53627
729.324	0.41468	0.5027	2.28768	-0.18561	0.75486
732.031	1.61569	1.38042	0.76734	-0.66403	0.77486
734.738	-0.38329	0.01815	1.88701	0.25758	0.44486
737.444	0.76781	-0.58412	1.16669	0.21926	0.39241
740.148	1.31892	0.57364	1.04639	-0.379	0.63999
742.852	1.52008	0.29144	0.3261	-0.21717	0.48011
745.555	1.77128	0.48924	0.84583	-0.53529	0.64276
748.258	0.67252	0.18705	0.84559	-0.13333	0.39296
750.959	2.77377	0.6449	1.16535	-0.3713	1.05318
753.659	1.4251	0.80266	1.68514	0.27079	1.04592
756.359	1.27645	0.24041	0.84494	1.03296	0.84869
759.057	1.17784	0.99817	1.08475	-0.75146	0.62732
761.755	1.12927	1.51597	1.56459	0.5442	1.18851
764.451	1.98074	1.23378	1.20445	0.5199	1.23472
767.147	1.58225	1.63161	1.8843	0.88236	1.49513
769.842	1.28382	1.22946	1.7242	0.28487	1.13059
772.536	3.1354	1.78733	1.64409	1.72749	2.07358
775.229	1.98703	1.90522	1.804	2.25017	1.9866
777.922	2.53871	2.1031	0.80394	2.33291	1.94466
780.613	2.24043	2.46104	2.60389	1.29574	2.15027
783.303	2.86718	1.29897	2.20386	1.37863	1.93716
785.993	3.14397	1.25692	2.76383	1.1016	2.06658
788.682	1.8958	1.4149	2.24385	2.02466	1.8948
791.369	2.29769	1.29291	1.48384	1.74778	1.70555
794.056	1.8996	1.41091	1.84387	1.89098	1.76134
796.742	3.75156	-0.07106	2.24392	0.95427	1.71967
799.427	1.85355	2.40699	1.684	1.17762	1.78054
802.111	2.9556	1.96507	3.32408	1.84105	2.52145
804.795	2.70767	1.96315	2.04417	2.56458	2.31989
807.477	1.8598	1.00126	2.84429	2.88817	2.14838
810.159	2.13697	0.95937	2.31109	2.21183	1.90481
812.839	2.83917	1.95751	2.61791	3.0156	2.60754
815.519	3.46642	1.67568	2.08474	3.49942	2.68156
818.198	3.66871	1.51385	2.40492	2.26336	2.46271
820.876	3.87104	2.47203	2.48512	3.74734	3.14388
823.553	3.42342	1.79025	3.44534	3.03142	2.92261
826.229	2.87583	2.78848	3.36556	3.7956	3.20637
828.904	3.27829	2.42673	2.44579	2.53986	2.67267
831.579	4.78078	2.065	2.84607	2.2842	2.99401
834.252	2.23332	0.90328	2.88635	2.68863	2.1779
836.925	2.58592	1.46159	2.44665	1.61314	2.02683
839.597	3.93855	1.3799	2.68697	2.09774	2.52579
842.268	3.24122	1.37824	2.7273	2.94242	2.57229
844.938	2.69393	1.09659	2.44765	2.7472	2.24634
847.607	2.89668	2.01497	2.688	2.47207	2.51793
850.275	3.12448	1.17335	2.32839	2.03705	2.16582
852.942	3.45234	1.65176	2.00879	2.4821	2.39875
855.609	2.80522	1.59019	2.1292	2.26725	2.19797
858.274	2.10816	1.48864	2.24964	3.17249	2.25473
860.939	3.86115	2.4471	2.89009	2.17784	2.84404
863.603	2.71415	1.72558	2.81055	2.34328	2.39839
866.266	3.56723	2.12406	1.97102	3.02882	2.67278
868.928	2.87034	1.56259	2.53152	2.19446	2.28973
871.589	3.87349	1.28111	2.81204	3.2802	2.81171
874.249	3.6767	3.43966	3.17258	4.20604	3.62374
876.909	3.97994	2.71823	4.09311	4.05199	3.71082
879.567	3.23322	1.75681	2.55368	3.21806	2.69044
882.225	3.68657	1.7154	2.53426	1.86421	2.45011
884.882	3.53996	2.11403	2.89486	3.87048	3.10483
887.538	4.14337	2.21266	2.69546	3.27686	3.08209
890.193	3.84684	1.39132	3.2961	2.84336	2.8444
892.847	4.20035	2.34999	2.49675	4.04996	3.27426
895.5	4.05393	2.46868	2.25743	2.25668	2.75918
898.152	3.95756	1.78737	3.4581	3.86353	3.26664
900.804	2.76122	1.98609	3.25879	3.31049	2.82915
903.455	5.36493	3.04484	4.47951	4.63758	4.38171
906.104	4.11868	2.5436	2.06025	3.28477	3.00183
908.753	4.17249	1.70237	4.06099	3.4121	3.33699
911.401	3.67635	1.94116	2.58175	3.35957	2.88971
914.048	4.88025	3.05997	4.22254	4.18714	4.08748
916.695	5.23419	2.89879	3.90333	4.27487	4.0778
919.34	5.28819	2.69764	2.58414	3.60272	3.54317
921.985	4.64224	2.3365	4.02498	5.69072	4.17361
924.628	5.14636	3.41538	3.74583	5.01888	4.33161
927.271	7.50047	2.73427	4.7467	8.02717	5.75215
929.913	11.3547	5.73317	7.02756	11.0356	8.78776
932.554	12.2089	7.61211	9.78847	15.6042	11.3034
935.194	18.7632	8.93107	11.9494	21.0929	15.1841
937.834	25.5176	12.93	18.4304	27.9018	21.1949
940.472	26.922	15.129	20.3513	31.6309	23.5083
943.11	30.6764	17.248	21.7522	33.4001	25.7692
945.746	32.7809	17.007	23.9932	35.7695	27.3877
948.382	31.2855	16.686	22.3142	33.7391	26.0062
951.017	30.4401	16.2451	21.7952	33.1888	25.4173
953.651	29.6446	16.2041	21.3963	33.5588	25.2009
956.285	32.0491	16.6432	21.2773	35.2889	26.3146
958.917	29.4037	16.1223	23.3184	35.0592	25.9759
961.549	30.5084	16.2614	23.1994	35.2297	26.2997
964.179	31.163	17.9606	22.2805	34.9204	26.5811
966.809	31.3678	17.3197	22.7616	33.4714	26.2301
969.438	29.6726	17.5189	23.1226	34.3025	26.1542
972.066	33.8774	17.6781	23.1638	33.0739	26.9483
974.693	32.7824	18.4373	23.2049	36.2856	27.6775
977.32	33.4873	19.6365	24.0461	39.1774	29.0868
979.945	33.5923	16.4757	22.9672	37.2696	27.5762
982.57	32.9973	16.435	22.9284	36.282	27.1607
985.193	31.8024	18.3542	23.3296	37.8147	27.8252
987.816	29.0075	15.3935	21.0508	32.2676	24.4299
990.438	25.4126	14.3528	18.9321	29.0009	21.9246
993.06	20.7178	11.8721	15.6933	24.3745	18.1644
995.68	16.8231	9.07148	12.5346	17.7084	14.0344
998.299	14.0284	8.15082	10.7759	14.9626	11.9794
1000.92	11.5838	6.07019	7.97717	13.2572	9.72211
1003.54	10.6893	5.86958	8.65848	11.6322	9.21239
1006.15	8.34477	5.22896	7.37983	10.0876	7.7603
1008.77	8.05031	5.0684	6.86118	9.54348	7.38084
1011.38	8.15595	4.66783	5.58255	8.19976	6.65152
1014	7.86163	4.12728	6.24394	6.13652	6.09234
1016.61	8.01736	5.06674	4.58534	7.83383	6.37582
1019.22	5.57316	1.90623	3.54676	6.77167	4.44946
1021.84	6.72903	3.38574	3.78819	6.15011	5.01327
1024.45	5.23489	2.70524	3.90965	4.6492	4.12474
1027.06	4.14082	2.11811	3.39113	3.709	3.33977
1029.67	3.84683	2.131	3.39262	3.56956	3.235
1032.27	3.9529	2.18391	2.03414	4.47098	3.16048
1034.88	2.60904	1.5435	2.29566	2.13333	2.14538
1037.49	1.91524	1.0231	1.6372	1.87675	1.61307
1040.09	2.82149	1.1827	1.31876	0.94135	1.56607
1042.7	1.3278	-0.21766	-0.19966	-0.67269	0.05945
1045.3	0.0342	0.54199	1.48193	0.95485	0.75324
1047.91	-0.05933	-0.15833	-0.19645	-0.73571	-0.28746
1050.51	1.24719	-0.05864	0.52519	-0.064	0.41243
1053.11	0.95379	0.46105	-0.15317	0.33057	0.39806
1055.71	0.46045	-0.31923	0.0885	-1.1911	-0.24034
1058.31	-0.43282	-0.73949	0.65019	-0.06742	-0.14739
1060.91	0.724	1.06025	0.81189	-1.01353	0.39565
1063.51	-0.71915	-0.17999	0.0136	0.26837	-0.15429
1066.11	0.2878	-0.1802	-0.26465	0.38814	0.05777
1068.7	-0.55517	0.3796	0.53709	-0.22212	0.03485
1071.3	0.10017	0.53942	0.41875	-0.29084	0.19188
1073.89	0.05556	-0.10074	0.70043	-0.59921	0.01401
1076.49	0.46102	-0.42088	1.22211	0.57282	0.45876
1079.08	0.36646	-0.22101	0.2238	-0.01473	0.08863
1081.67	0.32188	0.21886	0.34553	0.43817	0.33111
1084.26	-0.32264	-0.26124	-0.53273	0.17147	-0.23628
1086.85	0.33289	-0.38132	0.70903	0.42478	0.27135
1089.44	0.08851	-0.42139	0.15081	-0.16138	-0.08587
1092.03	-0.10584	0.37818	0.4326	-0.98696	-0.0705
1094.62	-0.60177	0.81776	0.0744	-0.21186	0.01963
1097.21	0.45235	1.05736	-1.05709	0.80401	0.31416
1099.79	-0.09345	-0.14302	-0.30935	0.3806	-0.0413
1102.38	0.2608	0.81662	-0.20159	-0.32818	0.13691
1104.96	0.36511	0.45627	-0.00045658	0.28358	0.27613
1107.55	-0.1805	0.20261	-0.71933	-0.50398	-0.3003
1110.13	0.47395	0.06897	0.36182	0.90093	0.45142
1112.71	-0.17361	0.13533	0.92299	-0.53694	0.08694
1115.3	0.37876	0.33505	0.04417	-0.29486	0.11578
1117.88	-0.16882	0.53479	0.32538	0.86722	0.38964
1120.46	0.18367	-0.26545	0.56661	-0.37065	0.02854
1123.03	-0.41389	0.41432	0.18785	-0.56845	-0.09504
1125.61	-0.41142	0.13411	0.40911	-0.00617	0.03141
1128.19	-0.65888	0.6139	-0.56962	-0.48383	-0.27461
1130.77	0.19369	-0.66627	-0.22831	0.7585	0.0144
1133.34	0.64607	0.29357	0.61299	0.48059	0.5083
1135.92	0.29852	1.57343	0.01431	0.56272	0.61225
1138.49	-0.09898	0.8533	0.53558	0.12494	0.35371
1141.06	-0.29643	0.0532	0.81686	0.72724	0.32522
1143.63	0.08119	-0.1069	0.01815	0.28961	0.07051
1146.21	-0.44115	0.93304	0.41946	-0.30793	0.15086
1148.78	0.26159	0.13298	0.28081	-0.38539	0.0725
1151.35	0.26436	0.0927	0.162	0.81722	0.33407
1153.91	0.11722	0.85244	-0.09711	-0.26008	0.15312
1156.48	-0.42988	-0.06783	1.10351	0.26271	0.21713
1159.05	0.42307	0.29185	-1.13594	0.06554	-0.08887
1161.62	0.4761	-0.54847	0.14466	0.42839	0.12517
1164.18	0.1292	0.13121	-0.69474	-0.20869	-0.16076
1166.75	-0.66766	-0.54908	0.42581	0.83433	0.01085
1169.31	-0.26444	1.13065	-0.29365	1.03741	0.40249
1171.87	0.23883	-0.42961	0.06693	0.4806	0.08919
1174.44	1.34217	0.48974	-0.45307	0.24381	0.40566
1177	0.14549	0.04913	-0.29359	-0.27291	-0.09297
1179.56	0.39889	0.68852	0.42594	0.73045	0.56095
1182.12	-0.74764	1.68794	-0.21455	-0.4261	0.07491
1184.68	0.45589	0.24736	0.265	0.89735	0.4664
1187.23	0.80948	1.60679	0.58456	1.14079	1.0354
1189.79	0.41294	1.32625	1.14415	-0.05568	0.70691
1192.35	-0.33363	0.32573	-0.21623	-0.05206	-0.06905
1194.9	0.91906	1.04524	0.86338	1.26953	1.0243
1197.46	0.62168	0.36474	0.78303	0.1112	0.47016
1200.01	0.27438	0.72427	-0.55733	0.71285	0.28854
1202.57	-0.02284	0.28383	0.10236	-0.2454	0.02949
1205.12	-0.57001	-0.43662	-0.01794	0.03641	-0.24704
1207.67	0.03288	0.08296	0.62177	-0.60169	0.03398
1210.22	0.63586	0.84257	-0.45851	-0.43972	0.14505
1212.77	0.23889	0.76218	-0.01876	-0.15772	0.20615
1215.32	-0.258	-0.03818	-0.09898	0.00313	-0.09801
1217.87	0.89443	1.60146	0.65983	0.08333	0.80977
1220.41	-0.50312	0.28112	0.69867	-0.83643	-0.08994
1222.96	0.94934	-0.3192	-0.26247	-0.65605	-0.07209
1225.51	-0.04812	-0.27949	0.29542	-0.15641	-0.04715
1228.05	0.75449	0.40023	-0.38668	-0.55666	0.05285
1230.6	0.10718	-0.00106	0.17126	-0.19681	0.02014
1233.14	-0.24007	0.55765	-0.3908	-0.15683	-0.05751
1235.68	-1.3407	0.19602	0.08717	0.09461	-0.24073
1238.22	0.45866	0.0744	1.08515	0.6661	0.57108
1240.76	-0.14194	0.41278	-0.21684	0.55766	0.15292
1243.3	-0.24249	-0.04882	0.48118	0.23599	0.10646
1245.84	0.232	-0.0104	-0.3208	-0.00565	-0.02621
1248.38	-0.84349	0.70795	0.27726	-0.24734	-0.0264
1250.92	0.45602	0.1463	0.59534	0.15106	0.33718
1253.46	0.50549	0.62461	-0.00657	0.14954	0.31827
1255.99	-0.29632	-0.13724	0.03154	0.06618	-0.08396
1258.53	-0.3981	0.26094	0.42966	0.86292	0.28885
1261.06	-0.02481	0.37912	0.42781	-0.78023	0.000473675
1263.59	0.69851	1.21732	0.48597	0.53672	0.73463
1266.13	0.64686	0.53554	-0.37586	-0.54624	0.06508
1268.66	0.59527	1.25378	0.06235	0.93014	0.71039
1271.19	-0.80628	0.77204	0.02057	0.64664	0.15824
1273.72	0.29222	0.77032	0.93881	0.16323	0.54114
1276.25	0.04076	0.68861	0.69705	-0.52011	0.22658
1278.78	0.23933	0.11359	-0.18467	0.51667	0.17123
1281.31	2.03796	3.09859	1.93361	2.15355	2.30593
1283.83	-0.36339	2.0836	0.37192	-1.0095	0.27066
1286.36	1.13532	1.12195	1.25024	1.14754	1.16376
1288.89	0.83408	0.96034	0.48858	-0.61534	0.41692
1291.41	0.83286	1.83874	0.32693	-1.0581	0.48511
1293.93	-0.0683	1.23717	1.16532	0.29922	0.65835
1296.46	-0.31942	1.2356	1.1637	-0.10338	0.49413
1298.98	0.57949	1.91405	1.40212	0.53411	1.10744
1301.5	1.32846	1.91252	1.40055	0.69127	1.3332
1304.02	0.77747	2.511	0.079	0.46854	0.959
1306.54	1.62651	2.58951	0.75747	0.60587	1.39484
1309.06	0.22559	1.66803	0.35595	0.70321	0.7382
1311.58	0.37473	1.98658	0.47444	0.72064	0.8891
1314.1	0.22388	1.58512	0.47296	0.11814	0.60003
1316.61	-0.1769	2.8237	0.31149	0.03573	0.7485
1319.13	0.57227	2.3423	0.87005	0.03341	0.95451
1321.64	0.52145	2.06091	0.78862	0.83117	1.05053
1324.16	0.32066	2.61954	0.3872	-0.25099	0.7691
1326.67	0.96991	2.01818	1.02581	-0.01304	1.00022
1329.18	0.14421	1.65684	1.10444	-0.05505	0.71261
1331.69	0.01855	3.13552	1.06307	0.02304	1.06004
1334.21	0.21793	2.53421	1.02173	0.94122	1.17877
1336.72	1.11735	3.37292	1.42039	-0.02052	1.47253
1339.22	0.96682	2.85166	1.61909	0.69782	1.53385
1341.73	1.06631	3.29041	1.6178	0.29623	1.56769
1344.24	0.71586	2.72917	1.69653	0.61475	1.43907
1346.75	0.61545	3.36794	1.85526	-0.06667	1.443
1349.25	1.01507	3.84676	1.53404	0.05197	1.61196
1351.76	0.56475	3.48557	1.5728	1.49072	1.77846
1354.26	1.01446	3.48441	2.2516	0.68953	1.86
1356.77	0.36421	4.24325	1.33042	1.24843	1.79658
1359.27	0.71403	4.40213	1.08925	1.44741	1.9132
1361.77	0.56384	4.60101	1.52808	1.3864	2.01983
1364.27	1.61372	4.39991	1.48688	1.68544	2.29649
1366.78	0.76364	3.91882	1.44566	1.76456	1.97317
1369.28	-0.6864	3.55776	0.84446	1.40378	1.2799
1371.77	0.6136	1.79671	-0.03671	0.60305	0.74416
1374.27	0.21364	1.55569	0.20211	0.40242	0.59347
1376.77	-0.28629	2.03468	1.24097	0.56187	0.88781
1379.27	0.86385	2.55367	1.31984	0.3614	1.27469
1381.76	0.764	1.9527	0.99873	-0.239	0.86911
1384.26	-0.68578	2.39174	1.03763	-0.19934	0.63606
1386.75	0.81445	2.95079	1.51656	0.68045	1.49056
1389.25	0.76476	2.76985	1.03549	0.80028	1.34259
1391.74	1.01394	1.18895	0.99444	0.24022	0.85939
1394.23	0.81316	2.06806	-0.12658	0.08021	0.70871
1396.72	0.61244	1.78717	1.35241	-0.08112	0.91773
1399.21	-0.33825	1.50632	0.35142	0.03757	0.38926
1401.7	0.8111	1.50547	-0.36957	0.07633	0.50583
1404.19	0.66051	1.66465	-0.13053	0.27516	0.61745
1406.68	-0.19008	0.94382	0.10854	-0.84595	0.00408
1409.16	-0.59059	0.62304	1.46761	-0.50711	0.24824
1411.65	0.70893	1.46227	0.5067	-0.12824	0.63741
1414.14	0.30848	1.8215	0.42581	-0.16929	0.59662
1416.62	0.75808	2.62075	0.62493	0.46825	1.118
1419.11	0.90772	0.78004	1.26406	0.42586	0.84442
1421.59	-0.3426	2.81932	-0.13677	0.10355	0.61087
1424.07	0.30711	0.45864	0.94241	-0.1387	0.39237
1426.55	1.00688	2.73795	0.42159	1.73916	1.47639
1429.03	0.85669	1.13728	0.0608	0.39708	0.61296
1431.51	0.55654	0.73665	0.18004	-0.38497	0.27206
1433.99	0.45641	1.85602	0.01927	-0.06694	0.56619
1436.47	0.20633	0.93541	0.73854	-0.40889	0.36785
1438.95	0.85631	1.49482	1.05782	0.96919	1.09453
1441.43	0.6063	0.61425	0.41711	0.96735	0.65125
1443.9	0.30634	1.07368	0.85642	0.0056	0.56051
1446.38	0.30643	0.73314	-0.14426	0.5239	0.3548
1448.85	0.80648	-0.02738	0.53509	-0.79771	0.12912
1451.33	0.15654	0.5321	-0.14554	0.14075	0.17096
1453.8	0.65662	1.37161	0.29382	0.91928	0.81033
1456.27	0.15673	0.17106	0.97322	-0.20214	0.27472
1458.74	0.95689	0.7705	0.41264	-0.12346	0.50414
1461.22	-0.4929	0.96997	1.09206	0.47526	0.5111
1463.69	0.85735	0.32946	0.6915	-0.00591	0.4681
1466.15	-0.24236	1.16896	0.53097	0.29297	0.43763
1468.62	-0.04212	1.44847	0.97043	-0.10807	0.56718
1471.09	0.40817	0.608	0.44993	-1.20905	0.06426
1473.56	0.2082	0.68755	-0.03055	-0.57022	0.07375
1476.02	-0.34248	0.80712	-0.07102	-1.05129	-0.16442
1478.49	-0.09315	1.2467	1.12852	0.50769	0.69744
1480.95	-0.54378	0.8863	0.00808	-0.25327	0.02433
1483.42	-0.6945	1.76592	-0.03234	-0.29413	0.18624
1485.88	-0.69518	1.24555	1.24725	0.38505	0.54567
1488.34	-0.59582	1.00519	0.08685	-1.13568	-0.15986
1490.8	0.05359	2.00486	1.5665	1.78365	1.35215
1493.26	0.60302	1.64454	0.40613	-0.09694	0.63919
1495.72	0.52647	2.00425	1.2058	0.66252	1.09976
1498.18	0.09995	1.00394	0.20547	1.74207	0.76286
1500.64	-0.10154	2.92368	0.92518	0.70167	1.11225
1503.1	0.24702	2.84342	-0.19517	1.42131	1.07915
1505.56	0.04562	2.92318	1.80448	1.62101	1.59857
1508.01	-0.50575	2.40288	-0.35585	0.50079	0.51052
1510.47	2.44293	4.1226	2.88383	2.98065	3.1075
1512.92	2.89166	3.98233	2.80353	1.96058	2.90952
1515.38	0.39043	1.60208	0.28325	0.78049	0.76406
1517.83	-1.06078	1.40185	0.12298	0.14044	0.15112
1520.28	-0.16195	1.36165	0.28271	-0.81952	0.16572
1522.73	0.48688	1.20143	0.36248	0.10056	0.53784
1525.18	0.83566	1.7212	0.20227	0.62073	0.84497
1527.63	0.83449	2.601	0.68207	0.26095	1.09463
1530.08	-0.46666	1.9208	1.10189	0.66123	0.80432
1532.53	0.10725	2.36063	0.20171	0.50156	0.79279
1534.98	0.58119	2.96047	1.48156	-0.01801	1.2513
1537.43	-0.11983	2.24033	0.72142	-0.45753	0.5961
1539.87	3.77918	3.2802	2.30131	2.94303	3.07593
1542.32	0.57826	2.24008	0.56121	-0.41635	0.7408
1544.76	1.57735	2.91998	2.32111	1.42433	2.06069
1547.21	0.1265	2.2799	0.72106	-0.4949	0.65814
1549.65	1.22567	2.79983	-0.19901	0.70593	1.1331
1552.09	1.17489	2.3198	0.96097	0.42682	1.22062
1554.53	0.82416	2.91976	0.92095	0.42778	1.27316
1556.97	0.77346	2.23975	1.24096	1.58881	1.46074
1559.41	1.57278	2.95975	0.44095	0.34992	1.33085
1561.85	1.67217	3.03977	0.72099	2.0311	1.86601
1564.29	2.5716	5.6798	2.88104	1.23234	3.0912
1566.73	0.67107	5.23986	1.76111	1.67366	2.33642
1569.17	3.27055	6.87993	2.52118	2.03503	3.67667
1571.6	2.9701	6.64001	3.68129	3.11651	4.10198
1574.04	4.61968	8.12013	4.48139	4.15803	5.34481
1576.47	6.11928	9.16024	5.72153	3.03964	6.01017
1578.91	6.01894	11.7604	6.04168	5.8413	7.41557
1581.34	8.61863	13.6405	7.60184	5.96304	8.95601
1583.77	10.6682	16.7607	11.162	8.96486	11.889
1586.2	12.6679	20.1209	14.5222	9.00674	14.0794
1588.63	14.7176	20.8011	17.9224	11.6087	16.2625
1591.07	14.6173	19.6813	16.9227	11.1307	15.588
1593.49	12.967	16.1615	17.9229	9.17283	14.0561
1595.92	10.0167	12.2018	14.6832	6.41502	10.8292
1598.35	6.41642	10.402	9.44347	4.17727	7.6098
1600.78	4.36619	7.04231	7.20377	2.5396	5.28797
1603.2	3.36598	6.56263	4.12404	1.90201	3.98866
1605.63	1.51582	5.24293	3.56429	0.50448	2.70688
1608.06	1.71571	4.98324	1.96454	1.46703	2.53263
1610.48	0.61562	4.3236	1.32482	0.12968	1.59843
1612.9	1.11557	4.56396	1.9251	0.99236	2.14925
1615.33	1.21556	3.52435	1.20543	0.23513	1.54512
1617.75	1.71559	3.48474	1.36575	0.67797	1.81101
1620.17	0.96567	3.76516	1.92609	-0.35911	1.57445
1622.59	1.01579	4.12559	0.76645	0.04388	1.48793
1625.01	0.91594	4.28604	1.58682	-0.43304	1.58894
1627.43	0.51611	3.3665	0.72722	0.21012	1.20499
1629.85	0.56635	2.56699	1.08762	0.81335	1.25858
1632.26	-0.08338	2.04747	1.42804	0.01667	0.8522
1634.68	1.26693	2.00799	1.04848	0.18007	1.12587
1637.1	0.46726	2.64852	1.16895	-0.37645	0.97707
1639.51	0.66766	1.80907	1.16942	-0.0129	0.90831
1641.93	1.01808	1.44962	0.04992	0.43073	0.73709
1644.34	1.01854	1.4902	1.69042	1.35448	1.38841
1646.75	0.86903	1.8908	1.05095	2.1183	1.48227
1649.16	0.46957	2.13141	0.5715	1.40218	1.14366
1651.58	-0.62984	1.69203	0.61205	0.72617	0.6001
1653.99	1.32069	1.89268	0.77264	1.05024	1.25906
1656.4	-0.07877	0.81333	-0.22678	-1.14559	-0.15945
1658.81	0.0218	0.21403	0.97384	0.61865	0.45708
1661.21	0.14741	0.77471	1.01445	1.06298	0.74989
1663.62	0.22307	1.17543	0.9351	0.30741	0.66025
1666.03	-1.42625	0.41614	-1.10424	0.55193	-0.39061
1668.43	1.32448	1.0769	0.49645	-0.48347	0.60359
1670.84	0.47513	0.45766	0.65713	-0.52137	0.26714
1673.25	0.17582	0.37844	0.45786	0.0007804	0.25322
1675.65	1.17655	0.29922	0.41858	-1.11698	0.19434
1678.05	-0.27269	0.70004	-0.38068	-0.49467	-0.112
1680.45	0.72811	-0.13914	0.22008	0.04772	0.21419
1682.86	0.72897	1.2217	0.30086	0.17018	0.60543
1685.26	-0.47016	-0.77742	0.02167	0.01271	-0.3033
1687.66	0.13078	-0.21658	-1.01752	0.25533	-0.212
1690.06	-0.06826	0.26423	0.98331	0.57802	0.43933
1692.46	0.53275	0.54507	-0.33585	0.58079	0.33069
1694.85	-0.1162	0.30593	0.62501	-0.69636	0.0296
1697.25	0.13488	0.26678	-0.89411	0.86656	0.09353
1699.65	-0.164	0.86768	0.22679	-0.13044	0.20001
1702.04	0.53717	0.22858	0.6277	-0.60734	0.19653
1704.44	0.23836	0.54951	-0.37136	-0.16426	0.06306
1706.83	-0.56039	-0.40955	0.18958	0.0389	-0.18536
1709.23	1.8409	1.0314	1.01056	1.36203	1.31122
1711.62	0.84222	1.13236	2.07155	1.26515	1.32782
1714.01	0.39358	0.35337	-0.28747	0.04827	0.12694
1716.4	0.34491	1.07436	-0.36646	0.3715	0.35608
1718.8	0.79624	0.43538	0.55458	0.45479	0.56025
1721.19	-0.05241	-0.00358	-0.56436	0.09818	-0.13054
1723.57	-0.15101	0.23746	-0.24329	-0.09835	-0.0638
1725.96	0.30041	-0.48147	0.47779	0.3052	0.15048
1728.35	0.7519	0.35962	-1.08152	-0.25118	-0.05529
1730.74	0.35341	0.32073	-0.92089	-0.28746	-0.13355
1733.12	0.35497	-0.19815	0.91977	0.17571	0.31307
1735.51	1.05655	1.32202	0.56045	0.93893	0.96949
1737.89	1.3082	-0.03781	0.64113	0.12225	0.50844
1740.28	0.90987	0.48237	-0.39815	0.28565	0.31994
1742.66	0.61159	0.32258	-0.07743	-0.23085	0.15647
1745.05	-0.18665	0.00281	0.36332	-0.78726	-0.15195
1747.43	-0.5355	0.64305	0.53722	0.45611	0.27522
1749.81	0.01571	-0.47669	-0.40885	0.21959	-0.16256
1752.19	-0.53306	0.20361	0.28504	1.26314	0.30468
1754.57	-0.28188	-0.67609	0.16559	0.90679	0.0286
1756.95	0.61932	0.24422	0.04615	-0.24946	0.16506
1759.33	0.37055	-0.31544	-0.15329	-0.04565	-0.03596
1761.7	0.37183	-0.2751	0.12728	0.35826	0.14557
1764.08	-1.02686	-0.27474	0.6078	0.28218	-0.10291
1766.46	0.72449	0.20566	-0.11191	0.36613	0.29609
1768.83	0.47542	0.64606	0.48835	-0.34982	0.315
1771.21	-0.07378	0.04648	0.22864	-0.42575	-0.0561
1773.58	-1.0479	-0.27406	0.76895	-0.02435	-0.14434
1775.95	-0.37202	-0.07462	-0.31073	0.05711	-0.17506
1778.33	-0.77106	0.64445	-0.15038	-1.18131	-0.36458
1780.7	-0.37238	0.07022	0.16999	0.22036	0.02205
1783.07	1.52635	0.37601	0.33035	-0.01787	0.55371
1785.44	-0.0749	0.08179	0.17037	-1.05695	-0.21992
1787.81	0.32393	0.16095	0.77039	0.18397	0.35981
1790.18	0.87279	0.16013	0.01033	1.26502	0.57707
1792.55	0.77169	0.47931	0.85029	-0.41387	0.42186
1794.91	-0.32937	-0.16147	0.21027	0.10734	-0.04331
1797.28	0.66964	-0.56225	0.57029	0.22858	0.22656
1799.65	0.91867	0.697	1.01031	1.6698	1.07394
1802.01	-0.2824	-0.00374	0.01035	0.5511	0.06883
1804.38	1.06652	-0.52445	-0.59	-0.20767	-0.0639
1806.74	1.11552	0.47485	-0.37031	0.47364	0.42342
1809.1	-0.28546	1.99417	0.1694	-0.52495	0.33829
1811.47	-0.68637	-0.03315	-0.28421	-0.16342	-0.29179
1813.83	0.36273	0.01954	-0.5778	-0.783	-0.24463
1816.19	0.5619	0.07225	-0.23137	0.55749	0.24007
1818.55	-0.0389	0.11163	0.24841	-0.48191	-0.04019
1820.91	0.41022	0.03104	0.44821	0.31869	0.30204
1823.27	-0.24115	-0.20952	-0.772	-0.44076	-0.41586
1825.63	-0.14251	0.70994	-0.23217	0.27987	0.15378
1827.98	-0.44388	0.7494	-0.35233	0.48058	0.10844
1830.34	0.3048	-0.37112	0.28754	0.56138	0.19565
1832.7	-0.0965	-0.85161	-0.15256	0.20226	-0.2246
1835.05	-0.29776	-0.17208	-0.07267	0.76322	0.05518
1837.41	0.15103	0.06746	1.44725	-0.19574	0.3675
1839.76	0.44985	0.44702	-0.19281	-0.07461	0.15736
1842.11	0.14748	0.42656	0.68715	0.52658	0.44694
1844.47	0.29515	0.50607	-0.11289	-0.47212	0.05405
1846.82	-0.25714	0.9256	1.52711	0.60924	0.7012
1849.17	0.64062	0.26513	0.8071	1.42405	0.78422
1851.52	0.88843	0.6247	-0.43286	0.11885	0.29978
1853.87	0.43628	-0.17572	0.24718	0.93371	0.36036
1856.22	1.43418	0.46386	-1.23285	-0.10466	0.14013
1858.57	-0.01787	0.18349	1.08713	0.09701	0.33744
1860.91	0.33012	0.94311	1.04687	0.0587	0.5947
1863.26	1.07816	-0.17724	1.40661	1.10046	0.852
1865.61	0.27625	-0.83756	-0.2337	1.42233	0.15683
1867.95	0.32438	-0.21788	-0.19398	-0.13576	-0.05581
1870.3	-0.37743	0.94183	0.68576	0.62628	0.46911
1872.64	-0.27923	0.06155	0.36552	-0.81163	-0.16595
1874.98	0.36904	0.06129	0.4452	0.75057	0.40652
1877.33	1.49236	1.22105	1.04488	0.85286	1.15279
1879.67	0.81571	0.74083	0.7645	-0.00478	0.57907
1882.01	0.51412	0.86061	-0.03632	0.43768	0.44402
1884.35	0.91255	0.62045	0.36285	-0.31978	0.39402
1886.69	1.16104	0.34028	0.96205	0.08286	0.63656
1889.03	-0.59042	-1.37988	0.24128	-0.43492	-0.54099
1891.37	1.50816	1.33851	0.2005	0.24694	0.82353
1893.7	0.15678	-0.06307	1.19977	-0.99108	0.0756
1896.04	1.65545	0.13535	1.14571	1.131	1.01687
1898.38	-0.29585	0.29379	0.33166	0.13041	0.115
1900.71	0.65291	1.49227	0.23762	0.60991	0.74818
1903.05	-0.04829	0.57074	-0.20305	0.32949	0.16222
1905.38	0.40056	0.52925	1.19629	-0.35103	0.44377
1907.72	-0.45056	0.28773	-0.64435	0.36852	-0.10967
1910.05	-0.05164	-0.19385	0.35503	-0.47185	-0.09058
1912.38	0.34733	0.56457	0.55443	-0.15216	0.32854
1914.71	0.34634	0.52302	0.03383	-0.23246	0.16768
1917.04	1.29541	-0.07851	-0.64674	0.36419	0.23359
1919.37	0.24452	0.07998	0.1527	-0.19906	0.06953
1921.7	1.19367	0.15848	0.27216	0.2778	0.47553
1924.03	-0.10715	0.26368	-0.28836	-0.32532	-0.11429
1926.36	1.29209	0.12889	0.47114	0.07164	0.49094
1928.68	0.09124	-0.04589	0.55065	0.18868	0.19617
1931.01	-0.00957	0.67269	0.31019	0.34579	0.32978
1933.34	-0.76036	0.3113	0.70972	0.62294	0.2209
1935.66	0.68826	-0.45018	0.22931	0.21968	0.17176
1937.99	0.08689	0.70837	1.02888	0.37643	0.55014
1940.31	-0.26447	0.26693	0.38849	-0.20672	0.04606
1942.63	0.13407	0.26551	-0.0519	0.85019	0.29947
1944.95	0.43257	-0.05588	0.14774	0.64722	0.29291
1947.28	0.53111	0.38273	-0.25259	0.20432	0.21639
1949.6	-0.37032	-0.61862	-0.05294	-0.31856	-0.34011
1951.92	-0.0217	0.38003	0.62676	0.1986	0.29592
1954.24	0.12502	0.0987	0.86645	0.59457	0.42118
1956.56	0.42178	-0.34261	1.06617	-0.40938	0.18399
1958.87	0.86861	0.8961	0.14591	0.42675	0.58434
1961.19	-0.13452	0.89483	0.94567	0.22299	0.48224
1963.51	0.6624	0.33358	-0.29455	0.25931	0.24018
1965.82	0.40937	-0.02765	0.94523	0.61573	0.48567
1968.14	0.40639	-0.06888	0.10504	0.21219	0.16369
1970.45	0.75346	0.48994	-0.13513	0.60871	0.42924
1972.77	1.45058	1.48876	1.44471	0.82532	1.30234
1975.08	-0.05225	-0.03244	-0.53544	0.44199	-0.04454
1977.39	0.44498	0.20634	-1.01556	0.03875	-0.08137
1979.7	0.19225	-0.55487	0.70433	-0.0044	0.08433
1982.02	-0.01047	-0.19606	1.06426	0.03253	0.22256
1984.33	0.23663	0.34276	1.06417	-0.13046	0.37828
1986.64	0.08381	0.12161	-0.17587	0.14663	0.04404
1988.95	1.63105	0.92047	1.3041	-0.17618	0.91986
1991.25	-0.07169	0.59935	0.30407	-0.73893	0.0232
1993.56	1.25062	0.11826	-0.05594	0.49841	0.45283
1995.87	0.47298	0.31719	0.46408	0.65583	0.47752
1998.17	0.8204	0.17612	-1.01587	0.49333	0.1185
2000.48	1.06788	-0.20493	-0.45584	-0.0291	0.0945
2002.79	-0.3846	-0.16594	0.18424	-0.83143	-0.29943
2005.09	0.01296	1.19305	1.54432	0.5663	0.82916
2007.39	0.31058	0.19205	0.30442	-0.1559	0.16279
2009.7	1.65824	-0.00916	-0.49601	0.20198	0.33876
2012	0.30594	0.14962	1.18361	0.97997	0.65479
2014.3	0.50371	0.50845	0.70323	0.11794	0.45833
2016.6	1.00152	0.38726	0.22286	-0.12403	0.3719
2018.9	1.34937	0.18604	-0.41758	0.27407	0.34797
2021.2	0.89728	-0.19518	-0.33798	0.71226	0.2691
2023.5	1.3952	0.94361	-0.41839	0.67051	0.64773
2025.8	0.6932	-0.13755	0.30124	0.18886	0.26144
2028.09	-0.35875	0.54084	0.08034	0.14725	0.10242
2030.39	0.43934	1.33928	0.21945	0.06509	0.51579
2032.69	0.63747	-0.46237	-0.2014	0.58299	0.13917
2034.98	0.53565	0.376	0.49775	0.64096	0.51259
2037.28	0.08387	-0.18562	0.17693	0.81899	0.22354
2039.57	0.13216	0.9328	0.29612	0.11703	0.36953
2041.87	-0.36952	0.93121	1.05532	-0.30487	0.32803
2044.16	0.17764	0.24966	0.53457	0.33297	0.32371
2046.45	-0.07524	0.40811	1.1738	-0.46911	0.25939
2048.74	-0.52808	0.6466	0.77306	0.40888	0.32512
2051.03	0.46914	0.2051	0.89234	0.92694	0.62338
2053.32	-0.53358	-0.2764	-0.98837	-0.23492	-0.50832
2055.61	0.21373	1.36215	0.89095	-0.79675	0.41752
2057.9	-0.68892	0.60069	0.53027	-0.11851	0.08088
2060.19	0.5085	-0.04075	-0.79038	0.67977	0.08928
2062.47	-1.14406	-0.32216	0.96898	-1.24191	-0.43479
2064.76	0.68511	-0.76356	-0.03163	0.27575	0.04142
2067.05	0.26431	-0.42493	0.44777	0.35346	0.16015
2069.33	1.04355	-0.52629	-0.03283	0.59114	0.26889
2071.62	0.13953	0.55236	0.12661	-0.13109	0.17185
2073.9	1.03557	0.51104	0.04605	0.38673	0.49485
2076.18	-0.1186	1.02973	0.60551	0.22465	0.43532
2078.47	1.92727	2.02844	1.645	1.30264	1.72584
2080.75	0.92319	0.62715	0.60447	0.4807	0.65888
2083.03	-0.13082	-0.21409	0.84386	-0.08121	0.10443
2085.31	0.46521	0.54467	0.6032	0.65694	0.5675
2087.59	0.71131	0.10344	-0.19741	-0.74488	-0.03188
2089.87	-0.64254	-0.37775	-0.86201	0.37338	-0.37723
2092.15	0.30367	0.50105	-0.36659	-0.58828	-0.03754
2094.43	1.04991	-0.02011	0.00883	0.25014	0.32219
2096.7	-0.15378	0.31875	-0.73573	-0.63139	-0.30054
2098.98	-0.4074	0.6176	0.03971	-0.03283	0.05427
2101.25	1.63901	-0.46351	0.07919	-0.07419	0.29513
2103.53	0.53548	-0.17132	0.55869	0.4045	0.33184
2105.8	2.03202	0.60086	0.71819	1.24326	1.14858
2108.08	-0.32141	-0.06693	0.79772	0.3221	0.18287
2110.35	0.37523	-0.22809	0.71726	0.72101	0.39635
2112.62	-0.4781	-0.66923	0.75684	0.31999	-0.01762
2114.9	-0.08137	0.96967	-0.36359	0.07902	0.15093
2117.17	0.16542	0.68856	0.87601	-0.12193	0.40202
2119.44	-0.23776	0.68748	0.87564	-0.60281	0.18063
2121.71	0.65913	1.88641	0.91526	0.39637	0.96429
2123.98	0.65606	-0.03464	-0.48508	-0.64438	-0.12701
2126.24	0.40305	0.52433	1.03458	0.75494	0.67923
2128.51	2.57508	1.18333	2.21426	2.07434	2.01175
2130.78	-0.60284	0.44233	0.19395	-0.3262	-0.07319
2133.05	-0.20571	0.32134	0.15367	0.35333	0.15566
2135.31	-1.45853	0.04038	-0.04659	-0.00706	-0.36795
2137.58	2.1887	1.31945	2.35316	1.79262	1.91348
2139.84	0.93598	1.31851	0.57292	0.43236	0.81494
2142.11	0.48331	-0.7624	0.07271	0.11217	-0.02356
2144.37	0.58068	0.5967	0.1125	1.35203	0.66048
2146.63	1.1281	-0.30416	-0.56768	-0.44801	-0.04794
2148.89	-0.27444	-0.04502	-0.44784	0.27125	-0.12401
2151.15	0.62307	0.17414	-0.24799	0.07034	0.15489
2153.41	0.32064	-0.12668	0.43188	0.22944	0.21382
2155.67	0.06822	-0.24749	0.55151	-0.27157	0.02517
2157.93	-0.53425	0.91172	0.67114	-0.21262	0.209
2160.19	0.26332	0.23095	0.39077	0.06641	0.23786
2162.45	0.01095	-0.60979	0.59043	0.14551	0.03427
2164.71	0.35861	0.94947	0.4701	-0.69533	0.27071
2166.96	0.95634	-0.69125	0.1098	0.58391	0.2397
2169.22	0.7541	-0.01194	0.46949	-0.2568	0.23871
2171.47	0.2019	-0.25263	-0.05083	-0.23082	-0.08309
2173.73	-0.10026	-0.0933	0.62703	0.11482	0.13707
2175.98	-1.15235	-0.61522	0.58492	-0.25951	-0.36054
2178.24	0.14559	0.66215	-0.13718	0.17953	0.21252
2180.49	0.64305	-0.06049	-0.53925	-0.44135	-0.09951
2182.74	-0.10944	0.05692	0.0987	0.37781	0.106
2184.99	0.43747	0.33432	1.41666	0.61705	0.70138
2187.24	0.18443	0.25176	0.25464	-0.14362	0.13681
2189.49	-0.31856	0.60923	0.73264	-0.74424	0.06977
2191.74	-0.1965	-0.51331	0.73067	0.07524	0.02403
2193.99	0.3756	0.56421	0.64871	0.25477	0.46082
2196.24	-0.32726	-0.19829	0.24678	-0.14565	-0.1061
2198.49	0.06996	-0.92075	0.16486	-0.10599	-0.19798
2200.73	0.3672	0.31681	0.92296	0.73375	0.58518
2202.98	0.16451	-0.80567	-0.07899	-0.22643	-0.23665
2205.22	0.71186	0.55185	0.43909	0.69345	0.59906
2207.47	0.30924	0.74941	0.27718	0.2134	0.38731
2209.71	-0.59332	0.58699	0.9553	0.97341	0.4806
2211.96	0.25416	-0.21542	0.19344	-0.94649	-0.17858
2214.2	0.55171	-0.09782	0.67158	0.69367	0.45479
2216.44	0.44927	0.89982	0.66967	-0.14611	0.46816
2218.68	1.47191	1.59748	2.64777	2.57421	2.07284
2220.92	-0.30541	0.29513	1.30588	0.33456	0.40754
2223.16	0.24232	-0.30717	0.14402	0.095	0.04354
2225.4	1.19008	1.45054	0.58219	-0.02448	0.79958
2227.64	0.33789	0.56827	1.68036	0.3761	0.74066
2229.88	0.88576	-0.15399	0.41857	0.09673	0.31177
2232.12	-0.01642	-0.35621	-0.50322	-0.64919	-0.38126
2234.35	0.13129	-0.23849	0.13501	-0.47508	-0.11182
2236.59	-0.12101	0.39923	-0.10673	-0.46088	-0.07235
2238.83	-0.12327	0.67698	0.05156	-0.37995	0.05633
2241.06	0.12452	-0.44527	-0.15015	0.74104	0.06753
2243.3	0.47234	0.75251	-0.27184	-0.45789	0.12378
2245.53	0.37022	0.0303	0.28649	-0.53673	0.03757
2247.76	-0.28187	0.22812	0.64484	-0.5355	0.0139
2249.99	1.01611	-0.81403	0.24322	0.02577	0.11777
2252.23	-0.33598	0.02383	-0.31839	0.48714	-0.03585
2254.46	0.86195	0.9417	0.74002	-0.17143	0.59306
2256.69	0.50992	0.05959	0.19844	0.43009	0.29951
2258.92	-0.09208	0.53728	0.51689	0.83166	0.44844
2261.15	0.75599	1.09496	0.19536	-0.20668	0.45991
2263.37	-0.1963	0.01261	-0.20615	0.13505	-0.0637
2265.6	-0.29859	0.41026	-0.12764	0.39684	0.09522
2267.83	-0.80092	-0.15206	-0.12912	0.35872	-0.18085
2270.06	-0.15319	0.21898	-0.21059	-0.27933	-0.10603
2272.28	-0.50545	-0.56998	-0.41202	0.28269	-0.30119
2274.51	-0.83263	0.36108	0.20657	0.16478	-0.02505
2276.73	-0.40979	0.31884	0.32517	0.64689	0.22028
2278.96	-0.3119	0.31661	-0.19621	0.56905	0.09439
2281.18	0.53589	0.03403	-0.61758	0.13129	0.0209
2283.4	-0.31628	0.03146	0.58107	1.37359	0.41746
2285.62	0.22901	0.0689	0.25975	-0.14414	0.10338
2287.85	-0.67566	0.10638	0.53845	0.33822	0.07685
2290.07	0.81973	-0.0562	0.17716	0.50064	0.36033
2292.29	0.4152	0.34125	0.81588	0.50314	0.51887
2294.51	0.41055	-0.62128	-0.06537	0.22574	-0.01259
2296.73	0.05598	-0.46379	-0.66691	-0.17362	-0.31209
2298.94	0.77645	0.81372	0.25157	0.30583	0.53689
2301.16	0.197	0.29124	0.49003	-0.05475	0.23088
2303.38	-0.95754	0.48878	-0.31152	-0.41531	-0.2989
2305.59	0.98783	-0.51365	0.20694	0.5842	0.31633
2307.81	-0.41695	0.72393	0.00538	-0.05621	0.06404
2310.03	0.22834	0.48153	-0.47622	0.58345	0.20427
2312.24	-0.37632	-0.24085	-0.43781	0.18312	-0.21796
2314.45	-0.13091	0.03679	0.08063	-0.45731	-0.1177
2316.67	-0.18556	0.43444	0.47799	0.05509	0.19549
2318.88	0.35982	-0.72787	-0.00463	-0.19219	-0.14122
2321.09	0.25526	0.54982	-0.64722	-0.31918	-0.04033
2323.3	0.90077	1.26755	0.85019	1.31413	1.08316
2325.51	-0.00369	0.14529	-0.09236	0.42767	0.11923
2327.72	0.59193	0.36304	0.8251	0.98147	0.69039
2329.93	0.98762	0.50082	-0.05742	-0.4245	0.25163
2332.14	0.03326	-0.54139	0.3801	-0.31027	-0.10957
2334.35	-0.07108	-0.14358	0.53763	0.56416	0.22178
2336.56	-0.12535	0.29426	0.39517	1.1588	0.43072
2338.76	0.12042	-0.54789	-0.50726	-0.12637	-0.26528
2340.97	0.66626	0.28997	-0.683	0.78857	0.26545
2343.17	-0.58785	-0.23214	0.18128	-0.09644	-0.18379
2345.38	0.1581	0.40578	0.10557	-0.02129	0.16204
2347.58	-1.09591	0.08369	0.32321	-1.14596	-0.45874
2349.79	-0.14986	0.56164	0.68088	0.02956	0.28056
2351.99	0.54386	0.5196	-0.28152	0.04517	0.20678
2354.19	-0.46235	0.63759	0.75609	0.44097	0.34307
2356.39	0.23152	-0.12499	-0.20627	-0.08308	-0.0457
2358.6	-0.17455	-0.28754	0.11138	-0.36697	-0.17942
2360.8	0.21886	0.90934	-0.11095	0.38466	0.35048
2363	0.21234	0.58624	0.14609	0.65512	0.39995
2365.19	-0.3441	-0.05684	0.38282	0.32574	0.07691
2367.39	1.04955	0.42009	-0.28042	-0.00341	0.29645
2369.59	-0.50673	-0.66295	0.49634	-0.3724	-0.26143
2371.79	0.68706	0.49403	0.93314	-0.22122	0.47325
2373.99	0.28093	0.65103	0.76995	-0.30985	0.34802
2376.18	0.22488	-0.15197	0.96677	0.24169	0.32034
2378.38	0.51891	-0.47493	1.04363	-0.44675	0.16021
2380.57	0.363	0.96213	0.3205	-0.41524	0.3076
2382.77	0.50717	0.47922	0.23739	-0.5037	0.18002
2384.96	1.85141	-0.1237	0.1143	-0.112	0.4325
2387.15	-0.35427	0.63342	-0.32877	0.03555	-0.00352
2389.34	-0.2599	0.11055	-0.37181	-0.09656	-0.15443
2391.54	-0.19043	0.94769	0.14516	0.61147	0.37847
2393.73	-0.97092	0.30487	-0.13784	0.27985	-0.13101
2395.92	-0.57774	-0.29794	0.29917	0.7085	0.033
2398.11	0.11552	0.13926	1.05619	0.09742	0.3521
2400.3	0.30887	0.73649	0.33325	-0.19337	0.29631
2402.49	-0.84774	0.45374	1.01032	1.35605	0.49309
2404.67	0.84575	0.65101	-0.35259	0.06574	0.30248
2406.86	-0.1107	0.80829	0.72452	-0.90436	0.12944
2409.05	0.18295	0.4056	0.08165	-0.47424	0.04899
2411.23	-0.27334	-0.55707	-0.56119	0.91609	-0.11888
2413.42	0.87043	-0.07975	0.23596	0.02661	0.26331
2415.6	-0.18573	0.59763	0.43315	1.05734	0.4756
2417.79	0.0582	0.715	0.59037	-0.39176	0.24295
2419.97	0.25218	1.1524	-0.2124	-0.60076	0.14786
2422.15	0.54434	1.14981	1.18484	1.07032	0.98733
2424.34	-0.36342	1.34726	1.1021	0.70158	0.69688
2426.52	0.6789	1.5847	1.17939	0.05299	0.874
2428.7	0.97129	1.46218	0.69669	0.44459	0.89368
2430.88	0.51376	1.93966	1.05401	1.95632	1.36594
2433.06	1.05631	2.01717	0.41136	0.1882	0.91826
2435.24	1.09894	2.65471	2.12872	0.22025	1.52566
2437.42	1.69167	1.85225	1.60611	1.6124	1.6906
2439.6	1.45946	2.64981	2.36351	1.48457	1.98934
2441.77	1.9773	3.60741	2.80093	1.71688	2.52563
2443.95	2.47025	2.805	2.51836	1.38932	2.29573
2446.13	0.41325	3.12262	3.63582	1.30192	2.1184
2448.3	2.05635	3.48026	3.07331	0.69464	2.32614
2450.48	2.64949	3.47791	3.0308	2.36748	2.88142
2452.65	4.54271	5.55561	5.34832	2.4005	4.46178
2454.83	4.136	4.83328	3.10584	1.67358	3.43718
2457	1.97938	3.431	2.2634	1.46679	2.28514
2459.17	2.72282	4.50873	3.24097	0.86016	2.83317
2461.34	2.16633	2.58647	3.49856	2.21362	2.61624
2463.51	3.05989	3.62424	3.89617	1.36721	2.98688
2465.68	1.55354	2.38202	2.85379	1.20092	1.99756
2467.85	3.79723	2.21982	2.93143	1.23472	2.5458
2470.02	1.14099	2.21763	2.20911	1.14866	1.6791
2472.19	2.48485	2.45547	2.12678	1.26268	2.08245
2474.36	2.12875	2.49333	1.88448	0.09682	1.65084
2476.53	1.22271	1.4112	2.2022	1.17108	1.5018
2478.7	1.49174	1.5291	1.51993	0.08543	1.15655
2480.86	1.66083	1.52699	2.13769	0.43989	1.44135
2483.03	1.70499	1.80493	1.47547	0.63444	1.40496
2485.19	1.1992	1.24287	1.51327	0.4691	1.10611
2487.36	1.44347	1.72082	1.39108	1.22385	1.4448
2489.52	0.08781	1.55881	1.50891	0.6587	0.95356
2491.68	0.3322	1.1568	1.38676	1.25365	1.03235
2493.85	1.37666	1.27482	1.22463	0.84863	1.18118
2496.01	1.57118	1.19285	1.80251	-0.75628	0.95257
2498.17	1.21575	2.07091	0.16041	0.43891	0.97149
2500.33	0.46037	1.86898	1.01833	0.19419	0.88547
2502.49	1.85507	1.86705	-0.10374	1.18957	1.20199
2504.65	0.3998	1.10515	0.49421	-0.09496	0.47605
2506.81	-0.10538	1.34327	1.6122	0.94058	0.94767
2508.97	0.83949	1.06141	1.21019	0.21621	0.83183
2511.13	1.08439	1.27956	1.4482	0.61194	1.10602
2513.28	-0.02062	1.73774	1.56623	-0.27225	0.75277
2515.44	0.82439	1.53593	1.20428	0.377	0.9854
2517.6	0.56948	1.49413	0.88234	-0.53368	0.60307
2519.75	1.06463	0.41235	1.72043	1.15571	1.08828
2521.91	0.60977	1.4906	1.31853	-0.24813	0.79269
2524.06	0.92996	0.76885	0.35665	0.34812	0.60089
2526.21	0.60017	0.52712	0.55478	0.46443	0.53663
2528.37	0.89545	0.80542	0.11293	-0.09916	0.42866
2530.52	0.64077	1.16373	1.91111	-0.70269	0.75323
2532.67	0.08615	1.28207	0.34929	0.41387	0.53285
2534.82	0.43158	0.89374	1.34084	1.21052	0.96917
2536.97	2.77707	3.16544	2.53239	1.42727	2.47554
2539.12	0.87261	0.27715	0.70397	0.16405	0.50444
2541.27	1.2682	1.35554	0.42223	-0.83908	0.55172
2543.42	0.11384	1.23395	0.38051	1.03788	0.69155
2545.57	0.80953	0.63238	0.8788	-0.40509	0.47891
2547.72	-0.49474	1.03083	0.49711	0.11203	0.28631
2549.86	1.55107	0.78929	0.69544	-0.17079	0.71625
2552.01	0.7969	0.66778	0.49379	-0.69353	0.31623
2554.16	0.2928	0.74626	0.69216	0.20382	0.48376
2556.3	0.08872	0.54479	0.77055	0.58122	0.49632
2558.45	-0.31527	1.18331	0.72894	-0.0613	0.38392
2560.59	0.13077	1.26186	0.76736	-0.06374	0.52406
2562.73	0.87686	1.10042	0.56581	0.13389	0.66925
2564.88	0.02299	2.25902	0.16426	-0.8284	0.40447
2567.02	0.11917	1.09761	1.12271	-0.59062	0.43722
2569.16	-0.08458	0.57623	0.2212	0.36536	0.26955
2571.3	0.31168	0.89487	1.71971	0.20099	0.78182
2573.44	0.45803	-0.46649	0.77824	-0.28403	0.12144
2575.58	0.55439	1.61218	-0.16323	-0.00893	0.4986
2577.72	0.32582	1.65087	0.75533	0.10623	0.70956
2579.86	-0.40273	0.24956	1.91391	-0.05848	0.42557
2582	0.3938	2.56828	1.0725	0.45689	1.12287
2584.13	0.59037	1.84701	2.0311	-0.26764	1.05021
2586.27	0.63698	2.00577	1.06972	-0.27225	0.86006
2588.41	-0.76639	1.40454	1.26837	-1.03676	0.21744
2590.54	1.43027	1.4433	1.18704	0.47882	1.13486
2592.68	1.87698	2.44211	3.02571	0.63448	1.99482
2594.81	-0.07626	1.20093	2.30439	0.46933	0.9746
2596.95	1.37053	0.71976	1.14312	0.50428	0.93442
2599.08	0.26737	2.91862	0.90186	-0.34066	0.9368
2601.21	1.06427	2.75748	2.50059	1.77447	2.0242
2603.34	1.41121	2.15636	1.33936	0.12971	1.25916
2605.47	2.40818	3.51526	2.57813	1.12504	2.40665
2607.61	1.55519	2.95417	2.61694	0.68045	1.95169
2609.74	1.20227	3.19311	2.53575	0.35595	1.82177
2611.87	1.34938	3.03206	1.49458	1.31157	1.7969
2613.99	2.39652	4.59103	2.33342	1.06722	2.59705
2616.12	2.39374	3.59	3.2523	1.26301	2.62476
2618.25	2.29097	2.749	2.69118	2.17886	2.4775
2620.38	2.08826	5.34802	3.17007	1.21478	2.95528
2622.5	2.23558	4.78705	3.52899	1.6907	3.06058
2624.63	2.48297	4.94611	3.60793	2.4067	3.36093
2626.76	2.93038	5.34517	4.04686	3.04277	3.8413
2628.88	3.52783	7.70425	4.56583	3.87895	4.91922
2631.01	4.22534	7.02335	5.80483	3.11521	5.04218
2633.13	5.62289	8.06246	5.84384	4.67154	6.05018
2635.25	5.32046	8.2216	7.24284	4.90794	6.42321
2637.37	5.61808	9.98075	7.48186	4.42444	6.87628
2639.5	7.46576	13.2199	8.12094	7.10103	8.97691
2641.62	8.91348	14.2191	10.16	6.85767	10.0376
2643.74	8.76121	14.8583	11.7191	9.29442	11.1583
2645.86	10.309	17.1775	12.6382	10.7712	12.724
2647.98	12.6569	17.7367	14.8373	12.288	14.3797
2650.1	15.6047	21.496	16.9964	14.0848	17.0455
2652.22	17.4527	24.6952	18.3556	14.1618	18.6663
2654.33	20.8006	28.6945	22.3548	18.1188	22.4922
2656.45	23.0986	32.6938	26.2339	20.4359	25.6156
2658.57	27.3467	34.6131	30.3131	24.9931	29.3165
2660.68	30.5947	40.2925	34.2724	27.2704	33.1075
2662.8	35.5928	45.8118	37.7116	29.5477	37.166
2664.91	42.891	50.6511	44.3509	33.5451	42.8595
2667.03	48.5392	56.0905	49.7901	35.2626	47.4206
2669.14	54.3375	61.8499	55.3094	39.3802	52.7193
2671.26	61.8358	70.2493	59.4687	40.0178	57.8929
2673.37	67.2341	74.8487	66.868	44.0555	63.2516
2675.48	75.4825	74.0482	71.2274	43.5732	66.0828
2677.59	79.1308	75.2876	74.3067	43.4911	68.0541
2679.7	82.0793	77.6471	76.4661	42.009	69.5504
2681.81	81.5278	78.6466	78.5455	42.327	70.2617
2683.92	87.3764	74.9661	79.1449	40.7251	70.5531
2686.03	79.6249	71.0456	74.9043	37.6432	65.8045
2688.14	74.5236	64.5252	68.1438	33.4414	60.1585
2690.25	73.2722	60.0847	62.3432	31.1597	56.7149
2692.35	65.8208	56.4843	55.2627	27.758	51.3314
2694.46	60.4696	50.0039	50.3422	24.8764	46.423
2696.57	49.9183	41.6835	43.7416	22.3549	39.4246
2698.67	45.3672	36.7631	36.4612	18.9535	34.3862
2700.78	41.166	31.3627	31.2607	17.0721	30.2154
2702.88	32.9649	27.4824	26.2203	13.7108	25.0946
2704.99	28.1638	21.962	23.1798	11.3495	21.1638
2707.09	24.4128	22.0017	20.2994	10.5483	19.3156
2709.19	22.4118	17.5215	17.699	8.5872	16.5549
2711.29	19.0608	15.9611	15.7786	7.78615	14.6467
2713.4	17.4599	14.0809	13.5783	5.7452	12.7161
2715.5	13.359	12.1606	12.3379	6.1043	10.9905
2717.6	12.7082	11.7204	9.8976	5.66343	9.99741
2719.7	10.7574	11.2002	10.0173	5.66262	9.40936
2721.8	10.2066	8.03997	8.65696	4.66189	7.89136
2723.9	7.85591	6.67977	6.8567	4.16122	6.3884
2725.99	7.95522	8.71961	7.09643	3.1006	6.71797
2728.09	6.40457	6.27946	4.85618	3.30007	5.21007
2730.19	5.80397	6.5193	4.61595	1.65959	4.6497
2732.28	5.30339	5.67919	5.01574	2.3392	4.58438
2734.38	5.95288	5.47907	5.05555	1.89885	4.59659
2736.47	4.15238	4.879	4.01536	1.93859	3.74633
2738.57	4.40193	4.99893	4.7952	1.29838	3.87361
2740.66	2.70151	4.43886	4.37504	1.73824	3.31342
2742.76	3.40113	4.51882	3.45491	1.01816	3.09826
2744.85	3.5508	3.27879	4.1348	1.41818	3.09564
2746.94	3.40051	4.63878	3.6947	1.53825	3.31806
2749.03	2.25025	3.71879	2.89461	1.13836	2.5005
2751.13	2.85002	2.99882	2.49454	1.49855	2.46048
2753.22	2.09986	3.27884	2.3745	1.01877	2.19299
2755.31	2.69969	3.3189	3.17446	1.43907	2.65803
2757.4	2.44961	1.47896	2.05445	0.29942	1.57061
2759.48	5.19954	4.43906	4.39445	1.97985	4.00322
2761.57	1.4995	3.71917	2.17446	0.30034	1.92337
2763.66	3.34952	5.03927	3.6545	1.3209	3.34105
2765.75	2.99957	3.07941	1.93455	0.74152	2.18876
2767.83	0.94965	2.75956	1.5346	-0.0578	1.2965
2769.92	0.99979	2.43972	1.73469	0.82297	1.49929
2772.01	1.34995	1.79991	2.6548	0.38379	1.54711
2774.09	0.25015	1.80011	1.6949	0.10469	0.96246
2776.17	2.15036	2.16032	0.81504	-0.33434	1.19784
2778.26	0.85058	1.04056	1.89514	-0.13331	0.91324
2780.34	1.35084	2.64081	2.25526	-0.33241	1.47862
2782.42	0.85114	1.56107	1.8554	0.14857	1.10404
2784.51	0.97648	3.16134	1.73555	0.14948	1.50571
2786.59	0.40186	1.60164	2.25573	-0.24957	1.00241
2788.67	1.40227	1.96196	1.2959	-0.14855	1.12789
2790.75	0.00273	1.64228	1.8961	0.35253	0.97341
2792.83	0.25323	2.24264	1.37631	0.13368	1.00146
2794.91	0.65376	2.043	0.37656	0.47484	0.88704
2796.99	0.95433	1.04336	1.3168	-1.08397	0.55763
2799.06	0.00494	2.72376	1.53707	0.4773	1.18577
2801.14	3.40559	3.40417	1.89736	2.03864	2.68644
2803.22	1.00628	0.6846	0.75765	0.48003	0.73214
2805.3	1.307	0.96503	1.21797	0.64149	1.03287
2807.37	0.85777	1.00549	0.2583	-0.27695	0.46115
2809.45	0.10857	1.96597	0.53865	0.44466	0.76446
2811.52	0.20942	2.16647	1.15901	-0.07368	0.86531
2813.6	-0.0397	2.24697	1.05938	0.44809	0.92869
2815.67	1.01122	2.24749	1.21978	0.40991	1.2221
2817.74	0.36219	1.68802	0.8602	0.45181	0.84056
2819.81	0.6132	2.16859	1.70064	-0.66622	0.95405
2821.89	-0.38579	1.28916	0.98108	0.61581	0.62506
2823.96	0.16526	2.08975	1.26156	0.37793	0.97363
2826.03	-0.18366	1.37035	0.42203	-0.4199	0.29721
2828.1	-0.08252	0.83097	1.42252	-0.05762	0.52834
2830.17	-0.08136	1.33162	1.38305	-0.85529	0.4445
2832.24	-0.48016	1.45225	-0.09642	-0.17289	0.17569
2834.31	-0.17891	2.09292	0.90413	0.46957	0.82193
2836.37	-0.80261	1.17361	1.5047	0.27214	0.53696
2838.44	0.92371	1.45431	1.42529	0.19476	0.99952
2840.51	1.42507	1.69503	1.42587	0.71747	1.31586
2842.57	1.92648	3.55576	2.18648	0.92024	2.14724
2844.64	0.47793	1.49652	0.70712	0.34312	0.75617
2846.7	0.22942	2.69727	0.50777	0.28604	0.93012
2848.77	1.23093	1.01806	0.74843	-0.47095	0.63162
2850.83	-0.6175	1.77886	1.1491	-0.14786	0.54065
2852.9	-0.0159	1.97968	1.30981	-0.1847	0.77222
2854.96	-0.01424	1.6205	1.39053	0.45853	0.86383
2857.02	-0.26256	2.66135	0.67126	-0.17814	0.72298
2859.08	2.18916	2.22222	0.992	0.26526	1.41716
2861.14	-0.10906	0.9431	0.71278	-0.77125	0.19389
2863.21	1.59274	1.104	1.03356	0.47233	1.05066
2865.27	-0.5554	1.94492	1.43436	1.03597	0.96496
2867.32	0.29647	2.02584	1.09517	0.4397	0.9643
2869.38	0.49841	1.5868	1.05601	-0.11649	0.75618
2871.44	1.25038	1.14775	1.51686	0.20741	1.0306
2873.5	-0.09761	1.50873	0.79772	0.0514	0.56506
2875.56	0.75391	1.14974	0.3586	-0.74452	0.37943
2877.61	0.50546	1.03074	1.15951	0.57867	0.81859
2879.67	-0.54302	1.19178	0.20041	-0.09807	0.18777
2881.73	-0.454	1.83282	0.48135	0.06527	0.48136
2883.78	0.13506	1.99389	0.16229	0.3487	0.65999
2885.84	0.17415	2.59497	0.78327	0.23221	0.94615
2887.89	-0.16173	1.51606	1.40425	0.7958	0.88859
2889.94	0.31494	1.87717	1.32525	0.71946	1.05921
2892	0.06667	1.71831	1.68626	0.32323	0.94862
2894.05	1.01841	2.87944	2.1273	0.48705	1.62805
2896.1	0.07022	1.72061	1.52835	-0.00901	0.82754
2898.15	-0.27794	1.26178	1.16941	0.41498	0.64206
2900.2	0.02394	1.76298	0.89051	-0.74092	0.48413
2902.25	0.72588	1.80419	1.9316	2.02326	1.62123
2904.3	-0.07214	1.40542	0.65273	0.06752	0.51338
2906.35	0.67987	1.24667	1.01387	0.31188	0.81307
2908.4	0.28193	1.72792	1.09502	-0.16368	0.7353
2910.45	-0.36597	2.3292	1.09619	0.12087	0.79507
2912.49	0.58617	1.37051	1.07737	0.64465	0.91967
2914.54	-0.61165	2.61181	1.09858	-0.3515	0.68681
2916.59	2.29057	3.13314	1.77972	0.93235	2.03395
2918.63	-0.00715	2.73449	1.30086	-0.62373	0.85112
2920.68	-0.15484	1.49586	1.82203	-0.1797	0.74584
2922.72	0.09752	1.65724	0.46321	0.02442	0.5606
2924.77	0.34992	1.57863	1.6244	0.22859	0.94539
2926.81	0.00237	2.06004	1.98559	0.67284	1.18021
2928.85	1.35486	2.86147	1.50683	-0.20279	1.38009
2930.89	0.8574	1.90292	1.86808	0.44165	1.26751
2932.94	1.85998	1.70438	1.18935	0.20607	1.23995
2934.98	-0.03741	2.46587	0.75063	0.2106	0.84742
2937.02	1.21526	1.62736	1.91191	0.21522	1.24244
2939.06	-0.28203	1.90887	1.43324	-0.82009	0.56
2941.1	0.67073	2.7904	2.03457	0.66471	1.5401
2943.14	0.62354	2.23196	2.71591	0.1496	1.43025
2945.18	0.57637	1.71352	1.59727	-0.28679	0.90009
2947.21	1.47926	2.91511	1.55866	-0.20311	1.43748
2949.25	-0.26779	0.63671	1.40006	0.34056	0.52738
2951.29	0.48518	2.47832	2.08146	0.52429	1.39231
2953.32	1.08821	1.79996	0.80291	-0.4319	0.8148
2955.36	1.5413	2.4016	1.92437	0.37201	1.55982
2957.4	0.34443	2.44327	1.80583	0.41602	1.25239
2959.43	0.79758	2.00496	1.52732	0.02005	1.08748
2961.46	0.80081	1.80666	1.48882	-0.05587	1.01011
2963.5	0.10407	1.16838	1.53034	0.42831	0.80778
2965.53	0.70737	2.69012	0.57188	0.51246	1.12046
2967.56	0.46073	1.89188	1.45344	0.79668	1.15068
2969.6	0.68914	3.05365	1.77501	-0.079	1.3597
2971.63	0.56758	2.57543	0.69661	0.76541	1.15126
2973.66	1.02107	1.77724	0.85821	0.2099	0.9666
2975.69	-0.07536	1.57907	1.25983	0.45379	0.80433
2977.72	0.12823	0.70089	1.98147	0.33646	0.78676
2979.75	0.68189	2.06277	-0.21686	0.21919	0.68675
2981.78	0.58557	1.30464	1.30481	0.44199	0.90925
2983.8	0.73933	1.02653	0.10652	1.06479	0.73429
2985.83	0.94311	1.38843	0.94822	-0.73233	0.63686
2987.86	-0.20303	2.35037	2.02995	0.43064	1.15198
2989.89	-0.04914	0.99231	0.2317	-0.1263	0.26214
2991.91	0.60479	1.23428	1.03347	-0.32319	0.63734
2993.94	1.65879	0.79626	0.59525	0.07925	0.78239
2995.96	-0.23716	1.67826	1.75705	-0.27902	0.72978
2997.99	0.95028	1.92027	0.59888	0.32241	0.94796
3000.01	-0.51223	1.28232	0.4407	-0.55604	0.16369
3002.03	-0.07471	2.20436	1.40255	0.44559	0.99445
3004.06	0.07955	2.48643	1.24444	0.6073	1.10443
3006.08	0.03385	2.08852	1.04632	-0.31087	0.71446
3008.1	0.03822	1.69063	1.52823	0.05103	0.82702
3010.12	-0.46043	1.57275	1.21016	0.93266	0.81378
3012.14	-1.05917	1.65488	0.9321	-0.54567	0.24554
3014.16	-1.25787	0.69705	0.45407	0.17609	0.01733
3016.18	0.14349	1.79923	1.33604	-0.54205	0.68418
3018.2	0.3699	1.62141	0.89803	-0.10009	0.69731
3020.22	0.54632	1.42364	2.10005	1.84195	1.47799
3022.24	0.09779	0.86586	0.98209	0.1041	0.51246
3024.25	0.97404	1.30811	0.54414	0.14634	0.74316
3026.27	1.09913	1.33036	2.20621	1.8287	1.6161
3028.29	-0.65113	1.83265	0.7483	0.35113	0.57024
3030.3	0.69869	1.47496	0.4104	1.27368	0.96443
3032.32	-0.10145	1.35727	0.87253	-1.04366	0.27117
3034.33	0.54845	1.67962	0.75467	-0.80093	0.54546
3036.35	-0.10159	1.52197	0.63683	0.58179	0.65975
3038.36	-0.65159	0.44434	1.07902	0.60459	0.36909
3040.37	0.14846	1.72675	1.36121	0.80748	1.01097
3042.39	0.34856	1.04914	-0.17658	-0.18951	0.2579
3044.4	0.7487	0.93159	0.97899	0.0136	0.66822
3046.41	-0.15109	0.65403	1.27457	-0.62316	0.28859
3048.42	1.14916	1.6565	1.17018	-0.05984	0.979
3050.43	0.84945	0.81899	0.53246	0.7036	0.72612
3052.44	0.44723	1.86149	1.33477	-0.05284	0.89766
3054.45	0.24508	1.384	1.7771	-0.06917	0.83425
3056.46	-0.10704	1.53321	1.25945	0.11463	0.70006
3058.47	0.42425	1.70245	1.54182	0.3786	1.01178
3060.48	0.95554	1.87169	1.82419	0.64258	1.3235
3062.48	0.23686	1.87428	0.18659	0.04667	0.5861
3064.49	1.08491	1.2369	0.74901	-0.18921	0.7204
3066.5	0.43301	1.63954	0.79145	0.65504	0.87976
3068.5	-0.26885	1.44219	1.3938	-0.60482	0.49058
3070.51	-0.12066	1.08486	0.15618	0.17124	0.3229
3072.51	-0.54743	1.84755	0.27856	-0.19263	0.34651
3074.52	0.72584	1.81026	1.28097	0.16362	0.99517
3076.52	0.52415	0.85299	0.56339	0.31998	0.56513
3078.52	-1.07751	1.57573	0.76583	-0.76355	0.12513
3080.52	-0.67911	2.73851	1.08829	0.15301	0.82518
3082.53	-0.08068	0.86129	-0.48923	-0.2503	0.01027
3084.53	0.41779	1.8041	1.57329	0.50649	1.07542
3086.53	0.56631	2.58692	1.8558	1.82338	1.7081
3088.53	2.36488	4.18976	3.15834	1.82039	2.88334
3090.53	0.91347	0.31263	0.5009	0.37746	0.52612
3092.53	0.66213	0.43551	0.82347	0.41465	0.58394
3094.53	-0.3892	1.3984	1.22607	-0.34807	0.4718
3096.53	1.00953	0.84133	0.10869	-0.71069	0.31221
3098.52	0.2083	1.36426	1.35132	0.16678	0.77267
3100.52	-0.04291	1.48723	0.55396	-0.27564	0.43066
3102.52	-0.04404	1.05021	1.51665	-0.61797	0.47621
3104.51	0.30486	0.99321	1.63934	0.31977	0.81429
3106.51	0.65379	1.33622	1.84205	-0.08238	0.93742
3108.5	0.10277	1.29927	0.68477	0.51554	0.65059
3110.5	0.40177	0.72233	0.64753	-0.08643	0.4213
3112.49	-0.34917	1.26539	1.33029	-0.36837	0.46953
3114.49	1.09992	2.26849	0.57308	0.94973	1.2228
3116.48	-1.15094	0.7116	0.6959	0.90792	0.29112
3118.47	0.64816	1.27474	1.65872	-0.65382	0.73195
3120.46	1.04724	2.1979	0.34156	0.74454	1.08281
3122.45	-0.50394	0.64108	1.44443	0.34295	0.48113
3124.45	1.39494	1.82428	0.54731	1.30141	1.26699
3126.44	-0.00615	1.35417	2.31021	0.9	1.13956
3128.43	0.69278	1.14407	1.23314	0.97866	1.01216
3130.41	0.19178	1.33399	1.43607	0.41739	0.84481
3132.4	1.64081	1.73728	1.59905	0.49621	1.36834
3134.39	-0.06013	1.06056	1.88205	0.41512	0.8244
3136.38	1.88899	1.70388	2.12504	0.0541	1.443
3138.37	0.13815	2.10721	1.84807	0.97318	1.26665
3140.35	1.03733	1.51058	0.69111	0.01232	0.81284
3142.34	0.98656	1.47396	1.09416	0.41156	0.99156
3144.33	1.23584	0.83736	1.25725	0.61086	0.98533
3146.31	0.58516	1.20077	1.46036	0.37027	0.90414
3148.29	0.4845	1.88421	1.18349	-0.11026	0.86049
3150.28	-0.2661	2.08768	1.22662	0.0893	0.78438
3152.26	-0.26667	1.77117	0.8698	0.72892	0.77581
3154.25	1.43281	1.53468	1.75298	0.32864	1.26228
3156.23	-0.21767	1.4982	0.87619	1.16845	0.83129
3158.21	1.43188	0.66174	1.27941	1.36832	1.18534
3160.19	1.18148	2.2253	2.24266	0.04827	1.42443
3162.17	1.13112	1.18889	1.60591	0.2483	1.04356
3164.15	0.1308	1.9525	0.36921	0.76843	0.80524
3166.13	0.63051	0.63613	2.09252	0.04862	0.85195
3168.11	0.43025	1.83979	1.51585	0.1289	0.9787
3170.09	-0.26994	1.60346	2.69921	0.20839	1.06028
3172.07	1.4299	1.16714	1.26257	0.56795	1.10689
3174.05	0.77977	2.39088	2.02597	0.4476	1.41105
3176.02	1.12969	1.4546	1.26938	0.44724	1.07523
3178	-0.02036	1.09837	1.95282	-0.15307	0.71944
3179.98	0.97965	2.42214	1.95627	-0.47337	1.22117
3181.95	0.07969	2.22595	0.87974	0.96637	1.03794
3183.93	-0.24524	1.42977	0.60324	0.22606	0.50346
3185.9	0.02988	1.91362	0.80676	-0.31418	0.60902
3187.88	-0.11996	1.95748	1.73031	0.08554	0.91334
3189.85	0.53023	0.76137	0.77386	-0.23545	0.4575
3191.82	0.78047	0.84529	1.11744	0.10366	0.71171
3193.8	1.08076	1.36921	0.78104	0.16282	0.84846
3195.77	1.28107	1.47318	1.02466	0.44204	1.05524
3197.74	1.63135	1.97715	1.18831	0.56135	1.33954
3199.71	0.48167	1.38115	0.71199	0.24074	0.70389
3201.68	0.93205	1.78517	1.03567	0.96018	1.17826
3203.65	0.35746	2.22923	0.03938	0.47969	0.77644
3205.62	0.33292	1.91329	1.52313	0.15929	0.98216
3207.59	-0.11658	1.15738	0.90687	0.83894	0.69665
3209.56	0.73393	1.56151	1.13066	0.59868	1.00619
3211.53	0.48453	1.24564	1.13445	0.15842	0.75576
3213.49	0.03513	2.0898	1.17827	1.3182	1.15535
3215.46	0.0858	1.29398	2.26211	0.87806	1.12999
3217.43	0.43649	1.89821	0.58598	0.55798	0.86966
3219.39	1.23722	1.86242	0.78986	0.75798	1.16187
3221.36	0.688	1.94669	1.81377	0.27803	1.18162
3223.32	0.98882	2.47096	1.31772	0.43817	1.30391
3225.29	1.53967	2.71526	2.64167	1.55838	2.11374
3227.25	1.19058	2.03958	2.40565	1.51865	1.78861
3229.22	1.64153	2.76392	2.56965	1.839	2.20353
3231.18	1.6425	3.52829	2.45366	2.63942	2.56597
3233.14	0.89353	4.21268	2.29772	3.15992	2.64096
3235.1	3.0446	3.73712	3.44178	3.44047	3.41599
3237.06	2.0457	4.42155	4.86588	3.84111	3.79356
3239.03	3.29684	6.82601	6.14999	3.8418	5.02866
3240.99	4.39804	7.15051	7.03414	4.68258	5.81632
3242.95	6.59927	8.31502	7.2383	4.40344	6.63901
3244.9	5.20052	7.95957	7.64247	4.28435	6.27173
3246.86	6.80183	8.24413	8.04668	4.00534	6.77449
3248.82	7.20321	7.96871	8.09091	4.92639	7.04731
3250.78	8.8046	7.89334	8.21517	4.16753	7.27016
3252.74	8.05603	7.17797	8.09945	3.72873	6.76555
3254.69	7.85752	5.66262	8.30374	3.45	6.31847
3256.65	6.65904	4.94731	5.54808	1.53137	4.67145
3258.61	6.76061	4.79201	5.95242	1.71278	4.80445
3260.56	5.86222	3.31676	4.71679	1.69428	3.89751
3262.52	3.91387	2.68153	2.32119	1.01585	2.48311
3264.47	2.66556	3.04632	2.00561	1.13751	2.21375
3266.42	3.21728	2.25113	2.29005	-0.06078	1.92442
3268.38	1.91907	1.85596	1.33452	0.62101	1.43264
3270.33	2.32087	1.90082	0.81902	0.14288	1.2959
3272.28	-0.37725	1.50572	1.26355	0.30484	0.67421
3274.23	0.67466	0.95063	1.50809	0.84685	0.99506
3276.18	-0.17339	1.75558	1.59266	0.18895	0.84095
3278.14	1.87859	1.28055	1.15724	0.51112	1.20687
3280.09	-0.11936	1.24554	1.28187	0.43338	0.71036
3282.03	0.28271	2.25056	2.00651	0.87569	1.35387
3283.98	1.03485	2.01561	1.33118	0.35809	1.18493
3285.93	1.68701	2.74068	2.23587	0.96059	1.90604
3287.88	1.23924	1.30579	0.66059	0.52314	0.93219
3289.83	-0.40853	0.91091	1.34533	0.44579	0.57338
3291.78	0.01877	1.43606	1.2301	0.46849	0.78835
3293.72	-0.15388	1.08125	1.19489	0.91127	0.75838
3295.67	0.59852	0.92646	1.43971	0.69388	0.91464
3297.61	-0.09904	1.29169	1.84455	0.41657	0.86344
3299.56	-0.17156	2.21695	1.34943	-0.2607	0.78353
3301.5	-0.34404	1.62225	1.05432	-0.25793	0.51865
3303.45	0.45851	0.98756	1.41925	0.48494	0.83757
3305.39	-0.33885	1.35291	1.86419	0.06785	0.73652
3307.33	-0.13619	1.27828	1.14918	0.59088	0.72054
3309.28	-0.08347	1.02369	1.31418	0.35399	0.6521
3311.22	-0.33072	1.24912	0.87921	-0.76284	0.25869
3313.16	0.34701	0.77457	1.76427	0.64044	0.88157
3315.1	-0.02522	2.06006	0.72934	0.7838	0.88699
3317.04	0.57761	0.26558	1.37445	0.3272	0.63621
3318.98	0.48047	2.07113	1.25959	-0.46937	0.83546
3320.92	0.93338	2.07668	1.30476	0.93415	1.31225
3322.86	-0.21364	0.6423	0.82994	0.49778	0.4391
3324.8	0.88937	1.60793	1.39517	0.30148	1.04849
3326.74	1.19243	1.29359	0.84041	0.42528	0.93793
3328.68	0.82054	1.41929	1.48567	0.50916	1.05866
3330.61	1.14871	1.30499	1.57098	0.87313	1.22445
3332.55	0.35191	0.51074	1.8163	0.47722	0.78904
3334.48	0.75518	2.23653	2.04168	2.10142	1.7837
3336.42	0.10849	1.40234	1.38704	0.52565	0.85588
3338.36	-0.0882	1.52819	1.99245	-0.26998	0.79062
3340.29	0.21518	1.89406	1.39791	1.81449	1.33041
3342.22	0.44362	0.97996	1.80336	0.29905	0.8815
3344.16	0.17191	0.30589	1.12886	0.70373	0.5776
3346.09	-0.42477	0.55186	1.69438	-0.45149	0.34249
3348.02	-0.87143	0.47785	1.45995	0.1934	0.31494
3349.96	1.28196	1.16387	1.66553	-0.0416	1.01744
3351.89	0.18541	0.84992	1.19114	-0.3565	0.46749
3353.82	-0.3611	1.81602	0.31678	-0.09125	0.42011
3355.75	0.74243	1.06213	2.00246	0.49406	1.07527
3357.68	0.99489	0.86829	0.20817	0.3766	0.61198
3359.61	-0.05261	1.91449	1.61389	0.49919	0.99374
3361.54	-0.15007	1.4807	1.21965	-0.77813	0.44304
3363.47	1.65251	2.12695	2.26545	0.96458	1.75237
3365.39	0.95512	1.57322	1.15127	0.26731	0.98673
3367.32	1.05779	1.45954	2.15712	-0.04993	1.15613
3369.25	0.6605	1.90589	1.88301	-0.16709	1.07058
3371.18	-0.88673	1.69228	1.08891	0.03582	0.48257
3373.1	-0.23394	1.5987	1.25487	0.31827	0.73447
3375.03	0.4189	1.60514	1.34085	0.1608	0.88142
3376.95	0.27178	1.97162	1.66684	0.08343	0.99842
3378.88	0.27472	1.77815	0.91288	-0.39388	0.64297
3380.8	-0.72232	0.38471	1.19896	-0.07109	0.19756
3382.72	-0.06929	1.75128	1.48507	0.61178	0.94471
3384.65	0.53375	1.63791	0.61119	0.45475	0.8094
3386.57	0.03686	2.04456	0.89736	0.05779	0.75914
3388.49	0.49001	1.65125	1.82355	-0.81988	0.78623
3390.41	1.39322	0.93798	1.98978	-0.05758	1.06585
3392.34	0.39645	1.26474	1.39605	0.4648	0.88051
3394.26	0.89972	0.71155	1.36235	0.86729	0.96023
3396.18	0.00307	0.9584	1.12867	1.06983	0.78999
3398.1	0.30644	1.84526	0.93503	-0.20754	0.7198
3400.02	0.50984	1.09217	2.78142	0.43516	1.20465
3401.93	1.41332	1.09913	1.82787	1.43794	1.44457
3403.85	0.41685	0.9461	1.39432	-0.17252	0.64619
3405.77	0.8204	0.95312	1.40081	0.4971	0.91786
3407.69	0.62401	0.54018	1.84734	0.12681	0.78459
3409.6	0.22767	0.84729	0.89393	0.96995	0.73471
3411.52	-0.76862	0.85441	1.02052	0.01318	0.27987
3413.44	-0.01488	1.6616	1.66715	-0.50349	0.70259
3415.35	-0.26109	0.58881	1.03382	0.97995	0.58537
3417.27	0.94277	1.77607	1.84053	0.30347	1.21571
3419.18	0.89666	1.28334	0.52728	0.42709	0.78359
3421.09	0.1506	1.01066	0.97405	0.03083	0.54153
3423.01	-0.09542	1.85797	2.70086	0.71465	1.29452
3424.92	-0.24136	1.86536	1.1877	-0.34141	0.61757
3426.83	1.61273	3.43275	3.47459	0.86264	2.34568
3428.74	0.41686	1.60019	1.24151	-0.07323	0.79633
3430.66	0.92106	1.56768	2.44848	0.61102	1.38706
3432.57	0.77529	0.57521	0.85547	0.53538	0.68534
3434.48	0.02957	0.60279	1.30251	0.21987	0.53868
3436.39	0.08391	-0.1296	1.90958	0.90446	0.69209
3438.3	-0.1617	1.35805	1.39669	0.18917	0.69555
3440.21	1.19275	1.08575	1.08385	0.234	0.89909
3442.11	0.69724	1.9335	0.81101	0.27894	0.93017
3444.02	-0.14822	0.94129	1.29824	0.40402	0.62383
3445.93	0.05637	1.2691	1.18551	-0.71076	0.45006
3447.84	0.51103	1.67698	2.19281	-0.82544	0.88885
3449.74	0.96573	2.1249	2.48014	0.21771	1.44712
3451.65	0.92049	1.53285	1.64754	-0.49904	0.90046
3453.55	-0.1747	1.86086	1.65496	0.46427	0.95135
3455.46	0.38017	2.06891	1.86242	1.30771	1.4048
3457.36	0.68508	1.47701	1.82992	-0.32877	0.91581
3459.27	1.39005	1.76514	1.11746	1.07465	1.33682
3461.17	0.19509	1.65333	1.88504	-0.16188	0.8929
3463.07	1.75016	3.78158	2.15268	0.8017	2.12153
3464.98	0.0553	1.94986	1.22034	-0.51467	0.67771
3466.88	0.46049	2.11819	1.18805	-0.11091	0.91395
3468.78	0.66575	0.68657	1.79581	0.73295	0.97027
3470.68	1.97106	1.855	1.2836	1.0169	1.53164
3472.58	0.47643	2.02348	2.01144	1.14095	1.41307
3474.48	0.28185	2.23201	1.97933	0.10511	1.14958
3476.38	-0.46266	2.36058	2.02726	0.5894	1.12864
3478.28	-0.05714	1.36921	1.67523	0.35376	0.83527
3480.18	-0.60153	1.61789	1.80326	1.23826	1.01447
3482.08	0.75415	2.42661	1.33132	0.28286	1.19874
3483.98	1.15987	3.4754	2.41944	1.76758	2.20557
3485.87	0.21565	2.00423	1.30757	0.89242	1.10497
3487.77	-0.42851	2.33312	1.31577	-0.46262	0.68944
3489.67	1.3774	1.30207	1.40404	0.43335	1.12921
3491.56	1.38338	1.15107	1.09233	0.00939	0.90904
3493.46	1.1394	1.44012	1.46067	0.42549	1.11642
3495.35	0.54549	1.04922	1.58906	0.46831	0.91302
3497.25	1.80164	2.53838	1.67749	0.27125	1.57219
3499.14	0.55788	0.90761	2.16598	-0.20576	0.85643
3501.03	-0.13583	1.39688	2.01451	0.11732	0.84822
3502.93	1.17053	1.80622	1.98311	0.84048	1.45008
3504.82	0.77695	1.69559	1.67174	-0.19629	0.987
3506.71	0.13342	1.62505	1.68041	1.68701	1.28147
3508.6	1.25669	1.91456	1.68915	1.1704	1.5077
3510.49	2.02998	3.20413	3.23796	2.97386	2.86148
3512.38	1.15331	1.33376	3.14678	0.3774	1.50281
3514.27	-0.38992	1.14344	2.19567	1.30103	1.06255
3516.16	0.0669	2.27319	1.32462	-0.41527	0.81236
3518.05	0.15716	1.60302	0.49361	0.42852	0.67058
3519.94	2.09749	2.0529	3.74266	0.8524	2.18636
3521.83	0.83785	2.34285	1.43178	1.07634	1.42221
3523.72	0.94496	1.71285	1.96094	0.16038	1.19478
3525.6	1.20217	2.04293	1.53016	0.6845	1.36494
3527.49	-0.34055	1.61307	1.37943	0.7687	0.85516
3529.38	1.3668	1.18329	2.06876	-0.30701	1.07796
3531.26	1.02424	2.67355	1.35815	0.05736	1.27833
3533.15	0.38174	0.88392	1.80759	-0.73818	0.58377
3535.03	0.63932	1.09432	2.21711	0.54637	1.12428
3536.92	0.44699	1.90483	1.54667	0.07102	0.99238
3538.8	1.25474	1.79538	1.47629	0.83575	1.34054
3540.68	0.01257	1.24601	1.41932	0.12058	0.69962
3542.57	2.02051	2.01674	2.80242	2.7655	2.40129
3544.45	-0.32153	1.74749	1.30553	1.0505	0.9455
3546.33	1.38656	2.87836	2.5954	-0.0244	1.70898
3548.21	1.49473	1.5693	2.08533	0.38079	1.38254
3550.09	0.75298	1.38031	1.77534	0.86609	1.19368
3551.97	0.31133	1.55139	2.38538	1.27147	1.37989
3553.85	0.06976	1.24259	1.35552	0.83697	0.87621
3555.73	0.57828	2.01383	0.92571	-0.31744	0.8001
3557.61	0.9869	1.78517	2.41598	0.76824	1.48908
3559.49	2.14561	1.91657	2.1063	-0.10595	1.51563
3561.37	1.15441	2.64809	2.6767	0.97994	1.86479
3563.25	0.36331	2.01968	2.40717	-0.53405	1.06403
3565.12	0.37232	2.11136	2.7377	2.11207	1.83336
3567	0.13141	1.92314	0.54831	0.47829	0.77029
3568.88	1.34062	2.01499	2.11899	-0.19539	1.3198
3570.75	0.69991	1.76695	1.32974	0.29105	1.02191
3572.63	0.40932	1.59898	1.42058	1.53761	1.24162
3574.5	0.66884	2.37113	1.71149	-0.01571	1.18394
3576.38	1.02848	1.40337	2.16246	0.35108	1.23635
3578.25	0.2382	1.7957	1.89352	0.758	1.17136
3580.12	1.34804	2.44815	2.50464	1.24503	1.88646
3582	2.60801	4.58068	4.35587	2.17219	3.42918
3583.87	-0.28192	2.31331	1.96716	1.29949	1.32451
3585.74	1.22828	1.28607	1.81855	0.62689	1.23994
3587.61	0.73858	1.97891	1.27001	-0.04558	0.98548
3589.48	0.29902	2.47187	2.12156	0.84206	1.43363
3591.35	0.45957	1.92495	1.09317	0.48982	0.99188
3593.22	0.22025	2.49814	2.54487	0.57772	1.46025
3595.09	1.63108	2.11144	2.23663	0.50576	1.62123
3596.96	0.89203	1.76487	1.44847	1.23396	1.33483
3598.83	0.7531	2.13839	2.3804	0.08228	1.33854
3600.7	0.31432	1.07205	1.87243	0.25078	0.87739
3602.57	1.4257	2.40583	2.88455	0.85942	1.89388
3604.43	0.93719	2.65972	1.93675	0.22821	1.44047
3606.3	1.39885	2.55369	3.02906	1.73719	2.1797
3608.17	1.46064	2.72782	2.28147	0.9663	1.85906
3610.03	0.47262	1.54205	2.05397	0.41561	1.12106
3611.9	-0.04025	2.35644	2.58659	0.70508	1.40196
3613.76	0.64701	2.25098	2.11924	-0.12526	1.22299
3615.63	0.95944	1.70563	2.29198	1.04461	1.50042
3617.49	1.37206	2.28046	1.86483	0.37462	1.47299
3619.36	1.13484	2.25544	2.27778	-0.45516	1.30323
3621.22	1.24783	2.11056	3.33085	0.59528	1.82113
3623.08	0.66097	2.40584	2.42402	0.56594	1.51419
3624.94	0.84935	1.98129	2.3573	0.6968	1.47118
3626.81	0.38786	1.85691	2.2907	0.86788	1.35084
3628.67	0.9516	2.37267	2.14424	1.2792	1.68693
3630.53	0.56554	1.98865	1.03786	-0.50922	0.77071
3632.39	0.8297	2.36478	2.37164	1.1426	1.67718
3634.25	1.09408	2.7011	2.18552	-0.28533	1.42384
3636.11	1.90869	2.71761	1.29954	0.40704	1.58322
3637.96	0.62354	2.29432	1.53367	1.05969	1.37781
3639.82	1.18862	2.35123	2.10796	0.31263	1.49011
3641.68	1.45396	2.64835	2.54238	0.76587	1.85264
3643.54	1.81959	1.94569	2.05691	-0.02052	1.45041
3645.4	1.33543	1.80324	1.89161	0.75342	1.44592
3647.25	0.75158	1.22105	2.76643	0.92772	1.41669
3649.11	0.51801	2.15904	2.58141	0.02244	1.32023
3650.96	-0.06524	2.6573	1.71655	-0.32246	0.99654
3652.82	0.70184	1.71583	1.33184	0.1731	0.98065
3654.67	0.01922	1.65458	2.74728	-0.33086	1.02256
3656.53	0.98698	1.87354	2.08289	1.2857	1.55728
3658.38	2.43013	3.71285	3.61868	1.44295	2.80115
3660.23	1.17355	3.35237	2.31462	0.44058	1.82028
3662.09	0.94246	1.45225	2.81074	1.25899	1.61611
3663.94	0.36177	2.35242	2.90705	0.71816	1.58485
3665.79	1.15659	4.19297	4.56353	0.87858	2.69792
3667.64	0.80177	2.27379	1.34023	0.75919	1.29374
3669.49	0.7225	1.775	2.43711	0.34136	1.31899
3671.34	1.29377	2.71659	2.55422	0.68494	1.81238
3673.19	0.8656	2.41857	2.19149	-0.18292	1.32319
3675.04	0.68804	2.02102	1.76899	0.87161	1.33742
3676.89	-0.08887	2.14382	2.34674	-0.10986	1.07296
3678.74	1.08491	2.52712	1.76469	-0.82654	1.13755
3680.59	1.60948	2.11092	1.46289	-0.13308	1.26255
3682.44	1.33485	1.81522	1.78136	0.04162	1.24327
3684.28	1.36115	1.50014	1.18004	0.01721	1.01464
3686.13	0.43843	2.02554	1.47903	0.6837	1.15667
3687.98	0.81682	2.05162	2.17825	-0.34027	1.1766
3689.82	1.59644	1.07836	1.91777	1.12474	1.42933
3691.67	0.72745	1.10586	0.57758	0.27116	0.67051
3693.51	0.36005	1.05419	1.39772	0.49923	0.8278
3695.36	0.44447	2.32326	1.93819	0.68926	1.3488
3697.2	0.83105	2.11334	2.23897	-0.03829	1.28627
3699.04	0.27023	0.78447	2.30011	-0.04283	0.82799
3700.89	0.76302	1.69673	2.04164	-1.02303	0.86959
3702.73	0.60893	1.89029	1.82353	-0.11893	1.05096
3704.57	0.81076	0.96534	1.44586	-0.10582	0.77903
3706.41	2.32045	1.72237	1.86864	1.1178	1.75732
3708.25	1.64344	1.12074	2.21179	0.52665	1.37565
3710.1	-0.10083	0.58108	0.6555	-0.36438	0.19284
3711.94	0.4407	0.76417	2.13967	1.5863	1.23271
3713.78	0.902	1.16902	0.80441	0.89632	0.94294
3715.61	0.65787	1.45811	1.18973	1.16178	1.11687
3717.45	0.2606	0.75318	0.85544	1.15131	0.75513
3719.29	0.58642	1.17134	1.51492	0.20703	0.86993
3721.13	1.61324	0.02885	0.41386	0.82324	0.7198
3722.97	-0.5108	1.36614	0.39311	0.71987	0.49208
3724.8	0.1107	0.26331	-0.18736	0.13643	0.08077
3726.64	-0.7181	-0.23981	0.83247	-1.28647	-0.35298
3728.48	-0.32142	-0.98272	-0.78781	-0.44878	-0.63518
3730.31	-0.1746	-1.24541	0.31076	-0.85183	-0.49027
3732.15	-1.30319	-0.78895	-1.03038	-1.43501	-1.13938
3733.98	-1.2312	-1.13234	-2.05124	-0.8582	-1.31824
3735.82	-2.25855	-1.47589	-2.1918	-1.9612	-1.97186

## Sheet: Fig.1 Raman spectra OTS
Raman shift	OTS EG409	OTS EG411	OTS EG412	OTS EG413	OTS mean
[cm^{-1}]	counts	counts	counts	counts	counts
-110.824	0.23927	0.69908	-0.40029	-0.03812	0.12499
-107.83	0.27929	0.73908	0.67972	-0.11915	0.39473
-104.837	0.59935	0.2191	0.87975	-0.64012	0.26452
-101.845	-0.48056	-0.02287	0.4798	-0.28103	-0.07617
-98.8544	0.47755	0.17515	0.43876	-0.24187	0.2124
-95.8646	2.03507	1.09323	2.79775	0.85697	1.69575
-92.8758	0.35253	-0.3887	0.11677	-0.2842	-0.0509
-89.8881	-0.68997	-0.15059	-0.48419	0.43439	-0.22259
-86.9014	0.30759	0.04752	0.95487	-0.32706	0.24573
-83.9157	-0.255	0.72567	-0.00605	-0.04852	0.10402
-80.9311	0.22238	-0.11617	-0.00696	0.35002	0.11232
-77.9475	-0.42032	-0.43799	0.39216	0.38861	-0.01939
-74.9649	-0.02302	0.88021	1.11124	-0.65272	0.32893
-71.9834	-0.46564	0.79844	-0.76969	-0.454	-0.22272
-69.0029	0.17174	0.43668	-0.4106	0.22479	0.10565
-66.0234	0.36917	0.27495	-0.01149	0.74358	0.34405
-63.045	-0.51888	0.91321	-0.25329	-0.15508	-0.00351
-60.0675	0.2333	1.19152	-0.21506	-0.45517	0.18865
-57.0911	-0.17432	0.46986	0.5832	-0.35192	0.1317
-54.1158	0.6575	-0.17181	0.70146	0.19326	0.3451
-51.1414	0.28917	0.58542	-1.14026	-0.54087	-0.20164
-48.1681	0.16039	0.50268	0.41806	0.646	0.43178
-45.1959	-0.44821	0.31998	-0.06379	1.06997	0.21949
-42.2246	0.38326	-0.62271	0.49439	-0.06523	0.04743
-39.2544	1.3347	1.03461	1.2926	1.12026	1.19554
-36.2852	-0.15368	0.05196	0.57081	0.34626	0.20384
-33.317	0.3181	-0.19067	-0.51094	-0.20719	-0.14768
-30.3499	-0.37001	0.12673	-0.75275	0.5598	-0.10906
-27.3837	-0.01796	0.58415	0.08545	-0.19272	0.11473
-24.4186	-0.50579	-0.15842	0.36368	-0.86481	-0.29133
-21.4546	0.88653	0.65906	-0.15809	-0.67677	0.17768
-18.4915	0.27881	1.07653	0.60018	-0.4483	0.37681
-15.5295	0.26982	-0.12596	0.03846	-0.73951	-0.1393
-12.5685	-0.22106	0.7102	-0.16324	-1.35041	-0.25613
-9.60848	-0.79172	0.86642	-0.5451	0.31869	-0.03793
-6.64952	-0.08219	0.18266	-0.0073	-1.05197	-0.2397
-3.69158	1.25411	2.08893	0.0305	1.93766	1.3278
-0.73466	2.79056	1.9819	1.64834	2.35432	2.19378
2.22124	2.60711	1.87487	2.38619	2.49101	2.33979
5.17612	-0.88276	1.76783	0.34405	0.82802	0.51429
8.12999	0.82756	0.8042	-0.25829	-1.3014	0.01802
11.0828	0.13802	0.12059	0.33937	-0.23059	0.09185
14.0346	0.28867	-0.56302	0.377	-0.47956	-0.09423
16.9855	0.39946	0.23156	-1.22539	-0.0484	-0.16069
19.9352	0.19042	0.16616	-1.46779	-0.6171	-0.43207
22.884	-0.13848	0.7808	-0.13014	-0.18561	0.08164
25.8318	-0.26725	0.37545	-0.51249	0.52604	0.03044
28.7785	-0.31587	0.37015	-0.95483	0.15781	-0.18568
31.7242	0.11566	-0.15514	0.07964	-0.41936	-0.0948
34.6689	-0.4127	0.41962	0.55412	0.64357	0.30115
37.6126	-1.54091	0.15438	-0.17136	-0.05222	-0.40253
40.5553	-1.149	0.36919	-0.93682	-1.06764	-0.69607
43.4969	-0.1592	0.14401	0.09778	0.35742	0.11
46.4376	-0.93077	0.41888	0.0924	-0.37661	-0.19902
49.3772	0.89516	0.45377	-0.71298	-0.6736	-0.00941
52.3158	-0.55869	-0.51133	0.38157	-0.64979	-0.33456
55.2534	-0.09232	-0.31639	1.03617	-1.42525	-0.19945
58.19	-0.42573	-0.32142	-0.68922	-6.68e-05	-0.35911
61.1256	-0.71897	0.55356	0.14546	0.02551	0.00139
64.0602	-0.37202	0.50859	0.14014	-0.26852	0.00205
66.9937	0.29515	0.82363	0.45488	-0.24207	0.3329
69.9263	2.28248	2.35871	1.18963	1.50482	1.83391
72.8578	0.26999	1.21381	0.6044	-0.0279	0.51508
75.7884	1.25767	1.56894	0.23923	0.11914	0.79624
78.7179	1.48552	1.08409	1.53405	0.8353	1.23474
81.6464	0.43351	0.71926	1.50893	1.08667	0.93709
84.5739	0.7817	0.23445	1.90384	1.17797	1.02449
87.5004	1.57001	1.58956	2.05878	-0.12682	1.27288
90.4259	1.23851	1.22473	1.45374	0.37078	1.07194
93.3503	1.58712	0.8199	1.48875	0.51009	1.10146
96.2738	1.91588	3.0751	2.62379	2.83077	2.61138
99.1963	1.56469	1.57032	2.35883	1.07247	1.64158
102.118	1.55367	1.44556	1.93392	1.01514	1.48707
105.038	1.5828	0.92083	2.26902	0.71857	1.37281
107.958	1.13205	2.23616	2.78415	0.38273	1.63377
110.876	1.80144	2.19148	2.0993	1.44752	1.88493
113.794	-0.04905	0.82682	0.97448	-0.72716	0.25627
116.71	1.62059	1.26222	1.04968	0.13869	1.0178
119.625	0.69037	0.65761	0.72491	0.72499	0.69947
122.54	0.36026	0.65303	1.36018	-0.08827	0.5713
125.453	0.51024	1.2085	1.39545	0.05888	0.79327
128.366	1.10036	1.16397	2.51078	0.08641	1.21538
131.277	1.77059	1.01946	1.46611	1.07429	1.33262
134.188	1.24095	1.31499	1.54148	0.42247	1.12997
137.097	1.63139	1.07055	1.51688	-0.30902	0.97745
140.005	1.58196	1.14612	2.3723	0.79973	1.47503
142.913	1.57263	0.66172	0.76776	-0.37119	0.65773
145.819	1.6034	1.33734	0.92323	0.01813	0.97053
148.725	1.67427	1.69299	0.87875	0.44769	1.17342
151.629	1.14525	2.16867	1.31428	0.03723	1.16636
154.533	0.73633	2.28436	2.42985	1.22701	1.66939
157.435	0.96751	1.56008	1.94543	1.13702	1.40251
160.336	1.87877	2.43582	2.26105	-0.11275	1.61572
163.237	1.19013	0.8316	1.3367	0.11769	0.86903
166.136	0.9816	2.26738	1.29236	-0.45165	1.02242
169.035	0.29314	0.5832	1.84806	0.17919	0.7259
171.932	1.6848	2.13903	0.84377	0.43543	1.27576
174.829	0.91652	1.8949	0.79952	0.69812	1.07727
177.724	1.46835	0.81078	1.71531	-0.15662	0.95945
180.619	0.98025	0.64668	1.75111	-0.97025	0.60195
183.512	0.37224	0.84262	1.22692	0.49626	0.73451
186.405	1.32433	0.99857	2.22277	0.20372	1.18735
189.296	2.11648	0.69454	2.65864	0.03191	1.37539
192.187	1.10873	1.15054	2.05455	0.14064	1.11361
195.076	1.76105	2.82656	2.87048	1.88987	2.33699
197.965	1.29346	2.1826	2.24644	-0.0405	1.4205
200.852	1.48594	2.13868	2.78242	0.14948	1.63913
203.739	1.63852	2.01476	1.71841	-0.02021	1.33787
206.624	1.59116	2.17089	2.11445	0.1304	1.50172
209.509	2.06387	2.64702	2.9105	0.84128	2.11567
212.392	1.65668	2.84317	2.18657	0.27239	1.7397
215.275	1.5695	2.31934	2.38268	1.10374	1.84381
218.156	1.96238	3.47555	2.2988	0.41533	2.03801
221.037	2.59535	3.27177	4.09495	0.84709	2.70229
223.917	3.7884	3.26802	4.81113	1.55906	3.35665
226.795	4.22152	3.86428	5.04732	2.67122	3.95109
229.673	4.09471	4.02055	7.20356	1.82355	4.28559
232.55	5.36796	5.73684	5.8798	3.11606	5.02517
235.425	5.00129	4.87313	6.59609	2.1287	4.6498
238.3	5.35467	4.80944	6.11237	2.44153	4.6795
241.174	5.6681	3.84579	5.54871	2.67447	4.43427
244.046	6.1216	4.72216	6.50505	2.98759	5.0841
246.918	5.61515	5.59854	6.86141	3.02084	5.27399
249.789	5.12877	4.77495	7.2978	2.6942	4.97393
252.659	4.88248	5.63138	6.05422	2.48772	4.76395
255.527	5.43624	6.22783	6.93066	3.44135	5.50902
258.395	6.31007	6.5043	6.96713	2.67511	5.61415
261.262	6.62396	5.3408	6.62361	2.829	5.35434
264.128	6.2979	6.25731	7.36012	3.94299	5.96458
266.993	6.75193	6.85386	8.07666	5.21711	6.72489
269.857	6.926	6.2904	7.83321	3.01132	6.01523
272.72	6.36014	6.64699	7.14979	3.80566	5.99064
275.582	6.35433	6.70359	8.78638	4.80009	6.6611
278.442	7.8286	7.32019	9.30302	4.35464	7.20162
281.302	7.58293	7.91685	9.29968	3.90928	7.17718
284.161	7.61732	7.75351	7.89634	3.54402	6.7028
287.019	8.01175	8.03018	10.693	4.09887	7.70846
289.876	8.92626	7.42689	9.44973	4.41379	7.55417
292.733	8.72082	8.10362	10.9665	4.04884	7.95994
295.588	10.6754	10.3803	12.1632	5.60396	9.70575
298.442	12.3101	11.2571	13.44	6.15919	10.7916
301.295	12.3448	10.7739	14.5368	7.79446	11.3625
304.147	13.5396	12.2907	14.6337	8.02988	12.1235
306.998	11.8545	9.96754	13.9905	6.38536	10.5495
309.848	10.0494	9.40437	12.5474	6.14092	9.53551
312.698	9.28434	7.84118	10.5843	5.49658	8.3016
315.546	8.83934	9.83803	9.5812	4.7323	8.24772
318.393	8.47441	6.95487	9.53813	5.60811	7.64388
321.24	7.74953	7.21176	8.97511	3.56401	6.87511
324.085	6.78472	6.50866	8.89208	3.83998	6.50636
326.929	7.77994	6.14559	8.3691	3.55602	6.46266
329.773	7.93522	6.36252	8.56612	3.37211	6.55899
332.615	5.33057	5.45949	8.48318	2.58829	5.46538
335.457	6.48594	5.17646	7.68024	2.98454	5.58179
338.297	6.16138	5.13346	8.11734	3.02088	5.60826
341.137	5.75688	6.05048	7.03444	3.31729	5.53977
343.975	6.39242	4.92751	7.59158	2.73376	5.41132
346.813	5.46801	5.68458	7.08873	2.5303	5.19291
349.649	5.68367	6.04166	6.60592	3.00692	5.33454
352.485	4.85935	4.79876	6.82311	3.00361	4.87121
355.32	5.49509	5.03588	5.90034	3.20038	4.90792
358.153	5.55089	5.83302	6.89757	2.67722	5.23967
360.986	4.52672	4.75017	6.09484	2.79412	4.54146
363.818	5.04263	5.42734	6.69211	2.55108	4.92829
366.649	4.07855	4.78454	5.88944	2.82813	4.39516
369.479	5.19454	5.54175	6.48676	1.88522	4.77707
372.308	5.59059	4.69899	6.2441	1.42239	4.48902
375.136	5.66668	4.77624	5.68146	1.65963	4.446
377.963	4.98281	4.37351	5.35886	2.49693	4.30303
380.789	4.77899	5.17081	5.75627	2.29429	4.50009
383.614	3.57523	5.48811	7.0337	2.89172	4.74719
386.438	4.13151	4.36544	5.49115	0.80922	3.69933
389.261	3.28783	4.56279	4.70862	2.56677	3.7815
392.083	4.1042	4.76016	5.30604	2.64439	4.2037
394.904	3.8006	4.31754	5.74351	2.20208	4.01593
397.724	4.71707	4.63496	5.90098	1.39982	4.16321
400.544	5.67359	5.27238	6.13849	2.95765	5.01053
403.362	4.55014	3.58981	4.73601	1.55552	3.60787
406.179	4.10675	3.54727	5.69354	1.67344	3.75525
408.996	3.86339	3.78475	5.4511	1.83143	3.73267
411.811	4.86008	3.70226	5.00869	2.78948	4.09013
414.626	4.05682	4.81979	4.48629	1.9476	3.82762
417.439	3.4936	4.41731	4.6439	2.18577	3.68514
420.252	4.81043	3.25487	4.62156	2.664	3.83771
423.064	3.80731	4.57243	5.83921	1.90228	4.03031
425.874	4.28421	4.89003	5.34356	2.54063	4.26461
428.684	4.56118	5.00764	5.12794	3.13904	4.45895
431.493	4.07818	4.80527	5.15233	2.49751	4.13332
434.301	4.31522	3.60291	5.75007	2.37603	4.01106
437.108	4.15232	4.48059	4.86782	2.21462	3.92884
439.913	3.92946	4.03826	5.54562	1.77326	3.82165
442.718	2.74663	4.27596	4.74342	1.69195	3.36449
445.522	3.02385	3.95369	4.30125	2.05071	3.33238
448.325	2.70111	3.55143	4.65909	1.44952	3.09029
451.128	2.33841	2.78918	3.41695	1.16838	2.42823
453.929	1.81576	3.22696	3.41484	0.0873	2.13622
456.729	4.17315	3.42475	3.85274	1.8463	3.32423
459.528	1.77058	1.78256	3.29067	1.32532	2.04228
462.326	1.80806	1.64039	1.88861	0.16441	1.37537
465.124	2.20557	2.29824	2.56658	0.24357	1.82849
467.92	2.40313	2.01611	2.16454	0.68276	1.81664
470.716	2.32073	0.89399	2.84255	1.24203	1.82483
473.51	3.27837	3.3319	2.08058	0.80135	2.37305
476.304	3.35605	3.3298	3.35862	1.72072	2.9413
479.096	3.51377	3.84775	4.83667	1.20016	3.34959
481.888	4.47155	5.3657	5.07476	1.87964	4.19791
484.679	4.50934	5.80367	5.03286	2.99916	4.58626
487.469	6.14719	5.60167	6.83098	4.07876	5.66465
490.257	5.3851	6.39967	7.22911	4.15842	5.79307
493.045	6.66301	6.3977	7.66727	3.11812	5.96153
495.832	7.301	6.47574	8.54545	3.63788	6.49002
498.618	8.65899	7.7938	8.94364	5.43768	7.70853
501.403	10.777	11.0319	11.9819	7.51756	10.3271
504.188	14.4551	13.43	16.1801	8.47748	13.1357
506.971	21.2933	17.4281	21.0583	13.5175	18.3243
509.753	33.1315	28.7462	29.6966	18.7975	27.5929
512.534	63.4897	48.7444	53.2149	41.3576	51.7016
515.315	172.248	137.543	129.493	117.198	139.12
518.094	188.626	153.671	137.758	123.208	150.816
520.873	205.005	169.799	146.022	129.218	162.511
523.65	221.383	185.927	154.286	135.229	174.206
526.427	237.761	202.056	162.551	141.239	185.902
529.202	76.6798	68.9336	110.525	49.0793	76.3044
531.977	36.9982	33.6119	49.3235	22.0398	35.4934
534.751	23.1568	19.8902	29.4019	15.7203	22.0423
537.524	16.3954	14.8085	20.9604	9.48086	15.4113
540.296	13.4739	11.2068	15.5989	8.1215	12.1003
543.067	10.0726	10.0852	12.5574	5.0022	9.42934
545.837	8.3913	6.36351	8.8759	4.32296	6.98842
548.606	6.91002	5.96191	8.63447	2.08376	5.89754
551.374	5.46878	5.48029	6.95302	2.64463	5.13668
554.141	4.54758	4.4787	6.47159	2.20554	4.42585
556.908	4.46642	3.71714	4.2702	1.64651	3.52507
559.673	3.8653	3.31558	4.42881	1.92754	3.38431
562.437	3.54422	2.35404	4.26744	0.84864	2.75358
565.201	3.50317	4.15251	4.2661	1.72978	3.41289
567.963	1.90217	3.03102	2.54477	0.69099	2.04224
570.725	2.46121	2.02952	2.74345	0.05224	1.82161
573.486	2.06028	1.68806	1.98217	0.25356	1.49602
576.246	1.77939	1.26659	2.26088	0.61492	1.48045
579.005	2.25853	1.98516	2.53959	0.85636	1.90991
581.762	0.73772	2.02376	2.37831	-0.42216	1.17941
584.519	1.01696	1.62234	2.13706	0.0994	1.21894
587.276	1.41622	2.34096	1.17582	0.061	1.2485
590.031	0.61552	2.09959	2.4546	0.30267	1.36809
592.785	1.41487	2.77823	1.65339	0.30438	1.53772
595.538	1.53425	1.5769	2.8922	0.90617	1.72738
598.291	1.65366	1.97559	2.85103	0.10801	1.64707
601.042	2.41311	3.01429	3.52989	1.18991	2.5368
603.793	1.8126	2.09301	2.04877	0.71185	1.66656
606.542	1.81213	3.21174	2.72766	1.15388	2.22635
609.291	2.25171	2.3305	2.72655	0.07597	1.84618
612.039	3.21133	1.76926	3.16549	0.79809	2.23604
614.785	3.17097	2.84804	3.92442	1.4803	2.85593
617.531	4.91732	3.22018	5.6034	3.18257	4.23087
620.276	3.70371	3.15233	4.52236	1.26489	3.16082
623.02	3.33013	2.14449	3.68137	1.06728	2.55582
625.763	2.72993	3.16335	4.40039	0.88972	2.79585
628.506	2.64975	3.52221	3.87942	0.89224	2.73591
631.247	1.64964	3.0811	2.91848	0.57482	2.05601
633.987	1.40955	2.16	3.19755	0.13746	1.72614
636.727	1.8895	2.9189	2.71665	1.22016	2.1863
639.465	1.20949	2.55784	2.99576	0.30294	1.7665
642.203	1.52951	2.31679	2.91488	1.82576	2.14674
644.94	2.04958	2.83577	3.19403	0.46868	2.13701
647.675	1.72967	2.03475	3.4732	1.67158	2.2273
650.41	2.34982	1.71376	3.83238	1.35455	2.31263
653.144	1.00999	2.39276	3.55158	0.51757	1.86798
655.877	2.3302	3.71178	3.23081	1.16066	2.60836
658.609	3.93047	3.75077	5.33004	2.76381	3.94377
661.34	2.77076	2.78979	3.42929	0.44704	2.35922
664.071	3.25108	2.74882	3.38857	1.61034	2.7497
666.8	2.97145	2.82787	3.58787	0.5737	2.49022
669.528	3.09185	2.54693	4.22716	1.57711	2.86076
672.256	1.8123	2.42601	2.6265	1.90052	2.19133
674.983	2.29277	2.74511	3.10584	0.824	2.24193
677.708	2.8133	3.06422	2.38522	1.14755	2.35257
680.433	1.53386	2.50335	3.0646	1.07117	2.04324
683.157	1.77445	2.38249	3.02399	1.15487	2.08395
685.88	2.05509	1.02166	2.62342	0.87863	1.6447
688.602	2.25575	1.58084	2.36285	1.60247	1.95048
691.323	1.53647	1.30003	1.6623	0.9264	1.3563
694.043	2.25721	0.97924	2.14178	0.7304	1.52716
696.763	0.778	1.01846	1.10126	0.17448	0.76805
699.481	-0.44116	1.65772	1.38078	0.77863	0.84399
702.199	0.85967	0.93698	1.0203	-0.09714	0.67996
704.915	0.50055	1.01624	1.41985	-1.13282	0.45095
707.631	0.22147	2.09554	1.29941	-0.16842	0.862
710.346	0.42244	1.53486	1.779	-0.52394	0.80309
713.06	0.86343	1.13419	1.8186	-0.5994	0.8042
715.773	0.46445	1.65353	1.77821	0.12526	1.00536
718.485	0.98553	0.6929	1.49785	0.60999	0.94657
721.196	0.22665	1.81227	0.7775	0.57481	0.84781
723.906	-0.0522	1.01166	1.89717	-0.50028	0.58909
726.615	1.10897	0.97107	0.89685	-1.09609	0.4702
729.324	0.35021	1.25049	1.57658	0.14715	0.83111
732.031	1.07147	0.96994	2.0563	-0.25218	0.96138
734.738	1.09279	0.7294	1.65604	-0.45145	0.75669
737.444	0.67412	2.24886	1.05581	0.54932	1.13203
740.148	0.5355	0.92835	2.01558	-0.24985	0.8074
742.852	0.67692	0.52787	1.13538	0.87097	0.80278
745.555	0.51838	0.52739	1.17519	0.79184	0.7532
748.258	0.95988	0.84695	0.65502	-0.64723	0.45365
750.959	0.26143	0.9265	1.41487	0.15375	0.68914
753.659	0.923	1.76606	2.53474	-0.64531	1.14462
756.359	1.04462	1.60566	1.29463	-0.00428	0.98516
759.057	2.24629	1.92526	1.17454	0.03678	1.34572
761.755	0.80798	1.20488	2.13447	1.23791	1.34631
764.451	1.00972	1.04452	2.01441	0.35908	1.10693
767.147	0.8115	2.24418	1.49437	-0.03968	1.12759
769.842	0.69332	1.28384	1.97434	-0.07839	0.96828
772.536	1.61518	0.48354	2.29433	0.20296	1.149
775.229	-0.06292	1.44324	1.61435	0.38439	0.84477
777.922	1.05901	1.28296	1.69437	0.16584	1.05054
780.613	1.501	0.92269	2.69442	-0.11264	1.25137
783.303	2.10302	1.76245	1.7745	0.76893	1.60222
785.993	1.26508	1.72222	2.09457	0.49056	1.39311
788.682	1.66718	2.20199	1.69468	1.29225	1.71403
791.369	1.66932	2.4418	2.13479	0.09399	1.58497
794.056	1.83151	2.80162	3.13494	1.01577	2.19596
796.742	1.37373	1.96144	2.45509	1.3776	1.79197
799.427	1.83599	2.1613	1.81526	-0.06051	1.43801
802.111	2.2383	3.08116	2.45547	1.06145	2.20909
804.795	2.56065	2.28105	3.85568	1.30345	2.50021
807.477	1.56304	2.58095	2.8759	1.22551	2.06135
810.159	1.88547	2.32087	2.69615	1.01432	1.9792
812.839	2.14794	3.0808	2.4564	1.60319	2.32208
815.519	2.57046	2.80073	2.29669	1.19209	2.21499
818.198	2.61302	2.8007	2.93699	1.2744	2.40628
820.876	2.33562	2.20068	3.13731	1.23677	2.2276
823.553	2.41826	2.88068	4.25765	1.8792	2.85895
826.229	3.34094	2.04069	3.69801	1.2017	2.57034
828.904	2.74367	3.00072	3.77837	1.12427	2.66176
831.579	2.90644	2.36075	3.69876	1.32689	2.57321
834.252	1.78924	2.92083	2.81917	1.44958	2.2447
836.925	2.07211	1.68092	3.93959	0.49233	2.04624
839.597	2.555	2.721	3.46004	1.69516	2.6078
842.268	2.67795	1.40112	2.18051	0.93803	1.7994
844.938	2.24093	2.00123	2.94098	0.98096	2.04102
847.607	2.52398	2.76138	2.02148	-0.05602	1.8127
850.275	2.44705	2.44154	2.822	2.50707	2.55441
852.942	2.45017	2.22171	2.82254	1.63021	2.28116
855.609	3.05333	1.56191	3.74308	1.63343	2.49794
858.274	2.89653	2.04211	2.54366	1.2767	2.18975
860.939	2.29978	3.20234	2.98425	1.52007	2.50161
863.603	1.82308	2.16257	2.30485	1.36349	1.9135
866.266	3.98641	2.40284	3.74547	1.74698	2.97043
868.928	2.5098	2.7631	3.62612	1.85054	2.68739
871.589	2.15324	2.1634	2.78677	0.33417	1.8594
874.249	3.55672	4.68369	3.71413	2.29789	3.56311
876.909	3.70026	3.85736	4.64149	2.10167	3.57519
879.567	3.16381	2.07104	2.98889	1.22553	2.36231
882.225	2.48744	2.60472	2.94959	1.50947	2.3878
884.882	3.17111	3.24509	2.55035	1.63348	2.65001
887.538	3.25481	2.40547	3.67113	2.03755	2.84224
890.193	3.33858	2.96587	2.55191	1.08172	2.48452
892.847	2.42238	2.2863	3.39273	0.56597	2.16684
895.5	2.94623	2.40673	3.43354	1.41027	2.54919
898.152	2.95014	2.52719	3.95437	1.53467	2.74159
900.804	2.51408	3.08766	3.63525	1.57916	2.70404
903.455	4.67808	3.52815	4.91612	3.34373	4.11652
906.104	2.24213	2.56864	3.99703	2.22838	2.75905
908.753	2.64622	2.28916	3.27792	0.75313	2.24161
911.401	2.11705	2.7697	2.95886	2.23793	2.52088
914.048	3.94792	4.13025	3.81981	1.92285	3.45521
916.695	2.77881	2.5708	4.88077	2.08785	3.07956
919.34	3.30309	3.81139	3.96177	1.33294	3.1023
921.985	3.42744	3.89198	4.32278	2.45812	3.52508
924.628	4.59183	3.81261	4.6838	2.3834	3.86791
927.271	5.59628	6.25323	6.16484	4.10877	5.53078
929.913	7.92077	7.17389	8.3259	5.03424	7.1137
932.554	11.2453	9.77456	10.447	6.59979	9.51667
935.194	15.5699	11.9352	14.1281	9.04547	12.6697
937.834	19.6546	16.0159	18.6092	12.2112	16.6227
940.472	23.2193	19.2167	21.5703	16.1771	20.0459
943.11	25.7441	20.1374	25.8115	17.6631	22.339
945.746	25.7889	22.4981	26.7327	17.3892	23.1022
948.382	24.7537	20.7789	25.4539	17.3153	22.0755
951.017	23.5187	20.0597	24.1751	15.0017	20.6888
953.651	23.0836	20.2205	26.0963	15.6881	21.2721
956.285	24.9687	21.8213	23.2175	16.3547	21.5905
958.917	24.2137	21.3021	24.6588	15.5813	21.439
961.549	24.4189	21.5829	26.1401	16.6681	22.2025
964.179	25.2241	21.3038	26.1014	15.715	22.0861
966.809	24.8294	21.1047	26.5827	16.882	22.3497
969.438	24.9147	20.2256	26.144	16.5292	21.9534
972.066	26.8	20.7465	26.3454	17.0565	22.7371
974.693	25.5254	21.9474	25.9067	18.104	22.8709
977.32	28.6109	24.3084	27.9282	19.9316	25.1948
979.945	25.1365	21.9893	27.7895	18.1993	23.2787
982.57	27.102	19.3103	28.111	15.7672	22.5726
985.193	27.4677	22.1513	27.9925	17.6953	23.8267
987.816	20.9935	18.5524	23.6739	14.5835	19.4508
990.438	20.9593	17.0334	21.2754	12.5119	17.945
993.06	16.2051	14.3144	18.4369	11.6405	15.1492
995.68	13.051	11.2355	14.4384	8.0892	11.7035
998.299	10.257	9.31656	11.64	7.65812	9.7179
1000.92	9.38299	8.55764	10.1215	7.06726	8.78236
1003.54	8.22909	8.23876	8.88312	4.99658	7.58689
1006.15	6.39524	6.71989	8.72472	5.08612	6.73149
1008.77	7.52149	6.08103	6.64634	4.0959	6.08619
1011.38	5.64777	5.6822	7.44797	4.58589	5.84096
1014	5.85413	5.24338	6.28963	4.07612	5.36582
1016.61	5.22055	4.52456	5.41131	3.20663	4.59076
1019.22	4.78705	4.28578	5.293	3.0174	4.34581
1021.84	3.5536	3.88701	4.73472	3.02845	3.80094
1024.45	3.12023	2.80825	4.49644	2.1998	3.15618
1027.06	2.68692	2.12952	2.6182	1.85142	2.32151
1029.67	2.25369	3.09081	3.45996	1.6233	2.60694
1032.27	2.84055	2.89211	2.42175	1.71553	2.46748
1034.88	2.16745	2.45341	1.94357	2.56813	2.28314
1037.49	1.15442	1.09474	1.7854	0.94117	1.24394
1040.09	0.36149	1.93609	1.98724	0.4747	1.18988
1042.7	0.52861	-0.02255	0.90911	0.28872	0.42597
1045.3	1.01575	0.93884	0.07099	0.02333	0.51223
1047.91	-0.53704	-0.81975	-0.4071	-0.16173	-0.48141
1050.51	0.31024	1.30167	1.31483	-0.02612	0.72516
1053.11	0.1776	0.38309	-0.48326	-1.00962	-0.23305
1055.71	0.20502	0.78454	1.47867	0.24807	0.67908
1058.31	0.29254	0.42601	0.4406	0.18744	0.33665
1060.91	-0.65988	0.86749	0.28255	0.12966	0.15496
1063.51	-0.4122	-0.171	-0.47548	0.59958	-0.11477
1066.11	0.27557	0.03052	0.32653	-0.40801	0.05615
1068.7	-0.15661	-0.42795	-0.07147	0.30598	-0.08751
1071.3	0.04669	-0.20692	-0.62953	-0.20489	-0.24866
1073.89	0.53004	0.65413	0.09242	0.3245	0.40027
1076.49	-0.14656	-0.28481	0.37439	-0.06578	-0.03069
1079.08	-0.0231	-0.16384	1.07637	-0.37569	0.12843
1081.67	-0.97959	0.35711	-0.18161	0.07469	-0.18235
1084.26	-0.41603	-0.64194	-0.07957	-0.67447	-0.45301
1086.85	0.0275	0.33903	-0.65753	-0.48314	-0.19353
1089.44	-0.02892	0.28003	1.06451	0.58867	0.47607
1092.03	0.6346	-0.19921	-0.89368	-1.15883	-0.40428
1094.62	-0.60181	-0.27913	0.02734	0.37451	-0.11977
1097.21	0.64184	0.40096	0.54839	0.94891	0.63503
1099.79	0.20545	0.04108	0.58937	-0.15631	0.1699
1102.38	1.00904	-0.27879	0.55037	0.17958	0.36505
1104.96	-0.78738	0.36136	0.39138	0.83834	0.20092
1107.55	0.4959	-0.3585	0.21218	0.13046	0.12001
1110.13	0.65924	1.00169	-0.48701	-0.41753	0.1891
1112.71	-0.05736	0.00189	0.43382	0.22763	0.1515
1115.3	0.98601	-0.3179	-0.48535	0.91287	0.27391
1117.88	0.34933	-0.23767	0.99553	0.39824	0.37636
1120.46	0.07269	0.80259	1.51641	-0.43623	0.48887
1123.03	-0.12391	0.00285	0.59732	0.00952	0.12144
1125.61	-0.20043	0.00313	0.07825	-0.06457	-0.0459
1128.19	0.72306	0.48343	1.4392	-0.49849	0.5368
1130.77	0.49998	0.00376	-0.11984	0.50765	0.22289
1133.34	0.47691	0.4441	-0.43886	-0.05186	0.10757
1135.92	0.45381	0.60445	0.88215	0.34917	0.57239
1138.49	0.03743	-0.21517	-0.35682	-0.64924	-0.29595
1141.06	-0.13889	0.16516	0.0842	0.18311	0.0734
1143.63	-0.33516	-0.19452	0.88527	-0.14412	0.05287
1146.21	0.46863	0.28582	-0.47365	-0.87253	-0.14793
1148.78	-0.08754	-0.11459	0.12744	0.03867	-0.009
1151.35	-0.02364	0.44501	-0.23143	0.72047	0.2276
1153.91	-0.04084	-0.15536	0.80889	0.51797	0.28266
1156.48	0.922	-0.95574	-0.71084	-0.32435	-0.26723
1159.05	-0.15516	0.24383	0.36942	-0.16647	0.0729
1161.62	0.4877	-0.59657	0.28964	0.27158	0.11309
1164.18	-0.14941	0.04305	-0.11019	0.18975	-0.0067
1166.75	0.57354	0.56268	0.65004	0.22804	0.50357
1169.31	0.29655	1.02232	0.29025	0.42649	0.5089
1171.87	0.89952	0.24197	0.4505	0.5851	0.54428
1174.44	0.78188	0.20166	-0.78987	0.38199	0.14392
1177	0.38428	0.80136	0.48854	0.53906	0.55331
1179.56	0.02676	0.84107	-0.13303	1.0963	0.45777
1182.12	0.30927	-0.43919	-0.39457	0.73369	0.0523
1184.68	-0.28816	0.28054	0.48389	-0.26876	0.05188
1187.23	0.95447	1.28022	-0.17762	1.68897	0.93651
1189.79	-0.68286	0.47993	0.0809	-0.39317	-0.1288
1192.35	0.39787	0.45964	0.31942	1.24488	0.60545
1194.9	0.75832	1.43936	0.43798	1.3208	0.98911
1197.46	0.0386	0.47911	0.47655	-0.08332	0.22773
1200.01	-1.04106	0.47888	0.55513	-0.20745	-0.05363
1202.57	-0.08069	0.27866	0.27374	-0.37148	0.02505
1205.12	-0.36028	0.35846	0.43235	-0.3754	0.01378
1207.67	0.28018	0.03826	0.27091	-0.37927	0.05252
1210.22	-0.03934	-0.56191	0.30947	0.01697	-0.0687
1212.77	-0.11887	-0.12206	1.10807	-0.86676	9.6281e-05
1215.32	-0.16017	-0.00219	-0.85332	0.0479	-0.24194
1217.87	-0.2824	0.33769	0.74531	0.84265	0.41081
1220.41	-0.22459	0.31758	-0.25603	0.59753	0.10862
1222.96	0.23328	-0.52251	0.70226	0.39254	0.20139
1225.51	0.03121	0.59736	0.58057	-0.25235	0.2392
1228.05	-0.29081	0.03724	-0.02108	0.46287	0.04705
1230.6	0.22722	0.83712	0.45728	0.85821	0.59496
1233.14	0.22501	-0.32297	1.01566	-0.30637	0.15283
1235.68	0.22188	0.07647	0.53406	-0.07093	0.19037
1238.22	-0.14122	-0.4841	1.25247	0.60465	0.30795
1240.76	0.67574	0.27538	0.25092	1.16031	0.59059
1243.3	0.53273	0.47486	-0.07064	0.91605	0.46325
1245.84	0.20978	-0.32565	0.44784	0.71173	0.26093
1248.38	0.92688	0.11386	-0.15367	-1.05253	-0.04137
1250.92	0.044	0.15339	-0.19516	1.34327	0.33637
1253.46	-0.15891	-0.16711	1.64336	0.05915	0.34412
1255.99	0.55664	0.11221	0.40189	0.49513	0.39147
1258.53	0.27227	-0.56844	0.84041	0.49065	0.25872
1261.06	-0.53205	0.15092	1.63893	0.64622	0.47601
1263.59	0.2637	0.5103	0.71747	-0.79915	0.17308
1266.13	0.21948	-0.4103	0.51604	0.39556	0.1802
1268.66	0.17533	0.4691	0.59463	0.95037	0.54736
1271.19	0.25123	-0.37147	1.51323	-0.33474	0.26456
1273.72	-0.27283	0.4679	0.67186	-0.01976	0.21179
1276.25	0.24318	-0.09272	0.51049	-0.30468	0.08907
1278.78	0.59913	-0.01332	0.94914	0.77048	0.57636
1281.31	0.83516	1.86609	2.66783	2.00573	1.8437
1283.83	-0.32879	0.18553	1.06651	-0.79892	0.03108
1286.36	0.14731	0.70493	1.22523	0.37651	0.6135
1288.89	0.30347	0.4243	1.06397	-1.088	0.17593
1291.41	-0.06031	-0.5363	0.98272	0.18759	0.14342
1293.93	-0.06404	0.86312	0.20149	-0.41675	0.14595
1296.46	0.13228	0.54254	1.06028	0.85887	0.64849
1298.98	0.96855	0.94199	1.01908	-0.06542	0.71605
1301.5	0.72486	0.18144	2.05791	0.81036	0.94364
1304.02	0.29457	-0.53908	2.13675	-0.47378	0.35462
1306.54	0.62433	0.34042	1.61562	1.00217	0.89563
1309.06	0.23412	-0.62008	0.69448	0.39818	0.17668
1311.58	-0.16937	0.73946	1.7334	-0.08574	0.55444
1314.1	0.26719	0.21895	1.13232	0.35037	0.49221
1316.61	0.54378	-0.02159	1.69126	-0.77346	0.36
1319.13	0.62045	-0.6621	1.85021	0.18279	0.49784
1321.64	-0.10286	0.7774	2.08918	0.73911	0.87571
1324.16	1.1339	-0.18306	1.60817	1.13552	0.92363
1326.67	0.1707	0.57648	1.80719	0.89197	0.86159
1329.18	0.08754	0.01603	1.96621	0.48853	0.63958
1331.69	0.64444	-0.17106	1.72526	-0.39487	0.45094
1334.21	1.02138	0.24186	3.36432	2.44181	1.76734
1336.72	0.83836	-0.26563	1.6434	0.83807	0.76355
1339.22	0.7554	1.17357	2.00251	1.55438	1.37146
1341.73	0.43247	0.17277	3.20163	1.83073	1.4094
1344.24	0.9496	0.892	2.52076	1.46715	1.45738
1346.75	0.06675	0.37125	3.19991	1.78366	1.35539
1349.25	0.66373	0.3305	2.1991	0.86024	1.01339
1351.76	0.54074	0.52979	1.91828	1.17688	1.04142
1354.26	-0.3022	0.72878	3.1975	1.13359	1.18942
1356.77	0.69489	0.92777	1.65674	0.81038	1.02245
1359.27	0.972	0.64674	2.67599	1.16722	1.36549
1361.77	0.48912	-0.2943	1.51524	1.12416	0.70856
1364.27	0.48631	0.40468	1.43453	-0.07887	0.56166
1366.78	-0.67646	0.24366	0.51382	-0.1418	-0.0152
1369.28	0.2808	0.40266	3.27314	-0.08469	0.96798
1371.77	0.63812	0.8817	0.75248	0.31249	0.6462
1374.27	0.23549	0.08074	1.67184	0.02975	0.50446
1376.77	0.39288	0.2798	1.83121	1.14706	0.91274
1379.27	0.31033	-0.00121	0.6706	-1.09555	-0.02896
1381.76	0.24782	0.8378	1.11002	0.42189	0.65438
1384.26	0.18535	-0.44317	0.94945	0.81887	0.37762
1386.75	0.66293	0.75588	3.6689	1.2159	1.5759
1389.25	1.98056	0.85495	1.96836	0.65305	1.36423
1391.74	-0.06179	0.89403	1.06785	0.0502	0.48757
1394.23	0.57592	-0.28688	0.74732	-0.23255	0.20095
1396.72	0.25367	0.79224	1.26675	0.96475	0.81935
1399.21	0.33145	-0.08867	0.42618	0.24213	0.22777
1401.7	-0.47072	0.3904	0.86565	0.75955	0.38622
1404.19	0.08716	0.14946	0.92513	0.19703	0.3397
1406.68	-0.7149	0.62856	0.90463	-0.2454	0.14322
1409.16	0.44305	-0.21233	1.00417	-0.16777	0.26678
1411.65	0.84105	-0.09322	0.70369	-0.33011	0.28035
1414.14	0.35909	-0.57407	0.38325	0.38762	0.13897
1416.62	-0.64285	1.02508	1.30282	0.74544	0.60762
1419.11	0.75521	0.52425	0.26241	-0.21688	0.33125
1421.59	0.47334	0.42343	0.46202	0.06086	0.35491
1424.07	0.39149	-0.53736	0.18165	0.61867	0.16361
1426.55	1.18969	1.82188	1.0413	0.33654	1.09735
1429.03	0.42792	0.42111	0.26096	0.49447	0.40111
1431.51	-0.21384	0.22036	1.66064	-1.26759	0.09989
1433.99	-0.09554	0.13964	0.26035	0.01039	0.07871
1436.47	0.22279	0.85893	1.46007	-0.11159	0.60755
1438.95	-0.21882	0.25823	0.0998	0.40651	0.13643
1441.43	0.1396	0.33755	1.29955	0.44466	0.55534
1443.9	0.67806	-0.06311	1.17933	0.04286	0.45929
1446.38	-0.70344	0.61625	1.05913	0.12112	0.27327
1448.85	0.29511	0.89562	0.61893	-0.04055	0.44228
1451.33	0.61368	0.255	0.87866	1.51784	0.81629
1453.8	0.93233	0.33441	0.73842	-0.04373	0.49036
1456.27	0.91098	1.05384	0.7782	0.79426	0.88432
1458.74	0.72968	-0.42674	0.13799	0.15231	0.14831
1461.22	0.36842	-0.22729	0.6978	-0.04958	0.19734
1463.69	-0.19279	0.85218	-0.42236	0.52859	0.19141
1466.15	0.96604	-0.2684	2.13749	-0.33319	0.62549
1468.62	-0.15509	0.97102	2.09735	-0.05489	0.7146
1471.09	0.52382	0.89042	1.65724	0.02345	0.77373
1473.56	0.44276	-0.59029	0.49714	1.06185	0.35286
1476.02	0.36155	0.48902	0.87706	0.10032	0.45699
1478.49	0.80038	0.24836	0.737	0.17886	0.49115
1480.95	0.15925	-0.03231	-0.02307	-0.22256	-0.02967
1483.42	0.11807	0.04703	0.85692	0.13607	0.28952
1485.88	-0.76309	0.28633	0.15692	0.37478	0.01374
1488.34	-0.08419	-0.23435	0.13692	0.05354	-0.03202
1490.8	1.23474	0.24498	1.20362	0.77236	0.86392
1493.26	0.03371	-0.27568	0.71033	1.13123	0.3999
1495.72	0.19247	0.68361	0.05707	0.20966	0.2857
1498.18	-0.12872	0.16291	-0.26286	0.08814	-0.03513
1500.64	0.59012	-0.07778	0.65725	-0.2733	0.22407
1503.1	-0.69101	-0.19846	0.45735	0.5653	0.0333
1505.56	1.1478	0.5609	1.81749	0.12396	0.91254
1508.01	-0.29335	-0.07974	1.28431	-0.79731	0.02848
1510.47	2.83889	2.41964	2.44449	0.7215	2.10613
1512.92	2.89116	1.85904	2.46468	1.32034	2.1338
1515.38	-0.53655	-0.84155	0.21821	0.07922	-0.27017
1517.83	-0.45753	-0.04212	-0.18157	-0.04183	-0.18076
1520.28	-0.09849	0.39732	0.93868	0.0372	0.31868
1522.73	0.82057	0.91679	0.21895	-0.20373	0.43814
1525.18	0.61966	-0.44374	1.57922	0.2154	0.49264
1527.63	0.29879	0.71576	1.49952	0.1146	0.65716
1530.08	0.77795	0.67527	1.25984	0.15385	0.71673
1532.53	0.21714	0.71479	0.30017	0.51315	0.43631
1534.98	1.61637	0.95435	1.90051	0.79251	1.31594
1537.43	-0.42435	0.19391	0.66088	-0.28806	0.0356
1539.87	1.83498	1.87349	2.54128	0.81143	1.7653
1542.32	0.49433	-0.36692	0.70167	0.47094	0.325
1544.76	0.21372	0.8327	1.74211	-0.00946	0.69477
1547.21	1.09315	0.95231	-0.21745	0.63017	0.61454
1549.65	0.65262	0.15197	1.903	0.78989	0.87437
1552.09	1.93212	0.49162	1.54348	1.62965	1.39922
1554.53	0.65167	1.51129	1.74398	1.02947	1.2341
1556.97	1.69126	1.39098	1.66448	1.42931	1.54401
1559.41	2.45088	1.0307	1.86503	1.02912	1.59393
1561.85	2.09055	1.31042	1.62557	1.34899	1.59388
1564.29	3.33024	1.75016	3.66614	2.46891	2.80386
1566.73	3.72999	1.98993	3.02673	3.14888	2.97388
1569.17	4.12976	2.9897	4.50733	4.54892	4.04393
1571.6	4.32957	5.02949	5.78795	6.90902	5.51401
1574.04	7.40945	6.46929	7.30858	8.22917	7.35412
1576.47	10.0893	7.94911	9.74921	10.6294	9.60426
1578.91	13.3293	9.94898	10.9898	15.3497	12.4044
1581.34	18.8492	13.1688	16.1104	19.63	16.9396
1583.77	21.7492	15.0354	17.911	24.7904	19.8715
1586.2	22.5693	15.9619	16.6917	24.5508	19.9434
1588.63	20.8493	13.3085	16.8724	21.3513	18.0954
1591.07	13.9695	10.3483	12.673	16.6718	13.4157
1593.49	9.68964	8.10816	8.95374	8.47246	8.806
1595.92	6.96983	5.66801	7.15444	6.63312	6.60635
1598.35	5.61008	3.66791	5.47518	3.91384	4.66675
1600.78	4.09035	2.22781	4.19594	3.11463	3.40718
1603.2	2.89067	2.10773	4.39672	3.71548	3.27765
1605.63	1.251	1.26767	3.83751	1.03637	1.84814
1608.06	1.73141	1.66763	4.39832	2.03732	2.45867
1610.48	2.37184	1.14759	3.23915	1.11835	1.96923
1612.9	1.65231	0.34759	3.16	1.95942	1.77983
1615.33	0.45281	0.30759	2.92086	0.68055	1.09045
1617.75	1.41334	1.18757	2.44175	0.80175	1.4611
1620.17	0.89393	0.46751	2.30265	2.403	1.51677
1622.59	0.77457	1.66745	2.24357	0.1643	1.21247
1625.01	1.13522	1.42741	2.56451	0.40569	1.38321
1627.43	1.01591	0.74739	2.16547	0.24711	1.04397
1629.85	0.37665	0.3874	2.40645	0.9686	1.03477
1632.26	0.25742	0.86741	0.00744	0.09014	0.3056
1634.68	0.25823	0.34744	1.84846	0.43176	0.72147
1637.1	0.2191	-0.1325	0.24949	-0.2666	0.01737
1639.51	-0.18002	1.10756	1.29053	0.1751	0.59829
1641.93	1.06091	0.58763	0.3316	-0.04315	0.48425
1644.34	0.70189	0.22773	0.01265	0.29866	0.31023
1646.75	1.30289	-0.01215	0.69367	0.06053	0.51124
1649.16	0.98394	1.22798	0.57471	-0.01758	0.69226
1651.58	0.54502	0.34813	0.93577	-0.05562	0.44333
1653.99	0.98616	1.26829	0.2568	-0.09359	0.60441
1656.4	0.58731	-0.61154	0.69782	0.5885	0.31552
1658.81	-0.25148	0.74865	0.73883	-0.04936	0.29666
1661.21	0.50976	0.92887	0.93987	0.23284	0.65284
1663.62	0.75105	0.3091	-0.21906	0.39511	0.30905
1666.03	-0.24763	-1.17066	0.86201	0.47746	-0.0197
1668.43	0.27373	0.30961	-0.13689	0.23986	0.17158
1670.84	-0.16568	-0.25053	-0.13578	0.36155	-0.04761
1673.25	-0.00518	0.34924	0.78537	0.20329	0.33318
1675.65	0.07529	0.30901	0.54651	0.28507	0.30397
1678.05	0.86246	-0.13119	0.34768	0.12684	0.30145
1680.45	-0.31033	-0.13137	0.62887	0.88866	0.26896
1682.86	-0.40309	0.46845	-0.48992	-0.14946	-0.1435
1685.26	-0.36248	-0.01171	-0.08871	-0.3075	-0.1926
1687.66	-0.3219	-1.53187	0.71242	0.53448	-0.15172
1690.06	-0.0826	0.3467	0.55359	1.29605	0.52843
1692.46	0.47671	0.98528	0.27477	0.1377	0.46861
1694.85	-0.44393	0.22388	-0.40403	-0.38067	-0.25119
1697.25	0.43547	0.22249	-0.64355	0.74004	0.18861
1699.65	-0.14508	-0.05886	0.27637	0.02083	0.02332
1702.04	0.03441	0.09978	-0.60367	0.14169	-0.08195
1704.44	0.07393	-0.14154	-0.20371	0.46263	0.04783
1706.83	0.75349	0.65714	0.75629	0.06312	0.55751
1709.23	-0.16691	1.37585	1.27632	-0.37688	0.52709
1711.62	1.77265	2.21459	1.29635	1.46319	1.68669
1714.01	0.63225	0.57333	-0.1636	-0.21673	0.20631
1716.4	0.2719	1.65209	1.07648	1.22335	1.05595
1718.8	-0.24842	-0.06914	0.63657	-0.3765	-0.01437
1721.19	0.03132	0.48967	0.47668	-0.25636	0.18533
1723.57	0.11109	0.02849	-0.24319	-1.37617	-0.36995
1725.96	1.31091	0.44727	0.03697	-0.05591	0.43481
1728.35	0.39077	0.72604	0.91715	-0.65654	0.34436
1730.74	0.75068	0.56483	0.03734	-0.29914	0.26343
1733.12	-0.80937	0.48363	0.79755	0.61831	0.27253
1735.51	1.07062	0.96246	0.81779	0.97581	0.95667
1737.89	-0.72934	0.40131	0.31804	0.1733	0.04083
1740.28	-0.12926	-0.51985	1.55833	0.89089	0.45003
1742.66	0.11086	0.43903	0.4786	0.24858	0.31927
1745.05	0.15103	0.83793	0.95893	-0.11368	0.45855
1747.43	0.07124	2.03684	0.47854	-0.31581	0.5677
1749.81	-0.08849	1.39576	0.87817	0.32214	0.6269
1752.19	-0.24821	0.51472	-0.16218	0.56016	0.16612
1754.57	0.31213	0.07368	0.3575	-0.36171	0.0954
1756.95	0.79251	1.19266	0.35719	0.31647	0.66471
1759.33	-0.10706	-0.24833	0.0769	0.43476	0.03907
1761.7	0.07341	-0.12932	-0.16339	0.15312	-0.01655
1764.08	-0.36607	0.18972	-0.64374	0.03157	-0.19713
1766.46	-0.32553	-0.05123	0.23539	1.0701	0.23218
1768.83	0.21508	0.50786	-0.1259	-0.5313	0.01643
1771.21	-0.7243	-0.09307	0.67283	-0.01261	-0.03929
1773.58	0.35423	0.38588	-0.48842	-0.69545	-0.11094
1775.95	0.3127	0.46485	0.59038	-0.13951	0.30711
1778.33	0.71124	0.50383	0.54917	1.09655	0.7152
1780.7	-0.17018	-0.25717	1.068	0.61272	0.31334
1783.07	0.30845	-0.53815	-0.13317	-0.47104	-0.20848
1785.44	-0.73286	0.02088	0.94561	0.88462	0.27956
1787.81	0.42587	0.37994	-0.37563	0.24034	0.16763
1790.18	0.20464	0.45894	0.46312	0.13618	0.31572
1792.55	-0.53652	0.17795	1.10189	-0.08792	0.16385
1794.91	0.34235	0.33698	0.02066	0.34808	0.26202
1797.28	-0.57872	-0.02397	0.21945	0.38419	0.0002338
1799.65	0.28026	0.57508	0.75827	-0.81967	0.19849
1802.01	0.33927	0.81415	0.6971	0.05654	0.47676
1804.38	0.45834	-0.38674	-1.30489	-0.18809	-0.35534
1806.74	0.17746	0.29238	0.41313	-0.11527	0.19192
1809.1	0.49664	0.43151	1.01118	0.03772	0.49426
1811.47	0.05584	-0.18935	-0.59076	0.39093	-0.08334
1813.83	-0.3049	-0.11017	0.24735	-0.13568	-0.07585
1816.19	0.33442	0.40901	0.12545	0.33793	0.3017
1818.55	-0.42623	-0.27179	-0.59648	0.33172	-0.24069
1820.91	0.41318	0.88743	0.32156	0.20546	0.45691
1823.27	-0.5888	0.60659	0.35889	0.3993	0.194
1825.63	-0.71081	-0.15423	-0.56374	-0.60671	-0.50887
1827.98	0.16711	-0.35504	0.03364	0.34743	0.04828
1830.34	0.80509	0.76418	1.23105	-0.73827	0.51551
1832.7	-0.15689	0.20339	0.02846	0.13615	0.05278
1835.05	-0.07883	0.6225	1.30582	0.33072	0.54505
1837.41	-0.24072	1.12161	0.42319	0.56541	0.46738
1839.76	0.15739	-0.31926	0.1006	0.92023	0.21474
1842.11	0.35305	0.27938	0.61704	-0.16482	0.27116
1844.47	0.02871	-0.24194	-0.42648	0.35023	-0.07237
1846.82	0.88444	0.67675	0.49002	0.98541	0.75915
1849.17	-0.05978	0.79545	1.28653	1.46068	0.87072
1851.52	1.21605	0.47418	0.52308	-0.14392	0.51734
1853.87	0.69193	-0.28707	-0.20035	0.09151	0.074
1856.22	0.52787	0.43169	0.79623	0.80703	0.64071
1858.57	0.92386	1.55046	0.91283	0.40265	0.94745
1860.91	0.3599	0.90927	1.10939	1.05838	0.85923
1863.26	0.67599	0.06808	1.6659	1.19418	0.90104
1865.61	0.83207	1.22692	0.90244	0.59012	0.88788
1867.95	0.58817	1.14575	0.17899	-0.49389	0.35475
1870.3	0.38432	1.14462	-0.14445	0.86221	0.56168
1872.64	1.06051	0.06351	-0.22783	0.89839	0.44865
1874.98	0.73676	0.70242	-0.07121	1.21465	0.64565
1877.33	0.93303	1.78133	0.16544	1.09101	0.9927
1879.67	0.60929	0.38027	-0.39789	0.7408	0.33311
1882.01	0.7256	0.77924	0.8788	0.15066	0.63357
1884.35	-0.15803	0.21819	0.27551	0.68058	0.25406
1886.69	0.39838	-0.90281	-0.20776	0.13727	-0.14373
1889.03	0.23485	0.37619	1.42901	0.51404	0.63852
1891.37	0.19136	-0.02478	-0.09422	0.91087	0.24581
1893.7	0.62792	-0.22573	0.78259	-0.0522	0.28315
1896.04	1.12454	0.93329	0.99942	0.5448	0.90051
1898.38	0.46119	-0.06791	1.17625	0.18187	0.43785
1900.71	-0.38212	0.09086	-1.30687	0.37902	-0.30478
1903.05	0.65465	-0.13039	0.41001	0.17623	0.27763
1905.38	0.77145	-0.03165	0.20693	0.37354	0.33007
1907.72	-0.11171	-0.4729	1.08387	0.8109	0.32754
1910.05	0.28517	0.80587	0.96076	0.04832	0.52503
1912.38	0.16213	0.52465	-0.52236	0.80585	0.24256
1914.71	0.4391	-0.35657	-0.46547	0.32342	-0.01488
1917.04	0.75614	0.28167	-0.60855	0.00107	0.10758
1919.37	0.11322	-0.08013	0.22839	-0.20121	0.01507
1921.7	-0.08966	-0.12232	-0.13464	0.51658	0.04249
1924.03	0.38752	-0.2849	0.90234	-0.16557	0.20985
1926.36	0.74472	0.03253	0.91934	0.55234	0.56223
1928.68	0.22166	-0.09002	1.17635	1.03033	0.58458
1931.01	-0.02169	0.54746	-0.58658	-0.21162	-0.06811
1933.34	0.455	0.74495	0.57047	0.8265	0.64923
1935.66	-0.02825	0.58245	0.52747	-0.33562	0.18651
1937.99	0.60852	-0.06	-0.0355	0.18229	0.17383
1940.31	-0.15465	0.53754	1.12154	1.06024	0.64117
1942.63	-0.03776	0.37512	0.0386	-0.38173	-0.00144
1944.95	0.23917	-0.0273	-0.00432	0.81636	0.25598
1947.28	-0.16386	0.2503	-0.48723	-0.14548	-0.13656
1949.6	0.35314	-0.27206	0.98992	-0.02733	0.26092
1951.92	0.1502	0.1056	-0.77294	-0.30912	-0.20657
1954.24	-0.8127	-0.15674	1.26394	-0.55364	-0.06478
1956.56	0.54445	0.56095	-0.89917	-0.47806	-0.06796
1958.87	-0.01837	0.71865	0.97776	0.5976	0.56891
1961.19	-0.58113	-0.12363	-0.0253	0.39333	-0.08418
1963.51	-0.14387	0.71413	0.29166	0.98917	0.46277
1965.82	0.75346	0.0319	0.84864	0.26506	0.47477
1968.14	1.13082	1.30968	0.04565	0.74104	0.8068
1970.45	0.40815	1.42747	1.12268	0.11711	0.76885
1972.77	1.94549	2.4253	1.59973	2.09323	2.01594
1975.08	0.36286	-0.53685	-0.56321	0.96945	0.05806
1977.39	-0.13972	1.22101	0.47388	0.40574	0.49023
1979.7	0.47773	-0.22111	0.511	0.6021	0.34243
1982.02	0.15524	1.49678	1.10812	1.47854	1.05967
1984.33	0.63277	0.37471	-0.09473	-0.24494	0.16695
1986.64	0.27036	-0.54736	0.78245	0.27165	0.19427
1988.95	1.38799	0.6106	1.61963	0.90829	1.13163
1991.25	0.78566	1.1019	1.29686	0.26502	0.86236
1993.56	-0.34994	0.27323	1.09408	-0.13819	0.2198
1995.87	0.43448	0.56457	0.41128	0.97869	0.59725
1998.17	0.09893	0.40261	0.52844	0.09562	0.2814
2000.48	0.61677	0.48065	0.40559	-0.24737	0.31391
2002.79	0.61465	0.13873	1.1628	0.56963	0.62145
2005.09	0.61257	0.27681	-0.16	0.88667	0.40401
2007.39	-0.02946	0.59491	0.83723	-0.3962	0.25162
2009.7	0.40854	-0.04697	0.31449	0.85433	0.3826
2012	0.40659	1.23117	0.83176	-0.61511	0.4636
2014.3	0.68468	0.38935	0.30904	-0.28448	0.27465
2016.6	0.1228	0.26753	-0.21364	0.11289	0.0724
2018.9	0.68096	1.18571	0.7437	0.43034	0.76018
2021.2	0.83918	0.62392	0.62104	-0.37215	0.428
2023.5	0.55743	0.50217	1.01843	-0.21459	0.46586
2025.8	1.43571	0.46041	0.93581	0.34304	0.79374
2028.09	0.35405	0.45869	0.01324	0.90074	0.43168
2030.39	0.31241	0.05697	0.49068	0.01824	0.21957
2032.69	0.91081	0.13528	0.00813	0.01581	0.26751
2034.98	-0.01072	0.1736	-0.11439	-0.38656	-0.08452
2037.28	0.46776	0.81196	-0.0769	0.21112	0.35348
2039.57	1.1863	1.25031	1.64062	0.00889	1.02153
2041.87	0.74486	-0.03131	0.55815	-0.19331	0.2696
2044.16	0.02347	0.16709	0.95569	0.60457	0.43771
2046.45	0.62213	-0.47465	0.07328	0.96251	0.29582
2048.74	0.54081	0.36361	-0.44913	0.80049	0.31395
2051.03	-0.48045	-0.3981	0.58849	0.27849	-0.00289
2053.32	0.53831	0.84019	0.54614	0.07653	0.50029
2055.61	-0.58289	0.11852	-0.4962	0.15465	-0.20148
2057.9	0.73596	-0.16314	0.02147	0.07281	0.16677
2060.19	-0.58516	0.51522	0.73917	0.23104	0.22507
2062.47	0.04042	-0.08649	1.21687	0.10931	0.32003
2064.76	0.546	0.1911	-0.30539	0.30765	0.18484
2067.05	-0.14839	0.74869	0.25238	0.18607	0.25969
2069.33	0.25061	0.0663	-0.18986	-0.33547	-0.0521
2071.62	-0.19037	0.98394	-1.03205	0.86304	0.15614
2073.9	0.44871	0.3016	0.56575	-0.01838	0.32442
2076.18	0.96782	0.17927	0.6436	-0.17975	0.40274
2078.47	1.68697	2.11696	3.00145	2.25894	2.26608
2080.75	0.24615	0.47467	1.11932	0.69769	0.63446
2083.03	-0.69463	0.6124	0.19722	0.2165	0.08287
2085.31	-0.55537	0.53015	0.5751	1.01536	0.39131
2087.59	0.04393	1.04791	0.79293	-0.54572	0.33476
2089.87	-0.23674	0.0057	0.07078	0.41326	0.06325
2092.15	-0.11735	0.04351	-0.73134	0.4523	-0.08822
2094.43	0.36208	0.56132	-0.13345	0.17137	0.24033
2096.7	0.44153	0.23917	0.30445	-0.70948	0.06892
2098.98	0.10102	0.83703	0.9424	-0.15028	0.43254
2101.25	0.20055	-0.12509	0.26035	0.20898	0.1362
2103.53	0.24013	1.3128	0.53823	-0.31171	0.44486
2105.8	0.79974	1.43071	1.29613	1.36767	1.22356
2108.08	-0.26727	-0.01136	0.73404	-0.09293	0.09062
2110.35	0.02576	0.5866	0.41197	-0.47349	0.13771
2112.62	-0.4412	0.82457	0.72994	-0.31399	0.19983
2114.9	-0.52254	0.46256	1.3279	0.44558	0.42838
2117.17	0.55616	0.10057	-0.1541	-0.3548	0.03696
2119.44	0.11491	0.07858	0.24391	0.28486	0.18057
2121.71	0.2337	-0.42337	0.88194	0.52457	0.30421
2123.98	0.39252	-0.54532	0.3	-1.15565	-0.25211
2126.24	0.2314	0.05277	1.19807	-0.39581	0.27161
2128.51	1.23031	2.57087	2.07617	3.12408	2.25036
2130.78	0.50926	-0.39103	-0.48572	1.68402	0.32913
2133.05	-1.17175	0.12707	0.2324	-0.63599	-0.36206
2135.31	1.10729	0.04512	-0.26944	-1.51593	-0.15824
2137.58	2.12638	2.12319	0.92207	1.96418	1.78395
2139.84	1.2255	0.84128	1.29359	1.76434	1.28118
2142.11	-0.77534	-0.2007	0.22511	-0.09543	-0.21159
2144.37	0.62387	0.23734	0.08334	-0.11517	0.20735
2146.63	0.78313	0.0354	-0.05841	-0.11483	0.16132
2148.89	0.42241	-0.00651	-0.22016	0.64554	0.21032
2151.15	0.78175	0.59158	0.21813	1.08599	0.66936
2153.41	0.34112	0.14969	-0.30357	0.24649	0.10843
2155.67	0.10053	0.94781	0.77475	0.92695	0.68751
2157.93	0.05998	0.46597	0.65309	0.16741	0.33661
2160.19	-0.58051	0.18414	0.37145	-0.51206	-0.13424
2162.45	-0.86097	0.02232	0.44983	0.04851	-0.08508
2164.71	0.2986	1.26051	-0.71178	-0.03088	0.20411
2166.96	-0.48178	0.73873	0.84664	-0.1902	0.22835
2169.22	-0.10212	0.21698	-0.43493	-0.94947	-0.31739
2171.47	0.17758	0.37524	0.28351	-1.22875	-0.0981
2173.73	0.57732	0.0935	0.52199	-0.18827	0.25114
2175.98	0.21711	-0.1489	0.48047	-0.02921	0.12987
2178.24	0.61694	0.48871	0.11898	0.64971	0.46859
2180.49	-0.54334	0.36634	0.11751	0.60869	0.1373
2182.74	1.3764	0.404	0.23606	0.40637	0.60571
2184.99	0.97513	-0.63834	0.15462	1.00414	0.37389
2187.24	-0.22611	-0.40066	0.3132	0.28198	-0.0079
2189.49	-1.4273	-0.08295	-0.64819	-1.12015	-0.81965
2191.74	0.81155	0.39478	0.07031	-0.16247	0.27854
2193.99	-0.06956	0.19252	-0.45114	0.23528	-0.02323
2196.24	-0.75063	1.07028	-0.33259	0.15311	0.03504
2198.49	-1.07166	-0.13198	0.42589	-0.52898	-0.32668
2200.73	0.64731	0.70573	0.06439	0.10893	0.38159
2202.98	-0.27369	0.50344	-0.05712	-0.49306	-0.08011
2205.22	1.52534	-0.05883	-0.97859	0.58498	0.26823
2207.47	-1.39557	0.61893	1.09995	-0.73688	-0.10339
2209.71	0.12354	0.49671	0.21635	0.7006	0.3843
2211.96	0.0027	-0.18551	-0.10726	-0.06184	-0.08798
2214.2	0.64192	-0.22769	-0.53081	0.29578	0.0448
2216.44	0.68117	1.09015	0.12567	-0.10651	0.44762
2218.68	3.18046	2.368	0.66218	1.93127	2.03548
2220.92	0.63977	0.96586	0.43869	1.60911	0.91336
2223.16	-0.04086	0.48374	0.15522	-0.07298	0.13128
2225.4	0.75855	0.00165	-0.24822	0.40501	0.22925
2227.64	0.758	0.75958	0.66838	0.52309	0.67726
2229.88	0.83749	0.43752	0.54499	-0.15879	0.4153
2232.12	0.15693	0.63549	0.4616	0.35941	0.40336
2234.35	0.15638	-0.04654	1.05826	0.11769	0.32145
2236.59	1.31585	-0.36854	0.17494	0.23603	0.33957
2238.83	0.63538	-0.81052	-0.62836	-0.32556	-0.28226
2241.06	0.15496	-0.81248	0.18836	0.17291	-0.07406
2243.3	-0.04545	0.30556	-0.23488	-0.20855	-0.04583
2245.53	0.39421	0.18337	0.60189	-0.16995	0.25238
2247.76	-0.04609	-0.41892	-0.12133	0.18873	-0.0994
2249.99	0.43364	0.57875	0.95549	-0.55348	0.3536
2252.23	0.91339	0.77644	0.79233	0.02431	0.62662
2254.46	0.15311	-0.50597	0.8692	0.42191	0.23456
2256.69	0.79287	-0.38837	-0.33392	0.57941	0.16249
2258.92	-0.28735	0.76923	0.82299	-0.62302	0.17046
2261.15	-0.08762	1.12683	0.33991	0.41464	0.44844
2263.37	-0.60823	0.24443	-0.66314	-0.50817	-0.38378
2265.6	0.07117	-0.11796	-0.50617	-0.7109	-0.31597
2267.83	-0.00942	0.5197	0.85082	0.64642	0.50188
2270.06	-0.65002	0.23735	0.40784	0.6438	0.15974
2272.28	0.58942	0.27503	0.24487	-0.59877	0.12764
2274.51	0.6289	0.39273	0.08193	0.15866	0.31556
2276.73	-0.09157	-0.08965	-0.12098	-0.32382	-0.15651
2278.96	-0.29201	-0.37202	-0.40388	0.99376	-0.01854
2281.18	0.18571	0.38511	0.87254	-0.09185	0.33788
2283.4	0.56163	0.06225	-0.21101	-0.1373	0.06889
2285.62	-0.70304	0.41941	-0.17454	0.45744	-0.00018125
2287.85	-0.58777	-0.14341	0.30195	-0.22767	-0.16423
2290.07	1.00753	0.1338	1.09847	-0.45267	0.44678
2292.29	-0.31713	-0.70898	0.97503	-0.07752	-0.03215
2294.51	0.51779	-0.03188	0.09158	-0.36223	0.05382
2296.73	0.15282	0.52527	-0.19183	0.27319	0.18986
2298.94	-0.01266	1.08242	0.12478	-0.17128	0.25581
2301.16	-0.37812	0.3196	-0.13859	0.34435	0.03681
2303.38	0.01653	-0.04321	0.15806	-0.57988	-0.11212
2305.59	0.05128	0.03401	0.27474	0.77599	0.284
2307.81	-0.61388	0.23123	1.31144	0.49197	0.35519
2310.03	0.52104	0.1085	0.26815	-0.23195	0.16644
2312.24	0.27606	-0.73424	0.8249	0.48412	0.21271
2314.45	-0.68891	0.78306	-0.37833	0.44029	0.03903
2316.67	0.5439	0.18038	0.33766	-0.76355	0.0746
2318.88	1.37682	0.85772	0.05369	0.07104	0.58982
2321.09	0.48976	0.05507	0.24974	0.98578	0.44508
2323.3	1.84272	2.65244	1.20583	1.38064	1.77041
2325.51	0.67581	1.00983	0.08193	-0.62443	0.28578
2327.72	0.62895	0.24725	0.47805	0.41064	0.44122
2329.93	0.26222	-0.23531	-1.1258	0.24581	-0.21327
2332.14	-0.38445	0.28213	-0.04963	0.7611	0.15229
2334.35	1.16899	0.2396	0.10656	0.83649	0.58791
2336.56	0.44248	-0.2829	-0.21722	-0.64803	-0.17642
2338.76	0.43608	-0.33872	0.89902	-0.29244	0.17599
2340.97	0.02977	0.00547	-0.86471	0.54323	-0.07156
2343.17	0.76339	0.4697	0.37157	-1.18099	0.10592
2345.38	-0.06294	-0.01273	0.30789	-0.8051	-0.14322
2347.58	0.6308	-0.25516	0.16421	-0.38917	0.03767
2349.79	-0.03538	0.66246	0.08056	0.0869	0.19864
2351.99	0.99829	0.46009	0.27695	1.00287	0.68455
2354.19	-0.00981	0.21774	-0.28664	-0.52103	-0.14994
2356.39	0.10102	-0.0246	0.34977	0.49507	0.23032
2358.6	-0.84802	-0.86692	0.70573	-0.4088	-0.3545
2360.8	0.16304	0.65067	0.38164	-0.33666	0.21467
2363	0.37424	0.40766	0.29755	-0.10438	0.24377
2365.19	-0.47448	1.20467	0.85352	0.6214	0.55128
2367.39	-0.50307	-0.5183	0.36948	0.62718	-0.00618
2369.59	0.16844	0.03876	0.60549	-0.16695	0.16143
2371.79	-0.23995	-0.44418	0.52151	-1.15425	-0.32922
2373.99	0.43177	0.6729	-0.04245	-0.06146	0.25019
2376.18	-0.57639	-0.36997	0.35362	-0.3485	-0.23531
2378.38	0.41553	-0.53285	-0.05029	-0.35546	-0.13077
2380.57	0.24756	0.7843	-0.25417	1.3975	0.5438
2382.77	0.63968	0.38146	-0.29804	-0.9295	-0.0516
2384.96	0.79189	0.01865	0.61812	-0.6964	0.18306
2387.15	0.5442	-0.64439	0.01429	0.79695	0.17776
2389.34	-0.10394	0.0926	0.09051	-0.75148	-0.16808
2391.54	-0.59383	-0.7904	0.52674	0.38068	-0.1192
2393.73	0.51635	0.80662	0.483	-0.28317	0.3807
2395.92	-0.33339	0.42367	0.03926	0.41367	0.1358
2398.11	-0.06315	0.36073	0.55555	0.19255	0.26142
2400.3	-0.11277	0.1178	0.51188	0.133	0.16248
2402.49	0.03771	0.04824	0.18821	0.11439	0.09714
2404.67	-0.49174	0.1987	0.30456	0.65665	0.16704
2406.86	0.05882	0.98917	0.36096	-0.12056	0.3221
2409.05	0.0095	0.58633	0.49736	0.54305	0.40906
2411.23	-0.03969	0.86351	0.6138	-0.47258	0.24126
2413.42	0.67123	0.1007	0.73026	-0.44774	0.26361
2415.6	0.02225	-0.10207	-0.23328	-0.02228	-0.08385
2417.79	-0.42663	0.77515	0.84322	-1.0363	0.03886
2419.97	0.80461	0.81242	0.51974	0.11014	0.56173
2422.15	0.79283	1.40969	0.35627	0.25097	0.70244
2424.34	0.54123	-0.11302	1.39283	1.47313	0.82354
2426.52	0.00978	1.08429	2.06942	0.21636	0.84496
2428.7	0.9585	1.04161	-0.33398	1.24045	0.72664
2430.88	1.34736	0.79896	0.78264	0.34517	0.81853
2433.06	1.45638	1.75634	0.49929	1.01042	1.18061
2435.24	1.88553	1.51372	1.93596	1.31624	1.66286
2437.42	2.23483	1.95113	2.05266	1.02258	1.8153
2439.6	2.58427	2.54856	2.76936	2.28937	2.54789
2441.77	2.69387	3.10599	2.52609	2.75659	2.77063
2443.95	3.40355	2.94346	3.40285	2.2242	2.99351
2446.13	3.75339	4.06094	3.39961	2.7522	3.49153
2448.3	3.70333	3.89843	3.71643	3.44047	3.68967
2450.48	5.93343	4.33595	5.71323	3.74909	4.93293
2452.65	6.20363	5.81349	7.21007	5.61801	6.2113
2454.83	5.59395	5.39105	5.50695	4.76721	5.31479
2457	6.3444	5.36863	5.18383	4.95667	5.46338
2459.17	5.01495	6.0462	4.30072	3.86638	4.80706
2461.34	5.64561	4.20382	4.89764	4.73634	4.87085
2463.51	4.91639	4.36144	3.97453	3.64653	4.22472
2465.68	4.82726	4.75909	3.69144	4.19692	4.36868
2467.85	4.37825	4.43676	3.48834	3.18754	3.87272
2470.02	3.68935	3.11443	3.36529	3.53835	3.42686
2472.19	2.52054	3.19214	3.76226	2.96935	3.11107
2474.36	3.07183	2.58987	2.55924	2.40057	2.65538
2476.53	2.30323	3.18759	2.99624	1.91193	2.59975
2478.7	2.7747	1.74535	2.19326	3.14349	2.4642
2480.86	1.72629	2.06312	2.5503	1.49521	1.95873
2483.03	1.43795	1.46091	2.74737	1.16708	1.70333
2485.19	2.18974	2.01873	2.02445	1.19912	1.85801
2487.36	1.74158	1.77654	1.78157	1.21132	1.62775
2489.52	2.61353	1.89438	1.77869	1.58364	1.96756
2491.68	0.88557	1.59225	2.57584	1.57613	1.65745
2493.85	1.4377	1.93012	1.41299	0.66876	1.3624
2496.01	1.5099	1.42802	1.69019	0.72152	1.33741
2498.17	1.9422	1.38593	1.3674	1.9144	1.65248
2500.33	1.57458	1.24387	1.44462	-0.21258	1.01262
2502.49	0.92703	1.32183	1.80188	1.66057	1.42782
2504.65	1.23957	0.7598	1.18581	-0.08615	0.77476
2506.81	2.1522	0.63777	0.20978	0.64724	0.91175
2508.97	0.38488	0.95577	0.31375	0.28075	0.48379
2511.13	0.29766	1.4738	0.51107	0.43436	0.67922
2513.28	0.49052	1.69185	1.78843	-0.01189	0.98973
2515.44	1.36345	0.8299	1.10579	-0.37802	0.73028
2517.6	0.51647	1.62797	2.30319	0.4959	1.23588
2519.75	0.62954	1.26607	1.82059	0.08997	0.95154
2521.91	1.4627	1.42419	1.93802	0.40415	1.30726
2524.06	0.21591	0.5023	1.25547	-0.60159	0.34302
2526.21	0.08922	1.06044	0.73294	0.3926	0.5688
2528.37	0.92258	1.69861	0.45042	-0.01324	0.76459
2530.52	-0.20402	0.37678	-0.07207	-0.01901	0.02042
2532.67	0.98946	0.61498	0.56546	-0.66544	0.37611
2534.82	0.14299	1.93319	0.64301	-0.27189	0.61183
2536.97	1.79662	2.77143	1.44058	1.80176	1.9526
2539.12	0.29027	-0.11034	0.91816	0.03552	0.2834
2541.27	0.564	0.96794	1.23577	0.30939	0.76928
2543.42	0.59782	0.64622	1.5334	-0.57662	0.55021
2545.57	1.27169	1.20452	0.99103	0.21747	0.92118
2547.72	0.62563	0.00285	1.4287	-0.02835	0.50721
2549.86	0.01964	1.32117	0.0264	0.56594	0.48329
2552.01	-0.30631	0.71953	1.46409	0.32034	0.54941
2554.16	0.00783	0.53789	1.70181	-0.48517	0.44059
2556.3	0.08201	1.11627	1.65955	-0.13058	0.68181
2558.45	0.69628	0.59469	1.23732	-0.77591	0.43809
2560.59	-0.00941	0.99311	0.37509	0.53842	0.4743
2562.73	1.14495	0.91154	0.5329	0.69285	0.82056
2564.88	0.85941	0.50999	1.93072	1.00737	1.07687
2567.02	1.37388	1.42847	1.92855	0.20199	1.23322
2569.16	0.00845	1.82695	0.24642	-0.8433	0.30963
2571.3	0.48307	1.62546	0.76429	0.11151	0.74608
2573.44	0.37775	1.46398	1.60218	0.02641	0.86758
2575.58	0.35248	0.86252	1.68009	-0.49861	0.59912
2577.72	1.42726	1.46107	1.27802	0.73646	1.2257
2579.86	1.18211	1.21964	1.59594	-0.22838	0.94233
2582	0.73701	0.85825	1.35389	0.92686	0.969
2584.13	0.85198	1.49684	1.69186	0.56218	1.15072
2586.27	0.36699	0.69547	1.82985	0.5576	0.86248
2588.41	0.00206	0.97411	1.74785	0.9931	0.92928
2590.54	0.59718	1.43277	1.74587	0.70867	1.12112
2592.68	1.15236	1.93145	1.70392	0.94433	1.43301
2594.81	1.34759	2.13013	2.58198	0.50006	1.63994
2596.95	1.18287	1.88885	2.50006	0.37588	1.48691
2599.08	1.29821	0.64757	1.81815	1.37176	1.28392
2601.21	2.33362	2.20629	2.21627	1.08773	1.96098
2603.34	1.04907	2.44506	1.65441	0.96377	1.52807
2605.47	2.80455	2.24383	2.93257	2.23989	2.55521
2607.61	2.24012	2.16262	2.77073	1.23607	2.10238
2609.74	2.23571	2.84143	2.32893	0.59233	1.9996
2611.87	2.31136	2.60025	2.40715	1.62862	2.23684
2613.99	1.74708	2.07909	3.68538	1.58498	2.27413
2616.12	2.46282	2.59795	3.16363	1.42141	2.41145
2618.25	2.09863	1.99683	4.64189	2.01791	2.68881
2620.38	2.3145	3.31573	4.20017	2.97448	3.20122
2622.5	3.29039	2.95463	4.87847	2.33112	3.36366
2624.63	3.68635	3.99355	4.3568	3.48783	3.88113
2626.76	4.64235	4.51249	5.19514	3.76461	4.52865
2628.88	5.11842	4.31145	6.03349	3.64145	4.7762
2631.01	7.31452	4.71043	6.51187	4.15836	5.67379
2633.13	6.15066	4.30941	7.75025	4.91533	5.78142
2635.25	8.18687	6.70842	9.82869	6.27239	7.74909
2637.37	9.66313	8.22743	10.4271	8.06948	9.09679
2639.5	11.5794	8.78649	12.3056	9.22667	10.4745
2641.62	11.0958	9.50555	13.2241	10.0239	10.9623
2643.74	14.8521	11.8246	15.2625	11.9012	13.4601
2645.86	17.9286	13.7837	17.981	16.2186	16.478
2647.98	22.2451	17.5028	22.6996	18.456	20.2259
2650.1	26.9616	20.9019	26.2981	20.0135	23.5438
2652.22	30.9982	24.701	32.2567	25.6511	28.4017
2654.33	39.3948	33.3802	35.4552	32.3686	35.1497
2656.45	45.9514	39.6194	44.8138	39.3663	42.4377
2658.57	59.9882	48.7786	55.6125	48.3641	53.1858
2660.68	71.0649	58.3778	62.7311	58.0018	62.5439
2662.8	85.3416	70.457	74.7298	72.2397	75.692
2664.91	101.458	84.2562	89.6483	86.7175	90.5201
2667.03	117.176	99.9754	103.247	99.2757	104.918
2669.14	130.892	110.695	116.646	111.274	117.377
2671.26	143.409	124.614	125.805	126.512	130.085
2673.37	150.606	130.533	130.763	134.95	136.713
2675.48	156.563	130.293	131.842	143.668	140.592
2677.59	153.601	130.972	134.081	140.626	139.82
2679.7	146.718	125.491	128.12	138.265	134.648
2681.81	140.675	114.811	120.638	133.103	127.307
2683.92	131.632	109.13	116.277	122.062	119.775
2686.03	115.349	94.0896	103.876	110.1	105.854
2688.14	103.107	83.8489	95.4349	96.7786	94.7923
2690.25	88.184	74.2884	83.8738	88.0973	83.6109
2692.35	75.9814	64.6878	74.3127	71.5758	71.6394
2694.46	61.8988	55.3673	64.7518	61.4945	60.8781
2696.57	52.9363	48.8867	54.3107	52.0133	52.0367
2698.67	44.3738	41.2062	44.2296	43.7322	43.3855
2700.78	36.4914	36.5657	37.0685	34.1711	36.0742
2702.88	31.249	31.7253	31.5075	29.57	31.013
2704.99	25.4067	27.2048	24.7065	24.169	25.3718
2707.09	21.6043	25.2844	22.0256	20.7681	22.4206
2709.19	17.4021	21.884	18.1446	16.9672	18.5995
2711.29	15.6799	18.6836	15.0637	14.0864	15.8784
2713.4	13.7577	15.8832	13.3828	13.6056	14.1573
2715.5	11.0755	13.0828	11.8619	10.2849	11.5763
2717.6	9.55344	11.4424	11.461	9.56419	10.5053
2719.7	9.03139	12.0421	10.0601	9.04358	10.0443
2721.8	9.02937	8.00175	8.61928	8.28302	8.48336
2723.9	7.34739	8.60147	7.21846	7.08252	7.56246
2725.99	5.14546	6.48115	8.13766	5.96207	6.43158
2728.09	5.94357	7.40088	6.33686	5.60167	6.32075
2730.19	4.54172	6.88062	5.5361	4.36133	5.32994
2732.28	4.6199	5.80037	6.37532	4.76105	5.38916
2734.38	3.61812	5.06015	4.57459	4.44082	4.42342
2736.47	4.37639	4.83994	5.21387	3.44064	4.46771
2738.57	4.1747	4.75973	4.57316	3.16052	4.16703
2740.66	2.73304	5.31956	5.01248	2.88043	3.98638
2742.76	3.41143	4.07941	3.6118	2.80042	3.47577
2744.85	3.20987	2.99926	3.41115	2.64046	3.06518
2746.94	3.00833	2.71912	2.81052	1.64055	2.54463
2749.03	1.84683	3.639	3.9699	2.04071	2.87411
2751.13	3.08538	3.7189	3.9693	0.96091	2.93362
2753.22	2.28397	2.83883	4.16872	1.68115	2.74317
2755.31	1.4026	2.67876	3.48816	2.08147	2.41275
2757.4	2.48125	3.39871	3.2476	1.36183	2.62235
2759.48	4.75995	5.35868	5.68707	4.20224	5.00199
2761.57	1.47871	1.95866	3.60657	1.44272	2.12167
2763.66	3.47748	3.93866	3.84608	2.88324	3.53637
2765.75	1.35631	2.55866	2.6456	1.56382	2.0311
2767.83	0.59519	3.19869	1.16515	0.92445	1.47087
2769.92	1.43407	1.83873	3.44471	1.56514	2.07066
2772.01	1.53301	2.31879	2.36428	0.28589	1.62549
2774.09	1.31199	1.47887	2.12388	1.12668	1.51036
2776.17	1.271	2.11898	1.16348	0.76754	1.33025
2778.26	1.23005	1.59908	2.20312	0.68845	1.43018
2780.34	1.46916	1.91921	3.00275	1.40941	1.95013
2782.42	1.10829	2.35935	2.08242	-0.06956	1.37013
2784.51	1.14745	1.95953	2.3621	1.2115	1.67015
2786.59	0.26666	2.11968	2.40181	0.21263	1.25019
2788.67	0.9459	0.67988	2.88153	0.21384	1.18029
2790.75	0.32521	1.08009	2.36126	0.37507	1.03541
2792.83	0.58453	1.8003	1.72101	-0.02362	1.02055
2794.91	0.46389	1.24054	1.88078	0.49774	1.02074
2796.99	0.34329	1.7608	0.92057	0.29915	0.83095
2799.06	0.70273	2.52108	2.16038	0.34061	1.4312
2801.14	1.34223	2.32136	3.2402	1.20215	2.02648
2803.22	0.54174	2.08166	1.92004	0.66373	1.30179
2805.3	0.54129	1.80199	1.9999	0.14537	1.12214
2807.37	0.78088	1.56232	1.63977	0.54706	1.13251
2809.45	1.06052	1.72268	2.23967	-0.17118	1.21292
2811.52	1.18018	0.96304	0.99957	0.75062	0.97335
2813.6	0.4199	1.24343	1.9595	0.39248	1.00383
2815.67	1.69965	1.36383	1.11944	0.0344	1.05433
2817.74	1.45944	1.64425	1.2394	0.27638	1.15487
2819.81	-0.18074	1.44468	1.3994	-0.36159	0.57544
2821.89	0.61911	0.92514	1.11939	-0.51947	0.53604
2823.96	1.85902	1.32561	1.9194	0.00266	1.27667
2826.03	1.01896	0.96608	1.71943	1.24488	1.23733
2828.1	-0.02106	1.00658	1.99948	-0.43283	0.63804
2830.17	1.33895	1.27377	2.37954	0.7295	1.43044
2832.24	0.85901	1.78095	1.23963	-0.06811	0.95287
2834.31	1.2591	0.64817	0.95975	0.29436	0.79034
2836.37	0.17923	1.64874	2.19986	0.33655	1.09109
2838.44	0.4994	0.52932	1.64	-0.02119	0.66188
2840.51	0.6196	1.76991	2.12014	-0.25886	1.0627
2842.57	2.17984	1.49052	3.00032	1.11687	1.94689
2844.64	0.66013	0.21115	0.44052	-0.30736	0.25111
2846.7	0.18044	0.8118	1.84073	-0.53154	0.57536
2848.77	0.34072	0.97245	0.92094	0.41103	0.66128
2850.83	0.46101	1.61314	1.52119	0.23366	0.95725
2852.9	0.54135	0.77382	1.08144	-0.00366	0.59824
2854.96	0.34173	1.13454	1.32173	-0.4809	0.57928
2857.02	-0.09786	0.81526	1.28201	-0.07809	0.48033
2859.08	0.70259	0.85601	1.80234	0.72479	1.02143
2861.14	-0.05691	1.25676	1.92266	-0.75226	0.59256
2863.21	0.02363	0.73754	2.083	0.77076	0.90373
2865.27	1.70419	0.77834	1.88337	0.21386	1.14494
2867.32	1.02479	1.41915	1.44373	-0.34302	0.88616
2869.38	-0.09456	1.77996	1.76413	1.0202	1.11743
2871.44	0.46612	1.2608	2.08453	0.46348	1.06873
2873.5	0.20685	0.22166	1.24495	0.10683	0.44507
2875.56	0.18761	0.54254	2.0854	0.31024	0.78145
2877.61	-0.0916	0.38343	1.72585	-0.16628	0.46285
2879.67	0.20257	1.86432	2.00633	0.51727	1.14762
2881.73	0.49678	1.38525	1.68683	-0.03909	0.88244
2883.78	-0.04899	0.6262	2.20734	0.40459	0.79729
2885.84	-1.24805	2.06715	2.52788	1.04838	1.09884
2887.89	0.47288	0.62813	1.44842	1.29221	0.96041
2889.94	0.35386	1.7491	0.489	0.29613	0.72202
2892	-0.12512	-0.08989	2.24957	0.74012	0.69367
2894.05	0.39593	2.07113	2.13018	1.3442	1.48536
2896.1	0.51702	1.31211	1.2108	-0.29166	0.68707
2898.15	-0.12184	1.95312	1.25143	0.31255	0.84882
2900.2	0.43933	0.39417	1.97208	0.11686	0.73061
2902.25	0.8804	1.2752	3.29276	0.28124	1.4324
2904.3	0.16149	0.59627	2.21346	0.40569	0.84423
2906.35	-0.03737	1.27734	1.61415	0.43026	0.8211
2908.4	0.88383	0.11844	1.25488	1.21486	0.868
2910.45	-0.19495	0.55955	2.05562	-0.02045	0.59994
2912.49	0.08631	1.32068	1.37638	-0.05566	0.68193
2914.54	0.00761	0.32184	2.05717	-0.33078	0.51396
2916.59	0.60895	2.04298	3.93796	0.61419	1.80102
2918.63	0.37034	2.08417	1.45875	0.31924	1.05812
2920.68	-0.34824	1.44536	2.9796	0.76437	1.21027
2922.72	1.05323	0.56657	2.34044	-0.15038	0.95246
2924.77	0.53472	1.2478	1.46131	1.21493	1.11469
2926.81	1.29626	1.56904	2.10219	0.78034	1.43696
2928.85	0.61783	1.1303	1.30311	1.42585	1.11927
2930.89	1.17947	1.21159	1.86402	0.43147	1.17164
2932.94	0.14113	0.81288	1.50496	-0.12281	0.58404
2934.98	0.60283	0.29419	1.90592	0.64299	0.86148
2937.02	1.26458	1.37552	2.86688	1.46891	1.74397
2939.06	0.18636	1.41686	1.46787	-0.18509	0.7215
2941.1	0.40819	2.09822	2.42888	0.70104	1.40908
2943.14	1.27005	1.85961	2.6699	0.58726	1.59671
2945.18	0.23196	0.941	2.75097	0.35361	1.06939
2947.21	0.8739	0.82241	3.07202	1.52006	1.5721
2949.25	0.71589	1.86384	1.95309	-0.87338	0.91486
2951.29	0.55792	0.98529	1.59419	1.05331	1.04768
2953.32	0.24	0.70674	1.59531	0.02011	0.64054
2955.36	0.00212	1.02817	1.27645	1.22703	0.88344
2957.4	0.48426	0.86962	1.1976	1.07409	0.90639
2959.43	-0.39353	2.07111	1.91877	1.00128	1.14941
2961.46	-0.3113	0.71259	1.31995	0.4486	0.54246
2963.5	-0.26901	-0.0059	1.84116	-0.68396	0.22057
2965.53	0.3333	0.59562	1.36238	0.42363	0.67873
2967.56	0.37566	0.87717	1.32363	0.15136	0.68196
2969.6	-0.46192	1.47873	2.52487	0.27925	0.95523
2971.63	-0.11947	0.12031	1.12613	-0.03273	0.27356
2973.66	0.30301	1.40189	1.76743	0.33547	0.95195
2975.69	0.66557	1.24351	2.48871	0.1838	1.1454
2977.72	1.02736	1.32514	1.45004	0.66775	1.11757
2979.75	0.02916	1.16677	1.57137	0.79182	0.88978
2981.78	0.35095	0.08844	1.21275	0.51593	0.54202
2983.8	0.39278	1.7301	1.29412	0.40006	0.95427
2985.83	0.59467	0.97181	1.85552	0.60431	1.00658
2987.86	-0.56342	0.77352	1.17692	-0.63133	0.18892
2989.89	0.03855	1.41525	0.73836	-0.86684	0.33133
2991.91	-0.11947	0.937	0.7398	-0.62227	0.23377
2993.94	0.24195	1.45877	1.98127	-0.25787	0.85603
2995.96	0.40343	0.34055	2.70275	-0.37331	0.76835
2997.99	0.08497	1.58235	1.18425	-0.32863	0.63074
3000.01	-0.59356	0.74416	2.10577	0.03621	0.57315
3002.03	-0.31204	1.706	1.66732	-0.63882	0.60561
3004.06	-0.31144	1.34785	1.10888	0.64625	0.69788
3006.08	-0.47082	0.66972	1.47047	1.17147	0.71021
3008.1	0.32986	0.23161	2.07205	0.05689	0.6726
3010.12	-0.18953	1.07351	0.47366	0.17927	0.38423
3012.14	-0.54887	-0.76456	1.75529	-0.29827	0.0359
3014.16	-0.0282	0.59736	1.35695	0.4243	0.5876
3016.18	0.05243	0.39933	1.11861	0.70693	0.56933
3018.2	-0.82689	0.4813	1.2403	-1.17039	-0.06892
3020.22	1.57385	2.44329	3.722	1.47237	2.30288
3022.24	-0.1854	1.2053	0.60373	-0.04475	0.39472
3024.25	1.41531	0.76732	2.60547	0.51821	1.32658
3026.27	2.05608	1.86937	3.00723	1.12126	2.01349
3028.29	0.41678	0.57144	1.48902	0.48438	0.7404
3030.3	0.73751	1.41351	1.21082	0.2076	0.89236
3032.32	-0.5617	0.37562	1.37264	-0.46906	0.17937
3034.33	0.57913	0.85773	1.93447	-0.70559	0.66643
3036.35	-0.50001	1.05986	1.33633	0.098	0.49854
3038.36	0.5409	1.50201	1.3782	-0.21829	0.80071
3040.37	0.54183	0.80417	1.58009	0.26557	0.79791
3042.39	-0.25729	0.70636	1.78199	0.14959	0.59516
3044.4	0.78364	0.86857	1.58392	-0.00625	0.80747
3046.41	0.24463	1.15079	0.90588	-0.042	0.56482
3048.42	-0.17437	0.75305	0.22785	-0.47758	0.08223
3050.43	-0.53331	0.31528	1.98984	-0.59295	0.29471
3052.44	-0.47221	1.35757	1.51183	-0.02811	0.59227
3054.45	-0.33107	0.35986	1.11385	-0.46303	0.1699
3056.46	-0.84988	1.16218	1.8759	-0.2977	0.47263
3058.47	-0.88863	0.78452	1.77797	0.24811	0.48049
3060.48	-0.92739	0.40686	1.68004	0.79392	0.48836
3062.48	0.67392	0.28922	0.76214	0.04032	0.4414
3064.49	0.43527	1.29161	2.08425	0.44697	1.06453
3066.5	-0.04333	1.47402	0.68641	-0.26653	0.46264
3068.5	0.35811	0.71644	1.24856	0.77396	0.77427
3070.51	0.43959	1.25888	0.77074	0.5345	0.75093
3072.51	0.28105	0.02135	0.77293	0.69514	0.44262
3074.52	0.36251	2.74382	1.53514	0.09583	1.18433
3076.52	0.32402	1.06631	0.89738	-0.20341	0.52108
3078.52	0.00557	1.66883	1.25963	0.41743	0.83787
3080.52	0.16717	0.27136	0.7019	0.21834	0.33969
3082.53	-0.75118	1.15391	1.6242	0.49931	0.63156
3084.53	0.33049	2.03649	1.3465	0.18037	0.97346
3086.53	0.93222	2.19908	0.90884	1.06146	1.2754
3088.53	2.354	2.32169	3.77119	3.34266	2.94738
3090.53	-0.22419	1.16432	2.47355	-0.65609	0.6894
3092.53	-0.369	0.68695	1.39595	-0.05475	0.41479
3094.53	0.08624	1.32963	1.23836	0.14665	0.70022
3096.53	-0.17849	1.01231	1.28079	0.26813	0.59568
3098.52	0.8235	1.29501	1.76324	0.78965	1.16785
3100.52	0.42554	0.87774	0.9257	0.11129	0.58507
3102.52	-0.25238	0.66047	0.84819	-0.68703	0.14231
3104.51	0.22799	0.52324	1.45069	0.67402	0.71899
3106.51	-0.41187	1.26602	1.49323	-0.20595	0.53536
3108.5	0.22828	0.58882	1.69577	0.71416	0.80676
3110.5	0.02839	1.11162	2.17834	-0.04568	0.81817
3112.49	-0.17145	0.99446	1.10093	0.1145	0.50961
3114.49	0.58872	1.01731	1.34352	0.79473	0.93607
3116.48	-0.13104	1.24018	1.70616	-0.36507	0.61256
3118.47	-0.09078	0.52308	1.66881	0.43519	0.63407
3120.46	-0.09049	0.96599	2.31147	0.59547	0.94561
3122.45	0.22968	1.52893	1.79415	0.23544	0.94705
3124.45	-0.21013	1.21188	1.09687	0.23547	0.58352
3126.44	-0.17086	0.73486	1.87958	0.35557	0.69979
3128.43	0.30846	1.33785	1.08233	0.43571	0.79109
3130.41	0.20115	1.38086	0.76509	0.55595	0.72576
3132.4	0.29387	2.02387	1.96788	0.63624	1.23047
3134.39	0.30662	1.02694	1.09069	0.03659	0.61521
3136.38	-0.05392	1.35001	1.41354	-0.043	0.66666
3138.37	0.38558	0.19309	0.65637	0.59662	0.45791
3140.35	0.10513	1.3162	0.89924	0.23622	0.6392
3142.34	0.34472	0.75933	0.98214	0.71586	0.70051
3144.33	0.38434	-0.07753	1.66504	-0.76442	0.30186
3146.31	-0.09599	1.56565	0.82797	0.43533	0.68324
3148.29	1.22371	0.92884	1.03093	1.03516	1.05466
3150.28	0.66343	-0.06796	1.13389	0.43495	0.54108
3152.26	0.10322	2.13527	1.67688	0.31474	1.05753
3154.25	0.34302	1.41852	1.85989	0.43447	1.01398
3156.23	1.06287	2.4018	1.20293	-0.48577	1.04546
3158.21	0.26277	1.50508	0.46598	-0.00596	0.55697
3160.19	0.3827	1.18839	2.08906	1.21394	1.21852
3162.17	-0.41734	1.31172	1.25215	0.43389	0.64511
3164.15	-0.09732	1.03508	1.62861	0.31388	0.72006
3166.13	0.34273	0.35845	1.64507	0.99396	0.83505
3168.11	0.90281	0.52184	2.18156	-0.24593	0.84007
3170.09	-0.05707	1.56524	0.58476	-0.16636	0.48164
3172.07	-0.1769	1.32869	2.46795	0.43326	1.01325
3174.05	1.1233	1.05214	2.75117	-0.24706	1.16988
3176.02	0.38353	0.97561	1.03441	0.67268	0.76656
3178	0.90372	1.7791	2.31768	0.31247	1.32824
3179.98	0.70392	1.02263	1.12097	0.91232	0.93996
3181.95	1.1441	0.62616	1.90427	0.95223	1.15669
3183.93	0.90429	2.14972	2.0076	0.39217	1.36345
3185.9	0.22454	2.0333	1.21096	0.19219	0.91525
3187.88	1.58483	1.51691	2.49433	0.19226	1.44708
3189.85	-0.69485	0.60053	1.09772	-0.12761	0.21895
3191.82	1.18552	1.72417	0.42114	-0.88744	0.61085
3193.8	0.58592	1.04783	1.38456	0.99279	1.00278
3195.77	0.94634	1.17153	2.46804	0.95308	1.38475
3197.74	-0.29316	1.69523	1.91151	0.55342	0.96675
3199.71	0.14736	1.93896	1.71502	0.79383	1.14879
3201.68	-0.13269	1.66271	2.71854	-0.24572	1.00071
3203.65	-0.34604	1.14648	1.4421	0.2348	0.61934
3205.62	-0.31936	1.99028	1.88565	0.91536	1.11798
3207.59	0.06735	1.55409	2.24926	0.71598	1.14667
3209.56	-0.41259	2.11793	1.87287	0.47666	1.01372
3211.53	-0.13247	1.2418	1.4165	-0.00261	0.6308
3213.49	0.42765	0.48567	2.26016	0.11819	0.82292
3215.46	-0.75219	1.76958	1.58384	0.27904	0.72007
3217.43	0.26793	1.0535	2.30755	0.11993	0.93723
3219.39	-0.09191	2.13745	2.11126	1.4809	1.40942
3221.36	1.10831	1.94143	1.71501	0.24191	1.25166
3223.32	0.42855	2.74541	3.27878	0.24298	1.67393
3225.29	0.74881	2.30943	3.00259	2.28412	2.08624
3227.25	1.26915	1.87346	3.3664	-0.4347	1.51858
3229.22	1.3895	2.23752	4.17025	1.84655	2.41095
3231.18	2.62989	3.84161	4.9741	3.44785	3.72336
3233.14	3.11034	3.48572	4.41798	3.20919	3.55581
3235.1	4.2708	4.12985	6.9019	3.53062	4.70829
3237.06	6.03131	6.29399	7.50582	5.69209	6.3808
3239.03	8.15185	8.13818	9.86978	6.65361	8.20336
3240.99	9.35244	10.1824	14.2338	9.05521	10.7059
3242.95	12.7531	12.5866	15.8378	10.4569	12.9086
3244.9	15.9537	14.9708	17.6418	12.0186	15.1462
3246.86	15.1144	16.9551	17.9658	14.2203	16.0639
3248.82	16.6351	15.6394	17.4099	12.5622	15.5617
3250.78	13.8758	13.5637	14.094	11.944	13.3694
3252.74	11.9966	13.048	10.6181	9.02599	11.1722
3254.69	7.19738	9.89239	10.1423	7.38791	8.65499
3256.65	7.07823	5.65679	5.46643	5.74989	5.98783
3258.61	4.59912	4.74121	5.31062	4.35193	4.75072
3260.56	2.88003	2.90562	4.15484	2.31403	3.06363
3262.52	2.88101	3.63009	2.95906	1.83618	2.82659
3264.47	0.92202	2.19457	2.32334	2.27841	1.92958
3266.42	0.60305	1.91907	1.80762	1.04068	1.3426
3268.38	1.00413	2.6436	1.17195	0.28304	1.27568
3270.33	0.32526	-0.31183	2.69627	1.76545	1.11879
3272.28	0.60641	2.73274	1.90063	1.40792	1.66192
3274.23	0.3676	0.89734	1.50502	0.93045	0.9251
3276.18	-0.43115	0.86197	1.02943	-0.58693	0.21833
3278.14	0.49012	2.02662	1.67386	0.13572	1.08158
3280.09	1.05142	1.8313	1.39832	1.33846	1.40488
3282.03	0.61277	0.27601	1.5228	0.06125	0.61821
3283.98	0.33418	1.12073	0.52731	0.94401	0.73156
3285.93	1.0356	3.20548	2.31185	1.04685	1.89994
3287.88	0.01707	2.37026	1.25641	0.86973	1.12837
3289.83	0.37859	1.21506	0.06099	-0.2073	0.36184
3291.78	0.06013	1.17991	1.7056	0.35572	0.82534
3293.72	0.74171	1.78475	1.31025	0.91883	1.18889
3295.67	0.80335	2.06963	-0.5251	0.68134	0.7573
3297.61	0.90501	1.13454	1.87958	0.42392	1.08576
3299.56	0.06672	0.67946	2.6443	0.64657	1.00926
3301.5	0.10848	0.84442	2.12903	-0.47072	0.6528
3303.45	-0.52974	1.22941	1.8138	0.05198	0.64136
3305.39	0.01208	1.29442	0.97859	-0.34523	0.48497
3307.33	-0.32605	1.47946	0.90342	-0.02238	0.50861
3309.28	-0.40415	1.02452	1.54826	0.02055	0.54729
3311.22	-0.04219	1.3896	1.11312	0.68308	0.7859
3313.16	0.0398	0.95471	1.51803	0.26566	0.69455
3315.1	-0.23817	1.55987	0.40294	-0.05167	0.41824
3317.04	-0.5161	2.08504	1.84789	0.07107	0.87198
3318.98	-0.79399	1.65023	0.97288	0.35389	0.54575
3320.92	1.04816	2.81545	2.01787	0.7168	1.64957
3322.86	-0.22965	0.62071	1.30291	0.43977	0.53344
3324.8	0.45259	0.90599	1.18796	0.3228	0.71734
3326.74	0.37486	1.9913	2.35304	0.60587	1.33127
3328.68	1.05718	1.03665	1.59815	1.40902	1.27525
3330.61	-0.54045	2.40199	2.28329	0.13224	1.06927
3332.55	-0.93807	2.44739	2.00846	1.73552	1.31333
3334.48	0.34439	3.33281	3.91366	1.69886	2.32243
3336.42	-0.17313	1.09825	2.57888	0.10222	0.90155
3338.36	0.46939	0.66372	1.58413	0.06568	0.69573
3340.29	1.07194	2.14922	0.82941	0.66923	1.17995
3342.22	0.19457	0.75476	1.3947	0.55286	0.72422
3344.16	0.51722	1.16033	1.72004	0.47657	0.96854
3346.09	0.11992	0.54592	0.72541	0.24037	0.4079
3348.02	-0.29739	1.97153	1.0508	-0.71574	0.5023
3349.96	-0.51466	1.7372	0.89622	-0.19177	0.48175
3351.89	0.04811	1.26287	1.26167	0.29229	0.71623
3353.82	-0.02927	1.46857	1.30715	-0.50355	0.56073
3355.75	1.2133	2.1143	1.87265	0.49939	1.42491
3357.68	0.05577	2.68007	2.39819	0.46209	1.39903
3359.61	-0.50173	2.08588	0.88375	-0.07568	0.59806
3361.54	-0.05918	1.93171	0.66934	0.22662	0.69212
3363.47	0.50341	1.45757	1.45497	-0.21101	0.80123
3365.39	-0.57396	1.78345	1.50062	0.59142	0.82538
3367.32	0.26871	1.78937	1.38632	-0.04608	0.84958
3369.25	0.3514	2.47533	0.81203	0.91651	1.13882
3371.18	0.29418	0.7613	1.19777	0.19907	0.61308
3373.1	-0.16302	1.80732	1.08354	-0.31838	0.60236
3375.03	0.35982	2.61337	0.72935	-0.51575	0.7967
3376.95	0.28271	2.13945	0.57519	-0.17463	0.70568
3378.88	0.80564	0.26555	1.66107	0.64653	0.8447
3380.8	-0.39138	1.83169	1.58696	-0.67224	0.58876
3382.72	0.29164	1.23786	1.71288	0.00905	0.81286
3384.65	-0.34531	1.28406	2.03884	0.29042	0.817
3386.57	-0.0622	0.8703	0.24483	-0.50815	0.13619
3388.49	-0.01906	1.89657	1.61085	-0.10741	0.84524
3390.41	-0.01586	1.78288	1.63691	-0.30666	0.77432
3392.34	0.42738	0.86921	1.78299	-0.02586	0.76343
3394.26	-0.24933	1.91558	1.98912	0.415	1.01759
3396.18	0.39399	1.76198	1.35527	0.17592	0.92179
3398.1	0.07737	1.52842	1.48145	-0.34312	0.68603
3400.02	0.0007808	1.69485	2.08767	-0.58214	0.80029
3401.93	1.72425	1.40137	3.17392	0.6189	1.72961
3403.85	-0.55224	1.42788	1.18019	0.49998	0.63895
3405.77	0.41131	1.39442	0.66651	1.02108	0.87333
3407.69	0.61492	1.54102	1.59286	0.14225	0.97276
3409.6	0.21856	1.32764	2.15925	-0.57654	0.78223
3411.52	0.46227	1.1743	1.32566	-0.39524	0.64175
3413.44	0.38602	1.04099	1.65211	-0.09391	0.7463
3415.35	0.4698	1.30773	1.85859	-0.25252	0.8459
3417.27	0.51363	1.55449	1.98511	-0.25105	0.95054
3419.18	-0.24249	0.56129	1.95167	0.67045	0.73523
3421.09	-0.07855	2.24811	1.71825	0.47204	1.08997
3423.01	0.12544	2.095	2.24487	0.11367	1.14475
3424.92	0.12947	1.34191	0.93152	0.35533	0.68956
3426.83	0.87356	2.54886	2.91822	1.91705	2.06442
3428.74	0.93767	2.15584	1.54495	-0.12119	1.12932
3430.66	0.74186	2.08287	2.03172	1.42067	1.56928
3432.57	0.10608	1.68993	1.75851	-0.03744	0.87927
3434.48	-0.64964	1.01703	1.34535	-0.15548	0.38931
3436.39	0.15469	1.78415	0.69222	-0.03346	0.6494
3438.3	0.87905	1.69134	2.09913	1.08863	1.43954
3440.21	-0.27651	2.15855	0.86607	0.41077	0.78972
3442.11	0.16798	1.24581	1.43305	-0.08702	0.68995
3444.02	0.33251	1.97309	1.56008	-0.18475	0.92023
3445.93	0.49709	1.94043	1.56713	-0.62242	0.84556
3447.84	-0.17827	0.9478	1.57424	0.97999	0.83094
3449.74	-0.7736	1.51522	1.10137	0.42244	0.56636
3451.65	0.63115	2.44268	3.30853	0.46498	1.71183
3453.55	0.79595	2.05017	2.23574	0.30756	1.34735
3455.46	0.48079	1.97769	1.123	-0.00977	0.89293
3457.36	0.0457	2.38528	2.59029	-0.24705	1.19355
3459.27	0.69064	2.3929	1.65761	1.47573	1.55422
3461.17	-0.18435	2.24056	1.62497	-0.24139	0.85995
3463.07	0.88072	4.00827	3.35238	1.90154	2.53573
3464.98	-0.01416	0.65601	1.23983	-0.07548	0.45155
3466.88	0.87102	1.9838	1.80731	0.88759	1.38743
3468.78	0.99625	1.35164	0.65485	-0.06927	0.73337
3470.68	0.44153	2.6795	1.34242	-0.06606	1.09935
3472.58	0.24689	2.16743	2.27002	-0.18278	1.12539
3474.48	0.13229	0.73541	1.55768	0.74057	0.79149
3476.38	0.53775	2.0634	1.56538	0.18383	1.08759
3478.28	-0.01673	1.75147	1.93311	1.46716	1.28375
3480.18	0.30884	1.47956	1.3009	-0.08943	0.74997
3482.08	0.15449	1.96772	1.50871	0.77406	1.10125
3483.98	1.40019	3.45591	3.31658	0.83762	2.25257
3485.87	0.96594	2.58415	2.20449	0.08125	1.45896
3487.77	0.49177	1.07244	1.77244	-0.27505	0.7654
3489.67	0.31765	2.08077	1.74044	0.28874	1.1069
3491.56	0.94359	2.44917	2.44848	0.6126	1.61346
3493.46	0.10959	2.0176	2.87656	-0.42344	1.14508
3495.35	0.07568	1.74609	2.1247	0.18058	1.03176
3497.25	0.12181	3.03461	1.81288	-0.29532	1.1685
3499.14	-0.232	1.2432	1.94109	-0.21113	0.68529
3501.03	0.77427	1.73183	0.98937	0.17315	0.91716
3502.93	0.5806	1.78051	2.0977	-0.0025	1.11408
3504.82	-0.33301	1.94926	0.88605	-0.31805	0.54606
3506.71	0.91346	2.59804	2.25447	0.28649	1.51311
3508.6	0.35998	2.04688	3.06293	0.21111	1.42022
3510.49	1.4866	4.37577	4.19144	0.81585	2.71741
3512.38	0.09324	1.58474	1.71999	-0.73935	0.66466
3514.27	0.97999	1.95373	2.3286	0.06555	1.33197
3516.16	0.02678	1.72279	2.33726	0.87056	1.23935
3518.05	-0.92632	2.0519	2.38596	-0.12433	0.8468
3519.94	1.04062	2.58108	3.27471	2.24087	2.28432
3521.83	1.52764	2.55028	1.04354	0.84617	1.49191
3523.72	0.09473	1.75956	1.7324	0.93159	1.12957
3525.6	1.34189	1.8089	1.3413	0.37712	1.2173
3527.49	0.18915	1.97831	1.51026	0.58275	1.06511
3529.38	-0.36353	2.78775	1.75929	0.06849	1.063
3531.26	0.48386	2.03727	1.64836	-0.40565	0.94096
3533.15	0.29134	1.88685	1.93748	1.32033	1.359
3535.03	-0.1411	2.13648	2.18666	1.20644	1.34712
3536.92	0.50654	2.30618	1.4559	0.53268	1.20033
3538.8	1.35423	2.31594	2.40519	0.93904	1.7536
3540.68	1.28204	1.84576	1.89454	-0.09447	1.23197
3542.57	1.68993	4.69566	2.72396	2.01219	2.78043
3544.45	0.17788	1.9856	1.8334	0.59895	1.14896
3546.33	0.18594	3.03561	2.44292	1.68588	1.83759
3548.21	0.95407	2.36569	2.8525	-0.22704	1.4863
3550.09	0.2423	2.11584	0.90212	-0.25979	0.75012
3551.97	-0.1494	2.66606	1.63183	-0.57236	0.89403
3553.85	0.13903	1.55634	0.96159	-0.20476	0.61305
3555.73	-0.01251	2.00668	2.6914	0.04303	1.18215
3557.61	0.11608	1.85712	2.02129	0.57101	1.14138
3559.49	0.08476	1.98761	1.87123	-0.70074	0.81071
3561.37	-0.02646	2.79817	1.56124	0.14761	1.12014
3563.25	-0.21758	1.84882	1.25131	1.19622	1.01969
3565.12	0.83137	1.77953	1.50143	-0.63494	0.86935
3567	-0.23955	1.61033	2.61165	-0.30583	0.91915
3568.88	0.68962	1.60118	1.56191	0.66359	1.12907
3570.75	0.6189	1.61211	1.69223	-0.65087	0.81809
3572.63	0.50827	2.24315	1.54263	0.49478	1.19721
3574.5	-0.16223	2.83423	2.39312	0.36052	1.35641
3576.38	0.00734	2.00541	2.36365	0.08636	1.11569
3578.25	-0.30295	2.09666	1.69427	-0.14771	0.83507
3580.12	0.40686	2.74802	3.14494	0.49831	1.69953
3582	2.59678	3.21946	3.63569	2.22446	2.9191
3583.87	0.60682	1.93095	1.48651	-0.76931	0.81374
3585.74	0.897	2.70255	2.21741	0.15707	1.49351
3587.61	0.46729	2.91422	2.58841	0.36354	1.58336
3589.48	0.55768	2.16599	2.49946	0.81014	1.50832
3591.35	0.48823	1.13785	2.45058	0.05682	1.03337
3593.22	-0.10112	0.94982	2.02179	0.10365	0.74354
3595.09	-0.13033	2.68185	1.55308	0.43059	1.1338
3596.96	0.64061	1.934	2.96443	1.15767	1.67418
3598.83	0.37166	1.66625	1.53588	1.04488	1.15467
3600.7	0.82286	0.79858	2.02742	-0.06778	0.89527
3602.57	0.3542	2.05101	1.87903	1.49968	1.44598
3604.43	-0.79432	2.46356	2.49073	0.10729	1.06681
3606.3	-0.26267	3.31619	3.42253	0.79504	1.81777
3608.17	1.52913	3.00893	2.91439	1.08297	2.13386
3610.03	0.24106	2.3018	3.04637	0.21099	1.45005
3611.9	0.17316	2.51476	3.33843	0.2592	1.57139
3613.76	1.02544	1.92783	2.59057	0.42756	1.49285
3615.63	0.63787	1.94102	1.80282	1.43608	1.45445
3617.49	0.89049	2.15432	0.85515	0.00483	0.9762
3619.36	1.30327	1.92774	1.8276	0.73372	1.44808
3621.22	0.79625	2.54128	2.56012	0.06276	1.4901
3623.08	0.52939	2.43496	2.17277	0.39194	1.38226
3624.94	0.00277	2.42873	2.29219	0.16138	1.22127
3626.81	-0.16371	2.74263	1.81169	0.45101	1.21041
3628.67	1.09005	2.71667	1.77128	0.30086	1.46972
3630.53	0.02401	2.65086	2.46435	0.83093	1.49254
3632.39	0.87819	1.50516	2.31751	0.84124	1.38553
3634.25	-0.0674	2.23963	1.5708	0.17175	0.9787
3636.11	1.06724	2.33421	2.38419	-0.13746	1.41204
3637.96	0.32212	2.30893	2.6377	-0.28644	1.24558
3639.82	1.05725	2.76382	2.61132	0.24488	1.66932
3641.68	0.79263	2.37886	2.34507	1.21647	1.68326
3643.54	0.16828	1.99406	1.79895	-0.73163	0.80742
3645.4	-0.21579	3.1694	2.65296	0.92058	1.63179
3647.25	-0.59957	1.70492	2.22716	0.03318	0.84142
3649.11	0.69697	2.24061	2.00141	-0.17394	1.19126
3650.96	0.59379	1.93645	1.93577	0.47935	1.23634
3652.82	0.6377	3.1925	2.63032	-0.26696	1.54839
3654.67	0.08188	1.76869	2.24499	0.64725	1.1857
3656.53	-0.31365	1.62511	2.45983	0.66188	1.10829
3658.38	1.6646	2.76172	3.79484	1.63699	2.46454
3660.23	0.04324	2.25849	2.64996	0.35263	1.32608
3662.09	0.50231	2.27548	1.42527	0.24895	1.113
3663.94	0.92183	2.45267	3.08074	-0.45407	1.50029
3665.79	2.60185	4.23012	4.13636	1.28365	3.063
3667.64	0.60228	2.60776	2.43216	-0.01776	1.40611
3669.49	0.50328	1.90559	2.56816	-0.19813	1.19472
3671.34	0.72485	3.36364	2.18433	-0.45752	1.45382
3673.19	0.48709	2.34149	1.08068	0.5645	1.11844
3675.04	1.16986	1.59941	2.41724	-0.3319	1.21365
3676.89	0.15337	3.25756	2.91401	0.71378	1.75968
3678.74	0.33765	2.27599	2.21098	0.24214	1.26669
[truncated: 31 more rows]

## Sheet: Fig. 1 Raman spectra PYRENE
Raman shift	APTES EG409	APTES EG411	APTES EG412	APTES EG413	APTES mean
[truncated: 1,651 more rows]

[truncated: 20 more sheets: Fig. 1 peak positions, Fig.2A, Fig.2B, Fig.2C, Fig.2D, Fig.3A, Fig.3B, Fig.3C, Fig.S1B, Fig.S1C, Fig.S1E, Table S1 and Fig.S3, Fig.S4A, Fig.S4B, Fig.S5, Fig.S6, Fig.S7, Fig.S12, Fig.S13, Fig.S14]
